# Supplementary material for: Transcriptomic Signatures of Ageing Vary in Solitary and Social Forms of an Orchid Bee
Source: Genome Biol Evol. 2021 Apr 29;13(6):evab075. doi: 10.1093/gbe/evab075 (PMC8214409; doi:10.1093/gbe/evab075)
Supplement: evab075_Supplementary_Data [file evab075_supplementary_data.zip]

Archive with 6 entries (6 files):
- S15_File_DESeq2_results_all_comparisons_core_individuals.xlsx
- S16_File_functional_enrichment.xlsx
- Supplementary_material_graphs_and_text.pdf
- Supplementary_material_tables.xlsx
- S7_File_DESeq2_results_all_comparisons_all_individuals.xlsx
- S14_File_WGCNA_top_genes_age_and_social_status.xlsx
