# Supplementary material for: Transcriptomic Signatures of Ageing Vary in Solitary and Social Forms of an Orchid Bee
Source: Genome Biol Evol. 2021 Apr 29;13(6):evab075. doi: 10.1093/gbe/evab075 (PMC8214409; doi:10.1093/gbe/evab075)
Supplement: evab075_Supplementary_Data [file evab075_supplementary_data.zip › S15_File_DESeq2_results_all_comparisons_core_individuals.xlsx]

## Sheet: Tab summary
File S15
DESeq2 results for each pairwise comparison, and the likelihood-ratio test
Differential gene expression tested between age groups of a given social status, and between social types (solitary, dominant, subordinate) of a given age group
Individuals included in the analysis: all E. viridissima individuals except the outlier "eug6", and the individual "eug25" to avoid the confounding effect of nest
Each tab shows the significantly differentially expressed genes for the following comparisons:
tab name	description
osol_ysol	old solitary vs young solitary
odom_ydom	old dominant vs young dominant
osub_ysub	old subordinate vs young subordinate
ysol_ysub	young solitary vs young subordinate
ydom_ysub	young dominant vs young subordinate
osol_osub	old solitary vs old subordinate
odom_osub	old dominant vs old subordinate
ysol_ydom	young solitary vs young dominant
osol_odom	old solitary vs old dominant
odom_ysub	old dominant vs young subordinate
LRT	likelihood-ratio test (with vs without the interaction between age and social status)
Columns in each tab show the following output from DESeq2:
baseMean	base mean expression over all samples
log2FoldChange	log2 fold change (e.g. for osol_ysol tab, this represents the log2 fold change in old solitary versus young solitary females)
lfcSE	standard error
stat	Wald statistic
pvalue	Wald test p-value
padj	BH adjusted p-value

## Sheet: osol_ysol
Gene_ID	baseMean	log2FoldChange	lfcSE	stat	pvalue	padj
EuglossaDilemma_000039	29.0327	-1.85644	0.613233	-3.02729	0.00246754	0.0369612
EuglossaDilemma_000042	1168.82	-1.49824	0.347725	-4.30868	1.6423e-05	0.00154073
EuglossaDilemma_000088	373.039	-1.54408	0.456472	-3.38265	0.000717905	0.0183338
EuglossaDilemma_000121	1038.69	-0.620835	0.209735	-2.9601	0.00307541	0.0416733
EuglossaDilemma_000128	220.356	0.978533	0.24628	3.97325	7.08978e-05	0.00394923
EuglossaDilemma_000140	5857.01	1.43221	0.495942	2.88786	0.00387871	0.0478038
EuglossaDilemma_000161	854.898	0.758994	0.245468	3.09202	0.00198796	0.0325594
EuglossaDilemma_000162	460.113	-0.692246	0.212364	-3.25972	0.00111522	0.0236183
EuglossaDilemma_000169	168.88	-0.69558	0.226539	-3.07046	0.00213727	0.0340658
EuglossaDilemma_000178	435.358	0.87118	0.284118	3.06626	0.00216753	0.0340999
EuglossaDilemma_000182	5405.46	0.9899	0.330702	2.99333	0.0027595	0.0391937
EuglossaDilemma_000248	570.305	0.658595	0.198168	3.32342	0.000889205	0.0204517
EuglossaDilemma_000270	149.907	1.42398	0.40519	3.51435	0.000440832	0.0130964
EuglossaDilemma_000275	634.061	0.633656	0.204221	3.1028	0.001917	0.031869
EuglossaDilemma_000280	734.665	-0.630964	0.170038	-3.71073	0.000206664	0.008126
EuglossaDilemma_000302	149.553	0.683517	0.210065	3.25383	0.00113859	0.0239969
EuglossaDilemma_000312	300.737	-1.13146	0.375493	-3.01327	0.00258448	0.0377695
EuglossaDilemma_000320	11753.5	1.07329	0.209872	5.114	3.15412e-07	0.000110887
EuglossaDilemma_000362	735.278	-1.17234	0.372993	-3.14306	0.0016719	0.0291416
EuglossaDilemma_000376	43.4416	1.63353	0.532748	3.06623	0.00216778	0.0340999
EuglossaDilemma_000377	1320.65	1.55549	0.39467	3.94123	8.10637e-05	0.00427082
EuglossaDilemma_000405	219.369	-0.900596	0.234073	-3.8475	0.000119331	0.00559758
EuglossaDilemma_000497	143.783	1.3054	0.403037	3.23892	0.00119985	0.0245645
EuglossaDilemma_000532	2054.9	-0.423374	0.145505	-2.90969	0.00361789	0.0455751
EuglossaDilemma_000644	9580.91	0.635406	0.213008	2.98301	0.00285424	0.040008
EuglossaDilemma_000664	352.931	0.624196	0.211111	2.95672	0.00310934	0.0418751
EuglossaDilemma_000684	299.316	-1.14645	0.271021	-4.23012	2.33567e-05	0.00196693
EuglossaDilemma_000686	5567.84	-0.97377	0.23624	-4.12195	3.75685e-05	0.00269661
EuglossaDilemma_000695	384.478	0.60166	0.175751	3.42337	0.000618496	0.0163733
EuglossaDilemma_000704	349.949	2.86594	0.821051	3.49058	0.000481971	0.0138346
EuglossaDilemma_000711	7210.51	0.682965	0.181475	3.76341	0.00016761	0.00684194
EuglossaDilemma_000712	181.498	-1.43786	0.429478	-3.34793	0.00081417	0.0193501
EuglossaDilemma_000720	1901.33	0.879019	0.228319	3.84996	0.000118136	0.00556592
EuglossaDilemma_000726	789.483	0.824197	0.272579	3.0237	0.00249705	0.0370917
EuglossaDilemma_000766	1650.3	0.503139	0.169442	2.96938	0.00298403	0.0410942
EuglossaDilemma_000781	2717.11	0.72985	0.19789	3.68816	0.000225879	0.00862778
EuglossaDilemma_000793	31085.7	3.08084	0.8566	3.5966	0.000322409	0.0109814
EuglossaDilemma_000838	424.633	0.636825	0.192746	3.30396	0.000953287	0.0213047
EuglossaDilemma_000864	139.005	1.36808	0.430028	3.18137	0.00146581	0.0269181
EuglossaDilemma_000900	112.476	0.860362	0.266003	3.23441	0.00121893	0.0245645
EuglossaDilemma_000955	3224.03	1.09067	0.337911	3.22768	0.00124796	0.0247166
EuglossaDilemma_000960	95.356	-0.930581	0.28739	-3.23805	0.00120351	0.0245645
EuglossaDilemma_000973	25.2787	2.01113	0.583713	3.4454	0.000570206	0.0155848
EuglossaDilemma_000974	9.11836	4.12014	1.20246	3.42642	0.000611596	0.0163118
EuglossaDilemma_000975	561.786	0.794482	0.252376	3.148	0.0016439	0.0290603
EuglossaDilemma_000976	816.571	0.902945	0.268164	3.36714	0.00075953	0.018674
EuglossaDilemma_000978	242.505	1.56862	0.388725	4.03528	5.45364e-05	0.00339109
EuglossaDilemma_000983	487.197	-0.564416	0.181735	-3.10571	0.0018982	0.0316712
EuglossaDilemma_001002	1383.86	-0.443465	0.15018	-2.95289	0.00314815	0.0421393
EuglossaDilemma_001013	3877.22	-2.15463	0.742154	-2.90321	0.00369365	0.046149
EuglossaDilemma_001042	253.963	0.55414	0.173351	3.19664	0.00139038	0.0262874
EuglossaDilemma_001089	4151.77	0.720521	0.182082	3.95713	7.58567e-05	0.00411821
EuglossaDilemma_001174	645.369	2.67935	0.627928	4.26697	1.98142e-05	0.00170897
EuglossaDilemma_001188	4674.71	0.675922	0.213659	3.16356	0.00155852	0.0280141
EuglossaDilemma_001215	730.854	-0.749956	0.260522	-2.87867	0.00399362	0.0485672
EuglossaDilemma_001232	980.78	0.493079	0.142835	3.45208	0.000556278	0.0154129
EuglossaDilemma_001237	1191.63	0.608558	0.181004	3.36213	0.000773439	0.0188124
EuglossaDilemma_001239	707.563	0.72926	0.240869	3.02763	0.00246483	0.0369612
EuglossaDilemma_001241	542.365	-0.481978	0.138714	-3.47462	0.000511584	0.0144364
EuglossaDilemma_001245	15824.9	0.64712	0.189688	3.41149	0.000646092	0.0168536
EuglossaDilemma_001261	1062.2	-0.753717	0.201047	-3.74896	0.000177568	0.00719354
EuglossaDilemma_001287	269.756	-0.700198	0.241392	-2.90067	0.00372371	0.0463083
EuglossaDilemma_001309	2110.36	-1.36929	0.299506	-4.57182	4.83513e-06	0.000676068
EuglossaDilemma_001327	508.043	-0.790403	0.196146	-4.02967	5.58541e-05	0.00341348
EuglossaDilemma_001389	1258.08	0.456071	0.150937	3.02159	0.00251447	0.0372369
EuglossaDilemma_001395	727.661	0.674137	0.229395	2.93876	0.00329531	0.0432132
EuglossaDilemma_001415	646.332	-0.723616	0.177191	-4.08383	4.42999e-05	0.0029798
EuglossaDilemma_001416	1116.58	-0.867453	0.302164	-2.8708	0.00409435	0.0491204
EuglossaDilemma_001423	10627.2	0.766958	0.209558	3.65988	0.000252333	0.00924215
EuglossaDilemma_001428	266.094	-1.12015	0.23352	-4.7968	1.61222e-06	0.000302503
EuglossaDilemma_001515	10817.7	0.862716	0.281492	3.0648	0.00217813	0.034107
EuglossaDilemma_001542	359.523	-0.928527	0.272069	-3.41284	0.000642896	0.016834
EuglossaDilemma_001564	433.312	-0.945288	0.206393	-4.58003	4.64914e-06	0.000662967
EuglossaDilemma_001581	2134.22	-0.681727	0.169148	-4.03036	5.56913e-05	0.00341348
EuglossaDilemma_001761	16272.1	-0.493869	0.146218	-3.37762	0.00073117	0.0183997
EuglossaDilemma_001802	152.133	-0.8731	0.222443	-3.92506	8.67077e-05	0.0044799
EuglossaDilemma_001865	1393.62	0.55206	0.184733	2.98842	0.00280427	0.0396241
EuglossaDilemma_001879	413.711	-0.525656	0.15253	-3.44624	0.000568442	0.0155848
EuglossaDilemma_001892	52.3561	-1.02907	0.304572	-3.37875	0.000728149	0.0183669
EuglossaDilemma_001893	280.615	-0.875775	0.278416	-3.14556	0.00165769	0.0291416
EuglossaDilemma_001931	88.4577	1.03953	0.346356	3.00133	0.00268806	0.0386409
EuglossaDilemma_001957	532.865	-0.851807	0.232444	-3.66456	0.00024776	0.0092002
EuglossaDilemma_001961	2100.19	-0.776472	0.262626	-2.95656	0.00311087	0.0418751
EuglossaDilemma_001974	1047.74	0.45933	0.159843	2.87364	0.00405776	0.049037
EuglossaDilemma_001982	349.594	-1.01635	0.185549	-5.47749	4.31404e-08	2.68665e-05
EuglossaDilemma_002002	251.896	0.842459	0.248555	3.38942	0.000700397	0.0180936
EuglossaDilemma_002037	7708.86	-1.31555	0.439414	-2.99388	0.00275455	0.0391754
EuglossaDilemma_002039	169.459	1.56599	0.275966	5.67456	1.39044e-08	9.91381e-06
EuglossaDilemma_002062	6706.71	0.663639	0.227875	2.91229	0.00358784	0.0454282
EuglossaDilemma_002069	158.943	0.702259	0.178745	3.92884	8.5357e-05	0.00443152
EuglossaDilemma_002070	715.914	-1.0522	0.326537	-3.2223	0.00127164	0.0250403
EuglossaDilemma_002106	110.029	-1.04837	0.334993	-3.12954	0.00175081	0.0300747
EuglossaDilemma_002146	13930	-6.51242	1.50556	-4.32559	1.52128e-05	0.00148797
EuglossaDilemma_002168	829.25	-0.588027	0.188533	-3.11896	0.00181492	0.0307724
EuglossaDilemma_002169	905.464	-0.860556	0.197846	-4.34962	1.36376e-05	0.00136793
EuglossaDilemma_002170	718.881	-0.578914	0.152828	-3.78802	0.000151852	0.00642625
EuglossaDilemma_002171	871.494	-1.06779	0.32419	-3.29373	0.000988685	0.0217904
EuglossaDilemma_002180	1071.04	-0.975034	0.319294	-3.05372	0.00226024	0.0350955
EuglossaDilemma_002181	98.7398	-1.32598	0.39201	-3.38251	0.000718268	0.0183338
EuglossaDilemma_002217	360.383	1.78451	0.403519	4.42236	9.76265e-06	0.00108762
EuglossaDilemma_002221	69.2264	-2.14678	0.513455	-4.18104	2.90176e-05	0.00229884
EuglossaDilemma_002235	310.401	-0.998291	0.249759	-3.99701	6.41466e-05	0.0037578
EuglossaDilemma_002286	22833	0.610214	0.205077	2.97554	0.00292471	0.0405503
EuglossaDilemma_002288	1087.74	1.51788	0.449778	3.37473	0.00073887	0.0184036
EuglossaDilemma_002306	439.995	-0.891588	0.244589	-3.64525	0.000267135	0.00952613
EuglossaDilemma_002314	342.118	-0.863799	0.21633	-3.99297	6.52522e-05	0.00376993
EuglossaDilemma_002327	30979.3	1.18396	0.324617	3.64726	0.000265055	0.00951264
EuglossaDilemma_002335	6721.49	-1.20322	0.420409	-2.86202	0.00420955	0.0499125
EuglossaDilemma_002358	36.4354	1.56961	0.425172	3.6917	0.00022276	0.00856983
EuglossaDilemma_002420	7003.45	1.04357	0.2253	4.6319	3.62322e-06	0.000554024
EuglossaDilemma_002425	9206.29	1.33113	0.401891	3.31216	0.0009258	0.0210669
EuglossaDilemma_002486	554.031	2.32201	0.488017	4.75806	1.95463e-06	0.000331822
EuglossaDilemma_002487	606.125	-0.861124	0.249165	-3.45604	0.000548172	0.0152278
EuglossaDilemma_002509	22.672	-2.39209	0.560448	-4.26818	1.97074e-05	0.00170897
EuglossaDilemma_002513	969.614	0.680827	0.157978	4.30964	1.63521e-05	0.00154073
EuglossaDilemma_002521	594.604	-1.0372	0.285908	-3.62775	0.000285899	0.0100676
EuglossaDilemma_002568	887.33	-0.699261	0.19706	-3.54846	0.000387489	0.0121531
EuglossaDilemma_002572	7341.24	1.70886	0.462378	3.6958	0.000219195	0.00846316
EuglossaDilemma_002583	52.3986	1.23112	0.40784	3.01864	0.00253916	0.0373884
EuglossaDilemma_002590	205.943	-5.29162	1.40876	-3.75622	0.000172498	0.00701471
EuglossaDilemma_002591	237.955	-5.07765	1.25085	-4.05935	4.92092e-05	0.00317044
EuglossaDilemma_002592	998.438	-4.63151	1.26109	-3.67262	0.000240079	0.00897779
EuglossaDilemma_002597	1571.23	0.766767	0.215168	3.56358	0.000365837	0.0117145
EuglossaDilemma_002600	962.976	0.92079	0.199799	4.60857	4.05439e-06	0.000593995
EuglossaDilemma_002638	795.945	-0.945214	0.220209	-4.29235	1.76794e-05	0.00157568
EuglossaDilemma_002646	1540.87	-0.723024	0.223806	-3.23058	0.0012354	0.0245645
EuglossaDilemma_002678	52.8328	-0.946121	0.28375	-3.33434	0.00085501	0.019879
EuglossaDilemma_002746	1321.47	0.791456	0.249025	3.17822	0.0014818	0.0269696
EuglossaDilemma_002797	41.7406	1.10963	0.386024	2.87451	0.00404652	0.0489564
EuglossaDilemma_002818	457.918	-1.58176	0.443605	-3.56569	0.000362895	0.0116903
EuglossaDilemma_002833	1841.16	0.848132	0.237171	3.57604	0.000348837	0.011449
EuglossaDilemma_002837	671.159	0.496215	0.155463	3.19185	0.00141364	0.0264779
EuglossaDilemma_002849	361.761	-0.562699	0.186272	-3.02084	0.00252076	0.0372369
EuglossaDilemma_002893	655.923	-0.632254	0.194634	-3.24842	0.00116048	0.0241387
EuglossaDilemma_002931	34884.1	2.23382	0.466478	4.78869	1.67876e-06	0.000309558
EuglossaDilemma_002947	41.7698	1.83186	0.424646	4.31386	1.60429e-05	0.00153196
EuglossaDilemma_002953	397.184	-0.79338	0.246995	-3.21213	0.00131756	0.0254816
EuglossaDilemma_002954	676.623	-1.3517	0.355414	-3.80315	0.000142867	0.00621121
EuglossaDilemma_002960	243.796	-0.976636	0.336326	-2.90384	0.00368618	0.0461096
EuglossaDilemma_003025	583.778	-0.712539	0.234275	-3.04146	0.00235433	0.0359682
EuglossaDilemma_003026	11424.9	0.845676	0.239917	3.52487	0.000423691	0.0129104
EuglossaDilemma_003033	31439.8	1.38441	0.411434	3.36485	0.000765863	0.0187604
EuglossaDilemma_003103	576.089	1.0002	0.301944	3.31255	0.000924495	0.0210669
EuglossaDilemma_003113	224.327	-1.08225	0.329808	-3.28146	0.00103271	0.0224032
EuglossaDilemma_003142	495.343	2.58761	0.805525	3.21232	0.00131667	0.0254816
EuglossaDilemma_003154	244.898	-1.05547	0.2563	-4.1181	3.82006e-05	0.00270188
EuglossaDilemma_003206	213.27	1.49564	0.426282	3.50858	0.000450503	0.0132731
EuglossaDilemma_003207	7385.38	3.89082	1.23781	3.1433	0.00167056	0.0291416
EuglossaDilemma_003209	32.7702	4.19293	0.892953	4.69558	2.65857e-06	0.000437437
EuglossaDilemma_003219	351.318	1.97331	0.426895	4.62248	3.79183e-06	0.000563244
EuglossaDilemma_003220	495.503	-0.871957	0.258416	-3.37424	0.000740195	0.0184036
EuglossaDilemma_003225	1247.44	-0.593447	0.166074	-3.57338	0.000352396	0.0114575
EuglossaDilemma_003273	1409.63	-0.361775	0.12001	-3.01455	0.00257363	0.0377461
EuglossaDilemma_003284	618.529	0.923095	0.274623	3.36132	0.000775714	0.0188124
EuglossaDilemma_003285	1647.97	0.386954	0.131105	2.95148	0.00316257	0.0421742
EuglossaDilemma_003293	456.219	-0.552645	0.18654	-2.96261	0.00305045	0.0415977
EuglossaDilemma_003296	2017.7	0.921953	0.230289	4.00347	6.24198e-05	0.00368829
EuglossaDilemma_003346	93.7274	-1.37167	0.329892	-4.15794	3.21128e-05	0.00245319
EuglossaDilemma_003347	207.9	-1.16647	0.345658	-3.37462	0.000739166	0.0184036
EuglossaDilemma_003369	53.962	-1.15992	0.401651	-2.88789	0.00387838	0.0478038
EuglossaDilemma_003438	1545.42	-0.614891	0.189961	-3.23694	0.00120819	0.0245645
EuglossaDilemma_003463	72.9012	1.68809	0.5222	3.23265	0.00122648	0.0245645
EuglossaDilemma_003489	24167.4	-0.892114	0.299561	-2.97807	0.00290066	0.0404466
EuglossaDilemma_003494	65.0919	0.988073	0.325544	3.03515	0.0024042	0.0364205
EuglossaDilemma_003495	640.995	1.76431	0.303028	5.82227	5.80551e-09	5.49782e-06
EuglossaDilemma_003496	292.266	-1.11792	0.377349	-2.96257	0.00305081	0.0415977
EuglossaDilemma_003526	215.921	0.880746	0.271105	3.24872	0.00115924	0.0241387
EuglossaDilemma_003528	448.242	0.634265	0.20684	3.06645	0.00216615	0.0340999
EuglossaDilemma_003532	870.599	-0.890824	0.15327	-5.81212	6.16866e-09	5.49782e-06
EuglossaDilemma_003553	12561.1	-0.737237	0.227853	-3.23559	0.00121392	0.0245645
EuglossaDilemma_003564	185.097	1.70253	0.471137	3.61365	0.000301915	0.0104249
EuglossaDilemma_003570	1426.79	-0.592757	0.196834	-3.01145	0.00260002	0.0378329
EuglossaDilemma_003602	528.559	-0.572251	0.171296	-3.34072	0.000835621	0.0195557
EuglossaDilemma_003607	473.512	-1.43411	0.467711	-3.06623	0.00216774	0.0340999
EuglossaDilemma_003621	5621.91	0.67976	0.23345	2.9118	0.00359348	0.0454282
EuglossaDilemma_003648	14.3174	2.4973	0.695753	3.58934	0.000331511	0.0111494
EuglossaDilemma_003684	637.184	0.649847	0.143793	4.51932	6.20387e-06	0.000797046
EuglossaDilemma_003706	224.912	-4.52062	1.52116	-2.97183	0.00296031	0.040905
EuglossaDilemma_003731	749.26	-0.815442	0.271938	-2.99863	0.00271199	0.0387763
EuglossaDilemma_003751	3161.43	0.657915	0.171576	3.83454	0.000125797	0.00580806
EuglossaDilemma_003782	859.667	1.92568	0.392768	4.90284	9.4462e-07	0.000212403
EuglossaDilemma_003796	1712.94	-0.949838	0.272392	-3.48703	0.000488411	0.0139395
EuglossaDilemma_003802	159267	1.53813	0.396674	3.87757	0.000105507	0.00517614
EuglossaDilemma_003804	46683.9	1.22318	0.387738	3.15465	0.00160692	0.0286087
EuglossaDilemma_003831	71.962	1.73614	0.603349	2.8775	0.00400837	0.0486048
EuglossaDilemma_003836	1090.6	-0.670537	0.190494	-3.51999	0.000431569	0.0130754
EuglossaDilemma_003858	120.746	-1.47301	0.480404	-3.06618	0.00216811	0.0340999
EuglossaDilemma_003864	2537.12	-0.579585	0.194029	-2.98711	0.00281626	0.0396241
EuglossaDilemma_003876	63.6244	-1.07999	0.360008	-2.99992	0.00270054	0.0387681
EuglossaDilemma_003877	364.436	-0.873202	0.254386	-3.43258	0.000597864	0.0159854
EuglossaDilemma_003905	876.084	1.50697	0.336193	4.48244	7.37939e-06	0.00088677
EuglossaDilemma_003910	17476	0.762369	0.210448	3.6226	0.000291652	0.010227
EuglossaDilemma_003924	244.457	-1.4013	0.340805	-4.11172	3.92714e-05	0.00272965
EuglossaDilemma_003925	809.707	-1.04378	0.242807	-4.29882	1.71706e-05	0.00155627
EuglossaDilemma_003926	1738.26	-0.591852	0.202153	-2.92775	0.00341428	0.0440479
EuglossaDilemma_003996	919.593	-0.685157	0.194882	-3.51576	0.000438503	0.0130964
EuglossaDilemma_003997	568.899	0.710461	0.17377	4.08851	4.34152e-05	0.0029547
EuglossaDilemma_004005	153.946	-0.805834	0.257895	-3.12465	0.00178015	0.0303648
EuglossaDilemma_004019	450.483	-0.648824	0.192189	-3.37597	0.000735554	0.0184036
EuglossaDilemma_004020	807.774	-1.16552	0.354928	-3.28381	0.00102412	0.0223075
EuglossaDilemma_004024	514.313	1.4071	0.291392	4.82889	1.37294e-06	0.000276864
EuglossaDilemma_004042	417.992	0.613299	0.184164	3.33019	0.000867881	0.0201119
EuglossaDilemma_004060	8862.86	0.750139	0.205937	3.64257	0.000269933	0.00959114
EuglossaDilemma_004067	2283.3	0.73845	0.217952	3.38813	0.00070372	0.0181356
EuglossaDilemma_004114	1452.6	-0.952875	0.209077	-4.55754	5.17575e-06	0.000700691
EuglossaDilemma_004125	922.196	0.601962	0.192353	3.12946	0.0017513	0.0300747
EuglossaDilemma_004158	1345.96	-0.973658	0.234126	-4.15869	3.20084e-05	0.00245319
EuglossaDilemma_004184	1761.45	1.10673	0.270776	4.08726	4.36505e-05	0.0029547
EuglossaDilemma_004185	370.085	-0.37639	0.122774	-3.06572	0.00217145	0.0341022
EuglossaDilemma_004219	1022.97	-0.536265	0.161448	-3.32158	0.000895078	0.0204986
EuglossaDilemma_004222	13.4879	-1.46463	0.502206	-2.9164	0.00354097	0.0449771
EuglossaDilemma_004242	62.5426	-0.960355	0.330181	-2.90857	0.00363086	0.0456848
EuglossaDilemma_004248	656.036	1.02717	0.257607	3.98736	6.68118e-05	0.00380081
EuglossaDilemma_004251	1819.76	3.00291	0.724259	4.14618	3.38068e-05	0.00251086
EuglossaDilemma_004254	8590.22	1.42388	0.41011	3.47195	0.000516685	0.0145199
EuglossaDilemma_004255	685.701	-0.468918	0.144817	-3.23801	0.00120368	0.0245645
EuglossaDilemma_004274	964.11	0.514902	0.163492	3.14941	0.00163602	0.0290169
EuglossaDilemma_004277	9139.6	0.781333	0.272059	2.87192	0.00407986	0.0491204
EuglossaDilemma_004282	143.284	-0.995986	0.338525	-2.94214	0.00325956	0.0429852
EuglossaDilemma_004294	26336.6	5.96483	1.11966	5.32737	9.9645e-08	4.84411e-05
EuglossaDilemma_004297	12045.3	0.660607	0.213293	3.09718	0.0019537	0.0322451
EuglossaDilemma_004328	2283.79	0.524807	0.182122	2.88163	0.00395621	0.0483562
EuglossaDilemma_004331	7900.95	1.33052	0.291677	4.56162	5.0761e-06	0.000696011
EuglossaDilemma_004333	1354.36	-0.799237	0.209897	-3.80777	0.000140227	0.00621121
EuglossaDilemma_004341	1742.94	-0.343818	0.112919	-3.04481	0.0023283	0.0357775
EuglossaDilemma_004367	101.134	0.920527	0.298554	3.08329	0.00204727	0.0331751
EuglossaDilemma_004373	1195.84	-0.448837	0.146485	-3.06406	0.00218358	0.0341217
EuglossaDilemma_004379	307.86	1.52861	0.492649	3.10283	0.00191677	0.031869
EuglossaDilemma_004395	591.294	-0.828044	0.216286	-3.82847	0.00012894	0.00589321
EuglossaDilemma_004396	79.5755	1.3128	0.331271	3.9629	7.4044e-05	0.00406103
EuglossaDilemma_004408	348.382	-1.09345	0.318016	-3.43835	0.00058526	0.0158058
EuglossaDilemma_004409	108.597	-1.35699	0.309868	-4.37926	1.19083e-05	0.00126401
EuglossaDilemma_004410	51.35	-1.47078	0.33188	-4.43167	9.35062e-06	0.00105268
EuglossaDilemma_004427	1019.26	-0.705811	0.218422	-3.23141	0.0012318	0.0245645
EuglossaDilemma_004452	2475.24	-1.51099	0.421436	-3.58533	0.000336649	0.0112164
EuglossaDilemma_004453	4471.56	1.7997	0.367155	4.90175	9.49883e-07	0.000212403
EuglossaDilemma_004454	5300.88	0.813091	0.203689	3.99183	6.55641e-05	0.00376993
EuglossaDilemma_004457	3121.07	2.1268	0.726974	2.92555	0.00343847	0.0442533
EuglossaDilemma_004497	68.2397	-3.28808	1.02329	-3.21324	0.00131248	0.0254754
EuglossaDilemma_004529	476.51	0.554017	0.182231	3.0402	0.00236425	0.0359682
EuglossaDilemma_004557	77.6282	1.20902	0.399642	3.02525	0.00248428	0.0370614
EuglossaDilemma_004572	288.757	0.644472	0.201604	3.19672	0.00138999	0.0262874
EuglossaDilemma_004590	87.1308	-1.36562	0.463077	-2.94901	0.00318795	0.0424035
EuglossaDilemma_004593	29.3603	-1.32832	0.416834	-3.18668	0.00143914	0.0266592
EuglossaDilemma_004606	15181.5	1.38504	0.309271	4.47842	7.51976e-06	0.000893598
EuglossaDilemma_004620	890.78	1.22323	0.290841	4.20583	2.60127e-05	0.00212371
EuglossaDilemma_004642	91.5175	1.51558	0.482481	3.14123	0.00168241	0.0292101
EuglossaDilemma_004643	699.185	-0.466911	0.123685	-3.77499	0.000160015	0.00663318
EuglossaDilemma_004667	176.651	-0.892649	0.270287	-3.3026	0.000957924	0.0213047
EuglossaDilemma_004692	3831.94	1.16762	0.281096	4.15381	3.26981e-05	0.00247289
EuglossaDilemma_004693	490.889	0.613045	0.159575	3.84174	0.000122163	0.00570538
EuglossaDilemma_004702	92.484	-1.26738	0.396678	-3.195	0.00139833	0.0263294
EuglossaDilemma_004703	779.384	-1.19833	0.371523	-3.22545	0.00125776	0.0248646
EuglossaDilemma_004760	3733.6	1.79643	0.297225	6.044	1.50341e-09	2.00988e-06
EuglossaDilemma_004763	334.47	-0.892344	0.260741	-3.42234	0.000620845	0.0163949
EuglossaDilemma_004773	385.474	-0.876697	0.271376	-3.23056	0.00123549	0.0245645
EuglossaDilemma_004780	4294.02	-1.00678	0.292921	-3.43702	0.000588154	0.0158058
EuglossaDilemma_004789	2118.96	1.25945	0.325241	3.87237	0.000107784	0.00526141
EuglossaDilemma_004823	1483.18	-0.990687	0.319597	-3.0998	0.00193648	0.0320599
EuglossaDilemma_004870	2917.95	0.905129	0.296563	3.05207	0.00227271	0.0351251
EuglossaDilemma_004882	17972.2	1.15308	0.30292	3.80656	0.000140914	0.00621121
EuglossaDilemma_004889	38.348	1.88951	0.656048	2.88014	0.00397504	0.0484247
EuglossaDilemma_004890	83.6305	1.67738	0.425746	3.93986	8.15298e-05	0.00427432
EuglossaDilemma_004963	475.236	-0.838836	0.185963	-4.51077	6.45914e-06	0.000812712
EuglossaDilemma_004964	10.9201	-3.21674	1.06331	-3.02521	0.00248462	0.0370614
EuglossaDilemma_004992	34796.6	0.905165	0.218791	4.13711	3.51705e-05	0.00257636
EuglossaDilemma_004993	16276.9	0.584658	0.169716	3.44492	0.000571225	0.0155848
EuglossaDilemma_005016	237.314	-1.2043	0.327401	-3.67836	0.00023474	0.00887117
EuglossaDilemma_005017	1113.42	-0.473918	0.123579	-3.83494	0.000125593	0.00580806
EuglossaDilemma_005022	673.88	-0.763385	0.213779	-3.57091	0.000355739	0.0114943
EuglossaDilemma_005025	106.751	-1.34238	0.348453	-3.8524	0.000116965	0.00553513
EuglossaDilemma_005039	4382.44	0.506594	0.172345	2.93942	0.00328829	0.0432043
EuglossaDilemma_005043	996.642	-0.58733	0.179155	-3.27834	0.0010442	0.0226017
EuglossaDilemma_005100	667.836	0.945296	0.223961	4.22081	2.43429e-05	0.00203396
EuglossaDilemma_005120	246.041	-0.97235	0.305485	-3.18297	0.00145772	0.0269181
EuglossaDilemma_005146	1849.31	0.552585	0.177515	3.1129	0.00185261	0.0312518
EuglossaDilemma_005201	36.5558	-1.541	0.483015	-3.19038	0.00142085	0.0265663
EuglossaDilemma_005202	32888.4	1.26812	0.294973	4.2991	1.71493e-05	0.00155627
EuglossaDilemma_005216	143.259	0.982863	0.338836	2.90071	0.00372321	0.0463083
EuglossaDilemma_005223	1163.03	0.621103	0.212767	2.91916	0.00350972	0.0446862
EuglossaDilemma_005230	421.977	-1.32624	0.358359	-3.70087	0.000214859	0.0083258
EuglossaDilemma_005232	41.4196	1.84137	0.508935	3.61809	0.000296788	0.010373
EuglossaDilemma_005244	837.957	-0.800215	0.267914	-2.98684	0.0028188	0.0396241
EuglossaDilemma_005268	26248.3	0.727777	0.242957	2.9955	0.00273995	0.0390284
EuglossaDilemma_005273	1242.31	-0.557309	0.184038	-3.02822	0.00245997	0.0369514
EuglossaDilemma_005280	1677.31	-1.50066	0.280349	-5.35285	8.65784e-08	4.40932e-05
EuglossaDilemma_005285	7880.84	-0.955966	0.300686	-3.17928	0.00147642	0.0269458
EuglossaDilemma_005302	1364.93	-0.793491	0.205599	-3.85942	0.000113658	0.00540253
EuglossaDilemma_005321	2594.34	-0.591107	0.181957	-3.2486	0.00115976	0.0241387
EuglossaDilemma_005322	1363.25	0.538497	0.161362	3.3372	0.000846275	0.0197188
EuglossaDilemma_005369	248.774	-0.587825	0.200287	-2.93492	0.00333635	0.0436213
EuglossaDilemma_005376	82.4667	1.50208	0.30981	4.84838	1.24471e-06	0.000261023
EuglossaDilemma_005377	107.663	1.23862	0.338161	3.66281	0.000249468	0.0092002
EuglossaDilemma_005379	87.1019	1.57454	0.549395	2.86595	0.00415764	0.0495718
EuglossaDilemma_005408	1424.02	-0.488734	0.161511	-3.02601	0.00247804	0.0370614
EuglossaDilemma_005415	333.871	-0.801587	0.254108	-3.15451	0.00160765	0.0286087
EuglossaDilemma_005451	1126.13	1.54955	0.374758	4.1348	3.55264e-05	0.00258473
EuglossaDilemma_005467	52.3299	-1.22303	0.373121	-3.27783	0.00104608	0.0226017
EuglossaDilemma_005495	2072.19	-1.13925	0.379173	-3.00456	0.00265963	0.038387
EuglossaDilemma_005498	826.333	-0.50317	0.162183	-3.10249	0.00191899	0.031869
EuglossaDilemma_005531	971.918	-0.783785	0.218239	-3.59141	0.000328898	0.0111494
EuglossaDilemma_005536	903.079	-0.639816	0.204126	-3.13442	0.00172197	0.029752
EuglossaDilemma_005575	2048.4	0.604125	0.172328	3.50568	0.000455448	0.0133088
EuglossaDilemma_005589	2821.53	0.748984	0.219484	3.41247	0.000643768	0.016834
EuglossaDilemma_005601	180.252	-1.13155	0.388143	-2.9153	0.00355352	0.045083
EuglossaDilemma_005661	1213.01	0.750156	0.223474	3.35678	0.000788544	0.0189943
EuglossaDilemma_005665	4427.64	0.785354	0.207759	3.78011	0.000156756	0.00657454
EuglossaDilemma_005680	723.982	0.623456	0.174157	3.57986	0.000343778	0.011383
EuglossaDilemma_005684	2024.97	0.67957	0.195391	3.478	0.000505175	0.0143312
EuglossaDilemma_005709	4078.26	0.699232	0.195077	3.58438	0.000337875	0.0112223
EuglossaDilemma_005714	1312.55	-0.699798	0.207428	-3.3737	0.000741651	0.0184036
EuglossaDilemma_005744	592.686	0.494201	0.168077	2.94032	0.0032787	0.0431312
EuglossaDilemma_005749	325.002	-0.456406	0.155673	-2.93183	0.0033697	0.0437891
EuglossaDilemma_005764	1547.12	-0.952444	0.266329	-3.57619	0.000348632	0.011449
EuglossaDilemma_005782	64.5034	1.29456	0.40105	3.22792	0.00124695	0.0247166
EuglossaDilemma_005793	2903.28	0.523236	0.163046	3.20913	0.00133135	0.0256094
EuglossaDilemma_005812	1195.5	1.04797	0.349857	2.99543	0.00274056	0.0390284
EuglossaDilemma_005874	2581.22	-1.78587	0.349455	-5.11044	3.21411e-07	0.000110887
EuglossaDilemma_005983	905.701	0.722341	0.175945	4.10549	4.03455e-05	0.00278384
EuglossaDilemma_005990	247.83	2.32832	0.447018	5.20856	1.90316e-07	7.53863e-05
EuglossaDilemma_005991	13.3287	4.25961	1.183	3.60068	0.000317389	0.010845
EuglossaDilemma_006094	36.6711	1.8177	0.562541	3.23123	0.00123258	0.0245645
EuglossaDilemma_006120	13800.4	-1.74784	0.498369	-3.50712	0.000452978	0.0133088
EuglossaDilemma_006124	2885.77	-1.99598	0.396663	-5.03193	4.85559e-07	0.000144251
EuglossaDilemma_006125	9350.38	-2.16648	0.680904	-3.18177	0.00146378	0.0269181
EuglossaDilemma_006158	141.06	0.799247	0.257218	3.10728	0.00188818	0.0316379
EuglossaDilemma_006176	1758.55	-0.638043	0.164949	-3.86811	0.00010968	0.00526141
EuglossaDilemma_006211	166972	-1.3257	0.414664	-3.19704	0.00138847	0.0262874
EuglossaDilemma_006218	6437.82	0.545401	0.186451	2.92517	0.00344273	0.0442548
EuglossaDilemma_006237	1614.26	0.792568	0.260872	3.03815	0.00238034	0.0361615
EuglossaDilemma_006241	743.714	0.69287	0.229552	3.01836	0.0025415	0.0373884
EuglossaDilemma_006243	1568.75	0.820907	0.215245	3.81383	0.000136828	0.00612292
EuglossaDilemma_006251	2639.03	1.32036	0.393508	3.35535	0.000792641	0.0190139
EuglossaDilemma_006273	2056.6	-0.480119	0.159712	-3.00616	0.00264568	0.038289
EuglossaDilemma_006277	137.818	-0.762025	0.264582	-2.88011	0.0039754	0.0484247
EuglossaDilemma_006337	899.792	-1.25899	0.362714	-3.47101	0.0005185	0.0145199
EuglossaDilemma_006339	490.979	-0.622888	0.196962	-3.16249	0.00156427	0.0280703
EuglossaDilemma_006340	1743.65	-0.429022	0.145308	-2.9525	0.00315207	0.0421393
EuglossaDilemma_006348	713.517	-1.21202	0.260429	-4.65392	3.25676e-06	0.000512221
EuglossaDilemma_006358	168.214	-1.32263	0.325473	-4.06371	4.82996e-05	0.00313069
EuglossaDilemma_006380	36.6777	-3.93773	0.719988	-5.46916	4.52171e-08	2.68665e-05
EuglossaDilemma_006382	29870.9	-3.45343	0.650956	-5.30517	1.12568e-07	5.23442e-05
EuglossaDilemma_006400	1227.91	1.26213	0.28726	4.39367	1.11455e-05	0.00121634
EuglossaDilemma_006405	767.543	-0.367626	0.119396	-3.07905	0.00207662	0.0333977
EuglossaDilemma_006434	1314.78	-0.584814	0.169067	-3.45907	0.000542053	0.0151364
EuglossaDilemma_006475	477.963	0.930771	0.301763	3.08444	0.00203936	0.0331474
EuglossaDilemma_006476	6307.89	0.749844	0.256736	2.92068	0.00349265	0.0446817
EuglossaDilemma_006483	184.15	1.11692	0.28476	3.92234	8.76921e-05	0.00450898
EuglossaDilemma_006484	2723.06	1.03285	0.339679	3.04065	0.00236067	0.0359682
EuglossaDilemma_006494	27643.8	-1.31348	0.386184	-3.40118	0.000670947	0.0174169
EuglossaDilemma_006532	1965.25	-1.08899	0.326152	-3.33891	0.000841069	0.0196402
EuglossaDilemma_006536	430.341	-0.746442	0.206574	-3.61343	0.00030217	0.0104249
EuglossaDilemma_006559	2217.25	1.84665	0.306808	6.01891	1.756e-09	2.08672e-06
EuglossaDilemma_006571	35.7972	1.5535	0.469946	3.3057	0.000947398	0.0213047
EuglossaDilemma_006582	6694.02	0.989551	0.207051	4.77926	1.75942e-06	0.000318933
EuglossaDilemma_006589	150.212	-1.12974	0.342564	-3.2979	0.000974113	0.0215696
EuglossaDilemma_006599	87.2039	1.28619	0.295073	4.35888	1.30727e-05	0.0013546
EuglossaDilemma_006606	245.44	-1.88888	0.497997	-3.79295	0.000148868	0.00636857
EuglossaDilemma_006623	8617.75	1.16168	0.380514	3.05294	0.00226614	0.0351251
EuglossaDilemma_006658	718.823	-0.527443	0.144363	-3.6536	0.000258593	0.00937509
EuglossaDilemma_006659	386.763	-0.779655	0.205488	-3.79416	0.000148144	0.00636305
EuglossaDilemma_006667	79.5463	9.35676	2.47934	3.7739	0.000160717	0.00663655
EuglossaDilemma_006688	2201.58	0.767703	0.219844	3.49204	0.000479343	0.0138182
EuglossaDilemma_006722	203.2	0.944413	0.306017	3.08614	0.0020277	0.0330081
EuglossaDilemma_006728	2268.56	-1.02397	0.255355	-4.00997	6.0726e-05	0.00362829
EuglossaDilemma_006738	13812	1.08179	0.305332	3.54301	0.000395595	0.0122991
EuglossaDilemma_006739	2213.25	0.555988	0.156964	3.54214	0.000396898	0.0123038
EuglossaDilemma_006745	196.967	1.03194	0.261333	3.94875	7.85607e-05	0.00419678
EuglossaDilemma_006756	2125.17	-0.735975	0.234164	-3.14299	0.00167231	0.0291416
EuglossaDilemma_006774	1113.08	1.32252	0.360657	3.66697	0.000245441	0.00914633
EuglossaDilemma_006799	402.94	-0.543257	0.179712	-3.02292	0.00250346	0.0371352
EuglossaDilemma_006818	3361.3	0.753286	0.215237	3.4998	0.000465604	0.0135316
EuglossaDilemma_006823	530.438	-0.893936	0.236061	-3.78689	0.000152547	0.00642625
EuglossaDilemma_006842	308.189	-0.812772	0.241179	-3.36999	0.000751705	0.0186099
EuglossaDilemma_006864	668.677	0.463693	0.130751	3.54638	0.000390569	0.0121782
EuglossaDilemma_006897	48.3237	-1.32852	0.407381	-3.26114	0.00110966	0.0235472
EuglossaDilemma_006898	70.7711	-1.56161	0.494277	-3.15937	0.00158109	0.0283245
EuglossaDilemma_006920	15444.8	1.33996	0.343135	3.90505	9.42052e-05	0.00470806
EuglossaDilemma_006930	1688.72	-0.50277	0.156769	-3.20709	0.00134086	0.025746
EuglossaDilemma_006945	85.6556	3.63724	0.573929	6.33745	2.33597e-10	8.21751e-07
EuglossaDilemma_006946	236.834	-1.39764	0.315221	-4.43384	9.25672e-06	0.00105268
EuglossaDilemma_006961	1354.17	-0.558275	0.15333	-3.64101	0.000271568	0.00961729
EuglossaDilemma_006967	26993.1	0.809098	0.216753	3.73281	0.000189352	0.00761322
EuglossaDilemma_006980	4552.84	1.77485	0.597452	2.97069	0.00297129	0.0410038
EuglossaDilemma_007029	9.54349	-2.84754	0.915073	-3.11182	0.00185938	0.0312997
EuglossaDilemma_007039	11867.1	3.57493	1.21654	2.93859	0.00329705	0.0432132
EuglossaDilemma_007044	18.5508	2.13551	0.634701	3.3646	0.000766556	0.0187604
EuglossaDilemma_007060	3418.42	1.13971	0.377572	3.01852	0.00254016	0.0373884
EuglossaDilemma_007092	36.7019	-1.89808	0.619517	-3.0638	0.00218545	0.0341217
EuglossaDilemma_007138	36.2609	1.62498	0.501867	3.23788	0.00120421	0.0245645
EuglossaDilemma_007286	1885.04	-1.32767	0.350607	-3.78677	0.00015262	0.00642625
EuglossaDilemma_007367	20108.2	0.648887	0.196361	3.30456	0.000951267	0.0213047
EuglossaDilemma_007369	6637.32	-1.10599	0.27549	-4.01463	5.95392e-05	0.00357737
EuglossaDilemma_007380	1146.12	-0.870611	0.293721	-2.96408	0.00303591	0.0415206
EuglossaDilemma_007428	1991.68	0.900635	0.276168	3.26118	0.00110948	0.0235472
EuglossaDilemma_007477	522.803	1.42208	0.324044	4.38854	1.14115e-05	0.00123279
EuglossaDilemma_007518	157.742	-1.37519	0.468247	-2.9369	0.00331508	0.0433963
EuglossaDilemma_007554	110.546	-1.32322	0.40265	-3.28629	0.00101516	0.0222027
EuglossaDilemma_007565	4313.1	0.500446	0.163179	3.06686	0.00216323	0.0340999
EuglossaDilemma_007588	716.153	-0.778843	0.199173	-3.91038	9.21501e-05	0.00462697
EuglossaDilemma_007590	193.95	0.725564	0.252649	2.87183	0.00408107	0.0491204
EuglossaDilemma_007600	3008.67	0.485631	0.166138	2.92305	0.00346616	0.0444491
EuglossaDilemma_007607	1258.15	-0.453059	0.141359	-3.20503	0.00135047	0.025884
EuglossaDilemma_007609	3048.82	-0.936854	0.171788	-5.45355	4.93753e-08	2.77931e-05
EuglossaDilemma_007621	235.01	1.30613	0.450712	2.89794	0.00375626	0.0466047
EuglossaDilemma_007632	3264.73	-1.05742	0.253651	-4.16881	3.06189e-05	0.00239028
EuglossaDilemma_007643	478.151	1.38495	0.37586	3.68476	0.000228916	0.00869374
EuglossaDilemma_007695	308.075	0.54993	0.162658	3.38089	0.000722515	0.0183668
EuglossaDilemma_007712	3074.17	0.497307	0.168388	2.95334	0.0031436	0.0421314
EuglossaDilemma_007718	256.709	-0.550254	0.184311	-2.98546	0.0028315	0.0397414
EuglossaDilemma_007723	8916.32	1.04479	0.343303	3.04334	0.0023397	0.0359012
EuglossaDilemma_007724	1532.5	1.27438	0.355347	3.5863	0.000335403	0.0112098
EuglossaDilemma_007726	87.7994	1.22304	0.414854	2.94812	0.00319709	0.042423
EuglossaDilemma_007745	274.106	-0.597128	0.179323	-3.32989	0.00086879	0.0201119
EuglossaDilemma_007750	1213.86	1.07081	0.269048	3.98001	6.89115e-05	0.00385868
EuglossaDilemma_007753	4242.04	0.842424	0.279678	3.01213	0.00259425	0.0378004
EuglossaDilemma_007758	1753.46	3.97093	0.776765	5.11214	3.18537e-07	0.000110887
EuglossaDilemma_007762	579.696	0.991882	0.314349	3.15535	0.00160305	0.0286087
EuglossaDilemma_007763	1629.42	0.493746	0.167789	2.94267	0.00325397	0.0429645
EuglossaDilemma_007764	681.006	0.511604	0.177416	2.88364	0.00393103	0.0482137
EuglossaDilemma_007805	707.672	-0.53194	0.173803	-3.06059	0.00220904	0.0344398
EuglossaDilemma_007834	270.829	2.54523	0.413814	6.15065	7.71646e-10	1.37546e-06
EuglossaDilemma_007849	1993.75	1.36724	0.430737	3.1742	0.00150253	0.0272827
EuglossaDilemma_007875	253.236	-0.900115	0.311426	-2.8903	0.00384869	0.0475859
EuglossaDilemma_007898	7552.54	-0.91224	0.265	-3.44242	0.000576538	0.0156499
EuglossaDilemma_007956	164.052	1.12683	0.324153	3.47623	0.000508524	0.014388
EuglossaDilemma_007984	1969.96	-0.523805	0.169386	-3.09238	0.00198557	0.0325594
EuglossaDilemma_007988	551.043	-1.12605	0.315174	-3.5728	0.000353183	0.0114575
EuglossaDilemma_007993	5020.1	0.418059	0.127591	3.27655	0.00105084	0.0226588
EuglossaDilemma_007998	1090.78	4.0007	0.880076	4.54585	5.47132e-06	0.000721968
EuglossaDilemma_008017	2465.32	-4.01037	0.971091	-4.12976	3.63145e-05	0.00262421
EuglossaDilemma_008076	188.01	1.67776	0.564304	2.97315	0.00294759	0.040782
EuglossaDilemma_008101	213.922	-1.13878	0.34778	-3.27441	0.00105881	0.0227389
EuglossaDilemma_008107	9461.99	-0.971314	0.338449	-2.8699	0.004106	0.0491204
EuglossaDilemma_008112	12887.9	-1.15329	0.327209	-3.52464	0.000424052	0.0129104
EuglossaDilemma_008115	2493.8	-1.33033	0.400496	-3.32171	0.000894663	0.0204986
EuglossaDilemma_008116	968.281	-0.697506	0.154821	-4.50523	6.62999e-06	0.000824509
EuglossaDilemma_008117	1118.17	-1.82005	0.476696	-3.81805	0.000134511	0.00604453
EuglossaDilemma_008149	6123.05	0.979053	0.275332	3.5559	0.000376688	0.0119545
EuglossaDilemma_008151	50.4362	-1.4075	0.390385	-3.60542	0.000311653	0.0107175
EuglossaDilemma_008249	44.6948	-2.13376	0.69285	-3.07969	0.00207218	0.0333764
EuglossaDilemma_008250	143.81	-1.73499	0.578029	-3.00157	0.00268595	0.0386409
EuglossaDilemma_008252	1446.96	1.00106	0.207098	4.83376	1.3398e-06	0.00027556
EuglossaDilemma_008299	24372.6	1.78161	0.359051	4.96201	6.97661e-07	0.000173523
EuglossaDilemma_008338	54.3044	-1.35095	0.355077	-3.80467	0.000141991	0.00621121
EuglossaDilemma_008339	706.347	-1.11046	0.345369	-3.21528	0.00130319	0.0253874
EuglossaDilemma_008352	5811.26	1.31753	0.375398	3.50968	0.000448642	0.0132548
EuglossaDilemma_008356	622.63	1.13325	0.35453	3.19648	0.00139118	0.0262874
EuglossaDilemma_008374	1043.74	0.723713	0.243738	2.96922	0.00298552	0.0410942
EuglossaDilemma_008397	241.922	2.42533	0.479789	5.05498	4.30429e-07	0.000136646
EuglossaDilemma_008415	298.783	-0.576601	0.162555	-3.54713	0.000389459	0.0121782
EuglossaDilemma_008439	1206.88	0.467786	0.159858	2.92627	0.00343057	0.0442048
EuglossaDilemma_008485	249.177	-2.35235	0.533285	-4.41105	1.0287e-05	0.00113423
EuglossaDilemma_008508	7432.37	0.835136	0.290372	2.87609	0.00402637	0.0487679
EuglossaDilemma_008553	134.678	-1.36504	0.457843	-2.98146	0.00286875	0.0401063
EuglossaDilemma_008558	212.161	-0.863638	0.294648	-2.93108	0.00337784	0.0437891
EuglossaDilemma_008566	683.463	-0.49265	0.152499	-3.23051	0.00123569	0.0245645
EuglossaDilemma_008571	1407.23	-0.712233	0.1875	-3.79857	0.000145532	0.00630149
EuglossaDilemma_008579	860.12	-0.61577	0.196205	-3.13841	0.0016987	0.029445
EuglossaDilemma_008587	46.9422	1.40357	0.456279	3.07613	0.00209709	0.0336257
EuglossaDilemma_008608	2670	1.06741	0.28971	3.68441	0.000229232	0.00869374
EuglossaDilemma_008611	793.088	-0.738943	0.236013	-3.13094	0.0017425	0.0300582
EuglossaDilemma_008623	166.369	2.90545	0.474856	6.1186	9.44028e-10	1.44234e-06
EuglossaDilemma_008637	3692.46	0.373536	0.119683	3.12104	0.00180215	0.0306911
EuglossaDilemma_008648	851.813	-0.738807	0.193475	-3.81861	0.000134206	0.00604453
EuglossaDilemma_008649	2243.89	0.760503	0.191047	3.98071	6.87091e-05	0.00385868
EuglossaDilemma_008679	2357.66	1.53825	0.332182	4.63074	3.64363e-06	0.000554024
EuglossaDilemma_008725	12600	1.50493	0.425384	3.53781	0.000403461	0.0124712
EuglossaDilemma_008795	1649.18	1.14712	0.33049	3.47095	0.000518617	0.0145199
EuglossaDilemma_008796	1196.24	0.394223	0.123705	3.18679	0.00143863	0.0266592
EuglossaDilemma_008806	183.122	-0.968712	0.337451	-2.87068	0.00409591	0.0491204
EuglossaDilemma_008810	50.1912	-0.963279	0.332748	-2.89492	0.00379254	0.0470002
EuglossaDilemma_008820	118139	1.4149	0.410077	3.45032	0.000559927	0.015474
EuglossaDilemma_008849	665.238	-0.833308	0.205941	-4.04635	5.20235e-05	0.00327289
EuglossaDilemma_008852	3175.83	0.287347	0.0990441	2.9012	0.00371738	0.0463083
EuglossaDilemma_008931	1515.6	-1.52227	0.386701	-3.93656	8.26589e-05	0.00431237
EuglossaDilemma_008945	80.6628	0.968576	0.338399	2.86223	0.00420669	0.0499125
EuglossaDilemma_008981	660.425	0.886101	0.278092	3.18636	0.00144077	0.0266592
EuglossaDilemma_008983	64.3839	-2.07549	0.580955	-3.57255	0.000353527	0.0114575
EuglossaDilemma_009008	1972.27	-0.568539	0.171935	-3.30671	0.000943983	0.0212994
EuglossaDilemma_009057	1851.68	-1.0555	0.296321	-3.56203	0.000368	0.0117485
EuglossaDilemma_009060	533.697	-0.825501	0.252728	-3.26636	0.00108939	0.0232091
EuglossaDilemma_009067	176.885	-1.84167	0.535154	-3.44137	0.000578768	0.0156707
EuglossaDilemma_009154	1076.14	-0.517656	0.15298	-3.38381	0.000714887	0.0183338
EuglossaDilemma_009159	3524.13	0.560214	0.166301	3.36867	0.000755329	0.0186167
EuglossaDilemma_009161	549.864	-0.927515	0.292557	-3.17037	0.00152244	0.0275664
EuglossaDilemma_009176	1314.53	-1.24648	0.387744	-3.2147	0.00130583	0.0253924
EuglossaDilemma_009188	1065.42	0.447299	0.154894	2.88778	0.00387973	0.0478038
EuglossaDilemma_009194	1860.65	0.448729	0.15318	2.92942	0.00339593	0.0439703
EuglossaDilemma_009206	628.262	-0.52782	0.184377	-2.86272	0.00420021	0.0499125
EuglossaDilemma_009210	1878.06	0.861934	0.292799	2.94378	0.00324233	0.0428637
EuglossaDilemma_009214	575.303	-0.578581	0.171208	-3.37941	0.000726427	0.0183668
EuglossaDilemma_009215	2258.31	2.01547	0.43074	4.6791	2.88143e-06	0.000466922
EuglossaDilemma_009217	2066.59	-1.15137	0.363631	-3.16632	0.0015438	0.0277961
EuglossaDilemma_009221	3613.1	0.474788	0.13541	3.50631	0.00045437	0.0133088
EuglossaDilemma_009257	448.895	-0.641237	0.223835	-2.86478	0.00417305	0.0497002
EuglossaDilemma_009289	2368.07	0.78356	0.259354	3.0212	0.00251777	0.0372369
EuglossaDilemma_009298	2183.76	0.647713	0.200345	3.23299	0.00122501	0.0245645
EuglossaDilemma_009299	3812.85	-1.05974	0.210032	-5.0456	4.52108e-07	0.000138151
EuglossaDilemma_009312	1682.46	-0.454654	0.134968	-3.36862	0.000755459	0.0186167
EuglossaDilemma_009317	1442.39	-0.526408	0.165639	-3.17804	0.00148276	0.0269696
EuglossaDilemma_009345	312.984	-1.57923	0.391842	-4.03028	5.57106e-05	0.00341348
EuglossaDilemma_009402	530.004	1.73808	0.493047	3.52518	0.0004232	0.0129104
EuglossaDilemma_009406	2518.63	-0.73038	0.17741	-4.1169	3.83997e-05	0.00270188
EuglossaDilemma_009426	3455.29	0.42151	0.14149	2.97908	0.00289112	0.0403662
EuglossaDilemma_009428	1539.12	0.39542	0.125653	3.14693	0.00164995	0.0290712
EuglossaDilemma_009430	2955.71	0.812604	0.247535	3.28279	0.00102785	0.0223431
EuglossaDilemma_009436	488.216	-1.16435	0.35832	-3.24947	0.00115619	0.0241387
EuglossaDilemma_009438	197.655	-0.815741	0.275672	-2.9591	0.00308538	0.0416733
EuglossaDilemma_009498	422.693	-0.821231	0.269066	-3.05215	0.00227209	0.0351251
EuglossaDilemma_009508	2265.63	-1.63358	0.403063	-4.0529	5.0586e-05	0.00322034
EuglossaDilemma_009510	796.43	-0.602564	0.179588	-3.35526	0.000792911	0.0190139
EuglossaDilemma_009547	106.096	1.17921	0.39323	2.99878	0.00271063	0.0387763
EuglossaDilemma_009567	684.621	-0.883995	0.236551	-3.73701	0.000186218	0.00751549
EuglossaDilemma_009575	984.651	-0.619226	0.156652	-3.95287	7.72199e-05	0.00416456
EuglossaDilemma_009577	224.988	-0.873752	0.282929	-3.08824	0.00201346	0.0328262
EuglossaDilemma_009579	381.773	1.04265	0.280164	3.72157	0.000197986	0.00785636
EuglossaDilemma_009602	420.966	0.877882	0.224233	3.91504	9.0388e-05	0.00458152
EuglossaDilemma_009612	427.479	-0.694787	0.167697	-4.1431	3.42639e-05	0.00252726
EuglossaDilemma_009638	510.681	-0.739341	0.19965	-3.70319	0.000212904	0.00831026
EuglossaDilemma_009645	8121.34	0.958323	0.278245	3.44417	0.000572817	0.0155885
EuglossaDilemma_009666	1288.8	1.19232	0.33103	3.60185	0.000315956	0.0108306
EuglossaDilemma_009668	623.46	-0.620566	0.163468	-3.79626	0.000146894	0.00633481
EuglossaDilemma_009703	2045.99	0.93146	0.315894	2.94865	0.00319166	0.0424035
EuglossaDilemma_009704	529.786	0.550511	0.160778	3.42406	0.000616938	0.0163726
EuglossaDilemma_009725	47.6753	-0.932787	0.309863	-3.01032	0.00260972	0.037871
EuglossaDilemma_009762	972.054	-0.438234	0.145331	-3.01542	0.0025662	0.0376998
EuglossaDilemma_009763	565.309	-0.699217	0.24028	-2.91001	0.00361417	0.0455751
EuglossaDilemma_009829	446.422	-0.822701	0.264405	-3.11151	0.0018613	0.0312997
EuglossaDilemma_009855	1126.93	0.67706	0.21795	3.10649	0.00189325	0.0316379
EuglossaDilemma_009871	669.198	1.65313	0.332759	4.96793	6.76703e-07	0.000173523
EuglossaDilemma_009921	211.025	-0.692615	0.236037	-2.93435	0.00334251	0.0436486
EuglossaDilemma_009923	477.536	-0.922273	0.274196	-3.36356	0.000769449	0.0187882
EuglossaDilemma_009927	1395.12	-0.727592	0.239701	-3.03542	0.00240205	0.0364205
EuglossaDilemma_009956	34258.2	0.548142	0.170719	3.21079	0.0013237	0.025554
EuglossaDilemma_009958	978.188	-0.80173	0.234814	-3.41433	0.000639396	0.0168018
EuglossaDilemma_009975	1066.76	-0.737396	0.255862	-2.882	0.00395154	0.0483544
EuglossaDilemma_010011	639.282	-1.42258	0.307332	-4.6288	3.67795e-06	0.000554024
EuglossaDilemma_010021	154.828	-0.770463	0.194953	-3.95204	7.74892e-05	0.00416456
EuglossaDilemma_010053	152.831	-1.09208	0.365449	-2.98833	0.00280504	0.0396241
EuglossaDilemma_010066	1978.51	0.829455	0.26399	3.14199	0.00167804	0.0291816
EuglossaDilemma_010073	698.794	0.443898	0.147338	3.01279	0.00258858	0.0377695
EuglossaDilemma_010079	16128.6	0.904786	0.287144	3.15099	0.0016272	0.0289085
EuglossaDilemma_010081	245.369	-0.899911	0.225349	-3.9934	6.51321e-05	0.00376993
EuglossaDilemma_010085	355.18	-0.968984	0.228907	-4.2331	2.30492e-05	0.00195644
EuglossaDilemma_010094	41484.4	1.66583	0.368758	4.51741	6.26011e-06	0.000797046
EuglossaDilemma_010095	4911.82	0.814942	0.251626	3.23871	0.00120072	0.0245645
EuglossaDilemma_010103	756.835	-0.54028	0.166277	-3.24927	0.00115702	0.0241387
EuglossaDilemma_010105	23.54	3.61279	0.841565	4.29294	1.76319e-05	0.00157568
EuglossaDilemma_010107	553.218	-0.522943	0.167109	-3.12936	0.0017519	0.0300747
EuglossaDilemma_010118	359.723	-1.14434	0.321692	-3.55727	0.000374735	0.0119279
EuglossaDilemma_010130	515.781	1.53141	0.396015	3.86705	0.000110159	0.00526141
EuglossaDilemma_010135	1749.65	-0.597541	0.143886	-4.15287	3.28331e-05	0.00247289
EuglossaDilemma_010136	1446.84	0.852657	0.285189	2.9898	0.00279165	0.0395977
EuglossaDilemma_010176	380.498	-0.583467	0.177168	-3.2933	0.000990197	0.0217904
EuglossaDilemma_010178	856.552	1.14159	0.302589	3.77274	0.000161466	0.00664182
EuglossaDilemma_010186	3531.95	0.70376	0.150541	4.67488	2.94132e-06	0.000469514
EuglossaDilemma_010214	85.6509	0.762836	0.238837	3.19396	0.00140333	0.0263772
EuglossaDilemma_010251	914.909	0.557659	0.17742	3.14316	0.00167132	0.0291416
EuglossaDilemma_010273	773.877	0.38798	0.135186	2.86996	0.00410523	0.0491204
EuglossaDilemma_010276	1979.42	0.358093	0.106533	3.36133	0.000775668	0.0188124
EuglossaDilemma_010292	1077.94	2.18933	0.634984	3.44786	0.000565051	0.0155753
EuglossaDilemma_010307	430.477	0.918164	0.28361	3.23742	0.00120617	0.0245645
EuglossaDilemma_010311	569.226	-0.732725	0.192529	-3.80578	0.000141358	0.00621121
EuglossaDilemma_010320	1014.43	-0.883228	0.26298	-3.35853	0.000783569	0.0189599
EuglossaDilemma_010329	1014.14	-0.93082	0.237659	-3.91663	8.97966e-05	0.00457321
EuglossaDilemma_010376	34037	0.887566	0.305382	2.90642	0.00365595	0.0458633
EuglossaDilemma_010402	70880.2	-2.69504	0.779741	-3.45633	0.000547583	0.0152278
EuglossaDilemma_010425	164.912	-1.66759	0.464729	-3.58831	0.000332825	0.0111585
EuglossaDilemma_010474	23023.4	1.42197	0.382135	3.72112	0.000198337	0.00785636
EuglossaDilemma_010494	2251.33	-0.456698	0.150199	-3.04063	0.00236086	0.0359682
EuglossaDilemma_010506	604.546	-1.05013	0.24101	-4.35722	1.31724e-05	0.0013546
EuglossaDilemma_010510	17.1231	-1.31657	0.408782	-3.22072	0.0012787	0.0250472
EuglossaDilemma_010514	503.981	-0.389788	0.128196	-3.04056	0.00236136	0.0359682
EuglossaDilemma_010519	1178.64	-0.950061	0.325402	-2.91965	0.00350421	0.0446862
EuglossaDilemma_010531	101.969	-1.19186	0.295902	-4.02789	5.62802e-05	0.00341998
EuglossaDilemma_010537	3291.03	-0.976561	0.31433	-3.1068	0.00189125	0.0316379
EuglossaDilemma_010569	593.709	0.613323	0.194826	3.14805	0.00164361	0.0290603
EuglossaDilemma_010571	2149.83	-0.566648	0.184651	-3.06875	0.00214955	0.0340999
EuglossaDilemma_010572	1272.92	-0.383562	0.118224	-3.24437	0.00117709	0.02435
EuglossaDilemma_010578	1153.15	-0.479541	0.155989	-3.07419	0.00211076	0.0337437
EuglossaDilemma_010584	408.102	-0.756845	0.251627	-3.0078	0.00263146	0.0381348
EuglossaDilemma_010604	1893.1	-0.632344	0.161625	-3.91241	9.13802e-05	0.00460996
EuglossaDilemma_010612	207.952	-1.21672	0.37474	-3.24683	0.00116698	0.0241877
EuglossaDilemma_010631	61.0885	3.22712	0.702871	4.59134	4.40417e-06	0.000636521
EuglossaDilemma_010632	183.743	3.23194	0.610625	5.29283	1.20436e-07	5.36695e-05
EuglossaDilemma_010635	4062.24	1.0182	0.278157	3.66052	0.000251701	0.00924215
EuglossaDilemma_010637	214.053	1.25826	0.434924	2.89307	0.00381499	0.0472237
EuglossaDilemma_010661	348.044	-0.597872	0.199453	-2.99756	0.0027215	0.0388604
EuglossaDilemma_010707	386.139	-1.6645	0.427204	-3.89626	9.76894e-05	0.00481469
EuglossaDilemma_010725	4543.95	-1.11907	0.249217	-4.49034	7.11083e-06	0.000869347
EuglossaDilemma_010766	635.953	-1.18614	0.291705	-4.06623	4.77795e-05	0.00311587
EuglossaDilemma_010785	2013.64	-0.662998	0.149069	-4.44759	8.68382e-06	0.00100949
EuglossaDilemma_010787	885.384	0.953429	0.222432	4.28638	1.8161e-05	0.00160522
EuglossaDilemma_010804	1081.06	1.16364	0.307228	3.78755	0.000152143	0.00642625
EuglossaDilemma_010812	510.441	-0.406634	0.141057	-2.88276	0.00394212	0.0482944
EuglossaDilemma_010827	124.376	5.08534	0.812312	6.26033	3.84175e-10	8.21751e-07
EuglossaDilemma_010845	788.587	0.82823	0.262389	3.15649	0.00159679	0.0285579
EuglossaDilemma_010857	636.424	-0.420871	0.146621	-2.87047	0.00409858	0.0491204
EuglossaDilemma_010878	1513.76	-0.523984	0.148985	-3.51702	0.000436425	0.0130964
EuglossaDilemma_010880	2676.96	1.43658	0.363894	3.9478	7.88736e-05	0.00419678
EuglossaDilemma_010892	714.949	0.452493	0.137339	3.29472	0.000985185	0.0217697
EuglossaDilemma_010936	63.6646	0.96359	0.327648	2.94093	0.00327229	0.0430999
EuglossaDilemma_010938	1934.23	0.680153	0.167123	4.06979	4.70561e-05	0.00310657
EuglossaDilemma_010945	622.85	-1.40075	0.401329	-3.49029	0.000482496	0.0138346
EuglossaDilemma_010954	531.151	0.856153	0.287124	2.98182	0.00286538	0.0401063
EuglossaDilemma_010964	303.854	-1.82208	0.377844	-4.82229	1.41916e-06	0.000276864
EuglossaDilemma_011009	599.374	1.47433	0.419886	3.51125	0.000446006	0.0132134
EuglossaDilemma_011027	473.287	-1.05182	0.282881	-3.71823	0.000200621	0.00791751
EuglossaDilemma_011039	377.686	0.451931	0.155484	2.90662	0.0036536	0.0458633
EuglossaDilemma_011053	909.176	1.41109	0.412444	3.42129	0.000623238	0.0164176
EuglossaDilemma_011072	1427.62	1.47577	0.307408	4.80069	1.58123e-06	0.000301986
EuglossaDilemma_011090	868.626	-0.949212	0.321538	-2.9521	0.00315617	0.0421413
EuglossaDilemma_011130	1512.33	-0.680937	0.203363	-3.34838	0.000812843	0.0193501
EuglossaDilemma_011132	189.934	-0.674961	0.191047	-3.53296	0.000410927	0.0126653
EuglossaDilemma_011148	884.569	-0.764118	0.266529	-2.86692	0.00414488	0.0494749
EuglossaDilemma_011153	78.5546	-1.69843	0.399617	-4.25014	2.13635e-05	0.00182787
EuglossaDilemma_011160	738.63	-0.821952	0.263582	-3.11839	0.00181843	0.0307724
EuglossaDilemma_011166	484.223	1.34588	0.3964	3.39526	0.000685625	0.0177549
EuglossaDilemma_011169	491.046	-0.550655	0.188576	-2.92007	0.00349948	0.0446862
EuglossaDilemma_011172	7959.92	0.525809	0.173879	3.02398	0.00249469	0.0370917
EuglossaDilemma_011185	910.784	0.51378	0.17313	2.9676	0.00300131	0.0412053
EuglossaDilemma_011230	6970.39	1.32545	0.400249	3.31156	0.000927771	0.0210669
EuglossaDilemma_011277	712.645	-0.593333	0.204698	-2.89858	0.00374858	0.0465634
EuglossaDilemma_011312	466.743	-0.580828	0.201784	-2.87846	0.00399618	0.0485672
EuglossaDilemma_011366	1065.2	-0.548596	0.169688	-3.23296	0.00122513	0.0245645
EuglossaDilemma_011388	327.362	-0.437087	0.147575	-2.96178	0.00305862	0.0415977
EuglossaDilemma_011408	3058.94	0.758499	0.254858	2.97616	0.00291882	0.0405503
EuglossaDilemma_011419	3465.21	-0.792403	0.234477	-3.37946	0.000726292	0.0183668
EuglossaDilemma_011420	551.869	-0.851517	0.232469	-3.66293	0.000249344	0.0092002
EuglossaDilemma_011440	4047.22	-0.536552	0.161179	-3.32893	0.00087181	0.0201383
EuglossaDilemma_011480	111.922	3.22935	0.62481	5.16853	2.35936e-07	9.01193e-05
EuglossaDilemma_011481	26.0776	3.412	0.788738	4.3259	1.51912e-05	0.00148797
EuglossaDilemma_011485	595.657	-0.94521	0.306545	-3.08343	0.00204629	0.0331751
EuglossaDilemma_011487	245.164	-1.17772	0.38041	-3.09591	0.00196207	0.0323333
EuglossaDilemma_011512	262.534	1.39157	0.450133	3.09147	0.00199167	0.0325701
EuglossaDilemma_011568	258.708	2.61699	0.527242	4.96355	6.9216e-07	0.000173523
EuglossaDilemma_011583	1229.04	-0.572832	0.132469	-4.32427	1.53041e-05	0.00148797
EuglossaDilemma_011589	3346.64	1.35151	0.341183	3.96123	7.45648e-05	0.00406873
EuglossaDilemma_011591	36.4563	-2.0508	0.699491	-2.93185	0.00336949	0.0437891
EuglossaDilemma_011592	59.7457	-3.03622	0.605614	-5.01345	5.34624e-07	0.000154535
EuglossaDilemma_011595	2374.69	-0.571347	0.17278	-3.30679	0.000943709	0.0212994
EuglossaDilemma_011631	2069.6	-0.496642	0.155082	-3.20245	0.00136264	0.026024
EuglossaDilemma_011654	541.967	1.13821	0.229938	4.95007	7.4186e-07	0.000180323
EuglossaDilemma_011684	314.327	0.985208	0.301168	3.27128	0.0010706	0.0229461
EuglossaDilemma_011689	301.329	0.861502	0.260499	3.30712	0.000942602	0.0212994
EuglossaDilemma_011787	4255	0.928388	0.233879	3.96952	7.20187e-05	0.00399088
EuglossaDilemma_011788	1395.11	0.54019	0.180861	2.98677	0.00281944	0.0396241
EuglossaDilemma_011830	3885.89	2.34148	0.410276	5.7071	1.1492e-08	8.77907e-06
EuglossaDilemma_011835	12.4748	4.54204	1.28885	3.52411	0.000424914	0.0129104
EuglossaDilemma_011875	132.778	1.387	0.398788	3.47803	0.000505113	0.0143312
EuglossaDilemma_011913	672.475	-1.11646	0.334001	-3.34269	0.000829716	0.0195119
EuglossaDilemma_011918	340.343	-0.81449	0.238889	-3.4095	0.00065083	0.0169358
EuglossaDilemma_011919	184.766	-0.835449	0.282035	-2.96222	0.00305433	0.0415977
EuglossaDilemma_011929	1868.27	-4.24501	1.37793	-3.08071	0.00206504	0.0333117
EuglossaDilemma_011930	7755.01	-0.914766	0.303868	-3.0104	0.00260902	0.037871
EuglossaDilemma_011952	1009.35	-0.604541	0.124077	-4.87231	1.103e-06	0.000235932
EuglossaDilemma_011956	314.604	2.00225	0.564135	3.54924	0.00038635	0.0121531
EuglossaDilemma_012024	368.244	2.08106	0.483856	4.301	1.70027e-05	0.00155627
EuglossaDilemma_012025	302.387	1.81009	0.526738	3.43642	0.000589447	0.0158058
EuglossaDilemma_012036	12227.6	-0.533442	0.175358	-3.04201	0.00235005	0.0359682
EuglossaDilemma_012040	1438.93	-0.417311	0.13382	-3.11845	0.00181804	0.0307724
EuglossaDilemma_012095	373.967	-0.718873	0.249015	-2.88686	0.00389103	0.0478878
EuglossaDilemma_012123	5758.75	0.454678	0.15278	2.97603	0.00292007	0.0405503
EuglossaDilemma_012130	2211.81	1.25762	0.260827	4.82164	1.4238e-06	0.000276864
EuglossaDilemma_012131	3241.56	1.09376	0.260497	4.19875	2.68397e-05	0.00215828
EuglossaDilemma_012132	8205.51	0.773799	0.255225	3.03184	0.00243072	0.0366664
EuglossaDilemma_012133	310.844	1.71927	0.350213	4.9092	9.14493e-07	0.000212403
EuglossaDilemma_012136	492.171	-0.582063	0.188849	-3.08216	0.00205505	0.0332099
EuglossaDilemma_012168	113.115	1.59882	0.270956	5.90067	3.62027e-09	3.87188e-06
EuglossaDilemma_012185	1763.52	2.5618	0.408814	6.26642	3.69438e-10	8.21751e-07
EuglossaDilemma_012220	969.66	1.09401	0.370083	2.95612	0.00311533	0.0418751
EuglossaDilemma_012225	26.5128	1.5108	0.433286	3.48684	0.000488762	0.0139395
EuglossaDilemma_012229	3994.81	0.333829	0.109322	3.05362	0.00226095	0.0350955
EuglossaDilemma_012238	1597.15	0.608622	0.209419	2.90625	0.00365792	0.0458633
EuglossaDilemma_012254	124.909	-2.62857	0.775974	-3.38744	0.000705476	0.0181372
EuglossaDilemma_012255	57.8339	1.16087	0.392125	2.96046	0.00307183	0.0416733
EuglossaDilemma_012260	22084.9	-0.86847	0.252026	-3.44595	0.000569053	0.0155848
EuglossaDilemma_012262	10.5099	-4.08519	1.28976	-3.16741	0.00153802	0.0277389
EuglossaDilemma_012264	577.466	1.86769	0.522294	3.57593	0.000348983	0.011449
EuglossaDilemma_012265	76043.2	1.15577	0.369667	3.12651	0.00176893	0.0302444
EuglossaDilemma_012282	23555.4	-2.97531	0.59511	-4.9996	5.74485e-07	0.000159144
EuglossaDilemma_012289	36.5147	1.74875	0.437576	3.99645	6.4299e-05	0.0037578
EuglossaDilemma_012290	634.958	0.728692	0.220646	3.30254	0.000958119	0.0213047
EuglossaDilemma_012324	1824.41	-0.800451	0.229	-3.49543	0.000473306	0.0136811
EuglossaDilemma_012400	1014.98	-0.689694	0.186926	-3.68966	0.000224553	0.00860787
EuglossaDilemma_012421	271.041	-0.773045	0.230651	-3.35158	0.000803508	0.0192249
EuglossaDilemma_012473	234.574	1.06396	0.33371	3.18829	0.00143118	0.0266592
EuglossaDilemma_012479	893.203	-0.973262	0.24408	-3.98748	6.67791e-05	0.00380081
EuglossaDilemma_012486	428.912	1.14652	0.375826	3.05068	0.00228325	0.0351864
EuglossaDilemma_012487	98.9204	1.93009	0.551764	3.49803	0.000468708	0.0135849
EuglossaDilemma_012488	3566.51	1.24112	0.271555	4.57042	4.86744e-06	0.000676068
EuglossaDilemma_012493	2411.69	0.578721	0.200675	2.88387	0.00392823	0.0482137
EuglossaDilemma_012503	688.97	1.10114	0.26539	4.14916	3.33697e-05	0.00249573
EuglossaDilemma_012508	1436.24	-0.757712	0.20054	-3.77836	0.000157866	0.0065952
EuglossaDilemma_012527	90.0112	-1.22332	0.378576	-3.23138	0.00123196	0.0245645
EuglossaDilemma_012535	438.577	-0.706558	0.180322	-3.91832	8.91665e-05	0.00456285
EuglossaDilemma_012538	1322.14	0.450096	0.155058	2.90275	0.00369904	0.0461625
EuglossaDilemma_012615	22966.4	2.18628	0.579699	3.7714	0.000162333	0.00665191
EuglossaDilemma_012643	2576.84	-0.337132	0.113926	-2.95923	0.00308406	0.0416733
EuglossaDilemma_012644	35199	0.67891	0.193015	3.51741	0.000435787	0.0130964
EuglossaDilemma_012684	576.762	1.00028	0.273987	3.65083	0.000261391	0.00941271
EuglossaDilemma_012685	578.517	1.07191	0.291787	3.67362	0.000239141	0.00897409
EuglossaDilemma_012698	45.5456	1.32835	0.417801	3.17938	0.00147589	0.0269458
EuglossaDilemma_012701	844.051	0.462816	0.156092	2.96503	0.00302655	0.0414455
EuglossaDilemma_012761	15.7133	1.70118	0.583258	2.91669	0.00353771	0.0449771
EuglossaDilemma_012766	504.183	-0.66051	0.226261	-2.91925	0.00350878	0.0446862
EuglossaDilemma_012778	2219.49	0.379832	0.108079	3.5144	0.000440751	0.0130964
EuglossaDilemma_012785	345.38	-0.55716	0.166687	-3.34256	0.000830099	0.0195119
EuglossaDilemma_012801	76.41	-0.981514	0.311865	-3.14724	0.0016482	0.0290712
EuglossaDilemma_012819	11.6582	2.73662	0.754407	3.62751	0.000286165	0.0100676
EuglossaDilemma_012831	14.6414	-3.62453	0.95303	-3.80316	0.00014286	0.00621121
EuglossaDilemma_012832	40.013	-3.0656	0.583332	-5.25533	1.4776e-07	6.32115e-05
EuglossaDilemma_012833	65.9569	-2.73758	0.558571	-4.90105	9.53282e-07	0.000212403
EuglossaDilemma_012847	512.552	1.06391	0.25247	4.21402	2.50866e-05	0.00206386
EuglossaDilemma_012903	603.501	1.20018	0.357477	3.35735	0.000786936	0.0189943
EuglossaDilemma_012914	527.668	-0.574582	0.194448	-2.95494	0.00312731	0.0419656
EuglossaDilemma_012925	2460.64	-0.481336	0.151831	-3.17021	0.00152331	0.0275664
EuglossaDilemma_012961	22.5586	8.87651	2.65496	3.34336	0.000827692	0.0195119
EuglossaDilemma_012963	39.1537	2.13603	0.552378	3.86697	0.000110197	0.00526141
EuglossaDilemma_012982	1158.17	-0.640186	0.194901	-3.28467	0.00102103	0.0222855
EuglossaDilemma_013000	907.305	0.939876	0.322751	2.91208	0.00359031	0.0454282
EuglossaDilemma_013013	1855.26	0.666436	0.204842	3.25341	0.00114027	0.0239969
EuglossaDilemma_013023	1603.65	-1.25251	0.36568	-3.42514	0.000614476	0.0163478
EuglossaDilemma_013035	11.5287	2.45836	0.81061	3.03273	0.00242349	0.0366091
EuglossaDilemma_013037	24.6668	2.04288	0.565042	3.61545	0.000299822	0.010411
EuglossaDilemma_013055	1356.35	-0.906188	0.234213	-3.86908	0.000109248	0.00526141
EuglossaDilemma_013063	303.18	-0.867431	0.214153	-4.05052	5.11034e-05	0.00323403
EuglossaDilemma_013092	686.308	1.01652	0.247236	4.11153	3.93049e-05	0.00272965
EuglossaDilemma_013093	1573.65	0.686051	0.212985	3.22113	0.00127688	0.0250472
EuglossaDilemma_013097	745.58	1.63779	0.360041	4.5489	5.39277e-06	0.000720946
EuglossaDilemma_013099	5526.57	1.07913	0.298396	3.61644	0.000298684	0.0104053
EuglossaDilemma_013118	177.328	-1.44808	0.322577	-4.48908	7.15311e-06	0.000869347
EuglossaDilemma_013169	2591.76	1.56756	0.384386	4.07809	4.54069e-05	0.00303517
EuglossaDilemma_013179	108.345	-0.910572	0.2862	-3.18159	0.00146469	0.0269181
EuglossaDilemma_013225	106.852	-1.22993	0.383191	-3.2097	0.00132875	0.0256054
EuglossaDilemma_013247	2246.63	-0.853206	0.214354	-3.98037	6.88086e-05	0.00385868
EuglossaDilemma_013252	2596.13	0.568268	0.165371	3.43632	0.000589669	0.0158058
EuglossaDilemma_013253	1353.43	-0.549929	0.174977	-3.14287	0.00167302	0.0291416
EuglossaDilemma_013271	806.334	0.922828	0.212003	4.3529	1.34347e-05	0.00136793
EuglossaDilemma_013284	45.3814	1.64384	0.424707	3.87053	0.000108597	0.00526141
EuglossaDilemma_013316	583.934	-1.01733	0.242154	-4.20118	2.65526e-05	0.00215137
EuglossaDilemma_013328	307.167	-0.828128	0.263408	-3.1439	0.00166714	0.0291416
EuglossaDilemma_013331	42.3659	-1.6963	0.51788	-3.27548	0.00105484	0.0226992
EuglossaDilemma_013340	953.608	-0.757775	0.255383	-2.96721	0.00300516	0.0412053
EuglossaDilemma_013346	179.381	-0.840841	0.257341	-3.26742	0.00108533	0.0231834
EuglossaDilemma_013352	94.8941	-0.868325	0.293751	-2.95599	0.00311665	0.0418751
EuglossaDilemma_013353	1324.6	1.27476	0.390165	3.26724	0.00108601	0.0231834
EuglossaDilemma_013358	234.197	-2.09627	0.469193	-4.46782	7.90211e-06	0.000928715
EuglossaDilemma_013360	677.443	-0.667606	0.210697	-3.16856	0.00153195	0.027676
EuglossaDilemma_013399	751.629	-0.988937	0.31029	-3.18714	0.00143689	0.0266592
EuglossaDilemma_013409	130.792	1.05639	0.285374	3.70177	0.000214099	0.0083258
EuglossaDilemma_013411	23.2407	-1.99717	0.543323	-3.67584	0.000237067	0.00892759
EuglossaDilemma_013426	60.1306	1.80778	0.463205	3.90276	9.51009e-05	0.00473072
EuglossaDilemma_013430	1914.12	-0.652733	0.19347	-3.37381	0.000741348	0.0184036
EuglossaDilemma_013446	122.236	1.95317	0.592226	3.29802	0.000973693	0.0215696
EuglossaDilemma_013474	895.629	-0.939579	0.24698	-3.80427	0.000142226	0.00621121
EuglossaDilemma_013478	3279.35	2.37195	0.672247	3.52838	0.000418104	0.0128495
EuglossaDilemma_013560	3319.56	0.410267	0.128384	3.19563	0.00139524	0.0263177
EuglossaDilemma_013561	960.416	-0.672567	0.19896	-3.38042	0.000723755	0.0183668
EuglossaDilemma_013571	249.285	-0.997881	0.246772	-4.04373	5.26069e-05	0.00329024
EuglossaDilemma_013578	59.2196	-1.44809	0.450063	-3.21752	0.00129302	0.0252351
EuglossaDilemma_013602	1108.53	-0.332035	0.112116	-2.96154	0.003061	0.0415977
EuglossaDilemma_013649	2588.06	-0.680244	0.236106	-2.88109	0.00396299	0.0483838
EuglossaDilemma_013664	658.196	-0.819981	0.14881	-5.51023	3.58356e-08	2.39538e-05
EuglossaDilemma_013671	11418.4	0.900457	0.221379	4.06749	4.75215e-05	0.00311587
EuglossaDilemma_013681	28862.5	-0.99157	0.317172	-3.12629	0.00177027	0.0302444
EuglossaDilemma_013707	345.773	-0.536117	0.1466	-3.65701	0.000255179	0.00931446
EuglossaDilemma_013762	354.164	1.49017	0.496138	3.00353	0.00266864	0.0384651
EuglossaDilemma_013773	189.548	-2.48797	0.825412	-3.01422	0.00257641	0.0377461
EuglossaDilemma_013776	3415.08	-0.465049	0.158608	-2.93207	0.00336709	0.0437891
EuglossaDilemma_013785	1116.13	0.741506	0.221754	3.34382	0.000826327	0.0195119
EuglossaDilemma_013796	1335.67	-0.528192	0.1802	-2.93115	0.00337709	0.0437891
EuglossaDilemma_013797	271.058	-0.726557	0.223697	-3.24796	0.00116236	0.0241387
EuglossaDilemma_013869	226.488	1.22499	0.378475	3.23664	0.00120945	0.0245645
EuglossaDilemma_013902	1002.32	0.901555	0.289083	3.11867	0.0018167	0.0307724
EuglossaDilemma_013917	23.5373	1.68504	0.576188	2.92446	0.00345058	0.0443025
EuglossaDilemma_013942	568.47	-0.714017	0.14287	-4.99765	5.80328e-07	0.000159144
EuglossaDilemma_013943	634.276	-0.820369	0.221157	-3.70945	0.000207712	0.00813729
EuglossaDilemma_013950	42.8345	1.53818	0.421978	3.64517	0.000267213	0.00952613
EuglossaDilemma_013961	9.15946	-2.29568	0.740269	-3.10114	0.00192779	0.0319655
EuglossaDilemma_013980	1452.77	-0.704665	0.229624	-3.06877	0.0021494	0.0340999
EuglossaDilemma_014038	1281.85	2.34466	0.611812	3.83232	0.00012694	0.00582672
EuglossaDilemma_014049	276.201	1.82984	0.384926	4.75375	1.99676e-06	0.000333677
EuglossaDilemma_014051	20366.1	0.491508	0.166586	2.95047	0.00317286	0.0422587
EuglossaDilemma_014064	761.731	-1.06263	0.350364	-3.03294	0.00242181	0.0366091
EuglossaDilemma_014134	109.087	-1.22719	0.311117	-3.94446	7.99791e-05	0.00423454
EuglossaDilemma_014162	879.826	-0.757449	0.236401	-3.20409	0.00135492	0.0259229
EuglossaDilemma_014163	2199.81	0.603978	0.19642	3.07494	0.00210548	0.0337097
EuglossaDilemma_014182	21.5207	-1.25695	0.3762	-3.34118	0.000834244	0.0195557
EuglossaDilemma_014183	586.373	-0.665478	0.216697	-3.071	0.00213341	0.0340549
EuglossaDilemma_014232	1138.37	-1.26335	0.377212	-3.34917	0.000810543	0.0193499
EuglossaDilemma_014240	485.563	-0.769634	0.215945	-3.56403	0.000365201	0.0117145
EuglossaDilemma_014244	2421.71	0.428148	0.143901	2.9753	0.00292705	0.0405503
EuglossaDilemma_014282	1188.54	-0.578719	0.1751	-3.30509	0.00094947	0.0213047
EuglossaDilemma_014291	216746	-0.694508	0.242248	-2.86693	0.00414472	0.0494749
EuglossaDilemma_014293	24.0563	1.86295	0.632812	2.94393	0.00324076	0.0428637
EuglossaDilemma_014295	936.671	0.501316	0.143052	3.50443	0.000457579	0.0133346
EuglossaDilemma_014302	3276.21	0.761665	0.24819	3.06888	0.00214863	0.0340999
EuglossaDilemma_014303	16537.3	-2.20452	0.485213	-4.5434	5.53543e-06	0.000721968
EuglossaDilemma_014305	1472.45	-0.484032	0.161084	-3.00485	0.00265714	0.038387
EuglossaDilemma_014311	5215.68	1.5824	0.311222	5.08447	3.68662e-07	0.000123214
EuglossaDilemma_014328	8124.35	-1.48682	0.459643	-3.23473	0.00121757	0.0245645
EuglossaDilemma_014340	520.438	-0.736516	0.244463	-3.01279	0.00258859	0.0377695
EuglossaDilemma_014351	5785.92	0.257899	0.0862884	2.9888	0.00280078	0.0396241
EuglossaDilemma_014385	20590.6	0.889876	0.299015	2.97603	0.00292011	0.0405503
EuglossaDilemma_014386	6291.18	1.32603	0.316027	4.19594	2.71741e-05	0.00216885
EuglossaDilemma_014393	599.486	0.80389	0.241796	3.32466	0.000885258	0.0204048
EuglossaDilemma_014401	444.43	2.31098	0.485519	4.75983	1.9376e-06	0.000331822
EuglossaDilemma_014417	1221.96	-0.513413	0.159354	-3.22185	0.00127367	0.0250403
EuglossaDilemma_014419	429.326	-0.903429	0.293124	-3.08208	0.00205563	0.0332099
EuglossaDilemma_014464	1193.19	1.45742	0.297804	4.8939	9.8859e-07	0.000215775
EuglossaDilemma_014491	13362.6	0.697704	0.211973	3.29148	0.000996614	0.0218418
EuglossaDilemma_014571	54.6727	1.85554	0.599092	3.09726	0.00195321	0.0322451
EuglossaDilemma_014587	333.606	-0.808274	0.273155	-2.95903	0.00308605	0.0416733
EuglossaDilemma_014596	152.002	-1.63015	0.490881	-3.32087	0.000897361	0.020507
EuglossaDilemma_014670	232.951	-2.22481	0.581445	-3.82635	0.00013006	0.00591909
EuglossaDilemma_014671	521.699	-2.19932	0.625561	-3.51576	0.000438491	0.0130964
EuglossaDilemma_014672	96.6427	-2.15359	0.589108	-3.65568	0.000256504	0.00933099
EuglossaDilemma_014697	1660.03	3.02851	0.843748	3.58936	0.000331496	0.0111494
EuglossaDilemma_014756	360.395	0.879133	0.286828	3.06502	0.00217657	0.034107
EuglossaDilemma_014760	18899.1	0.538261	0.185309	2.90466	0.00367648	0.0460421
EuglossaDilemma_014766	1481.8	0.501774	0.155848	3.21965	0.00128349	0.025095
EuglossaDilemma_014816	16740.5	1.19023	0.325859	3.65261	0.000259589	0.0093794
EuglossaDilemma_014848	514.318	1.31219	0.300343	4.36895	1.24843e-05	0.00130902
EuglossaDilemma_014896	41.6967	-1.7647	0.370731	-4.76005	1.9355e-06	0.000331822
EuglossaDilemma_014923	1224.43	-0.720083	0.221362	-3.25297	0.00114207	0.0239969
EuglossaDilemma_014927	1836.48	0.946735	0.229775	4.12026	3.78437e-05	0.00269826
EuglossaDilemma_014933	1771.27	1.3814	0.370464	3.72883	0.000192372	0.00770571
EuglossaDilemma_014953	488.441	1.15234	0.367403	3.13646	0.00171003	0.0295935
EuglossaDilemma_015003	19307.3	3.22535	0.505203	6.38426	1.72231e-10	8.21751e-07
EuglossaDilemma_015012	51.6246	0.95006	0.316802	2.9989	0.00270952	0.0387763
EuglossaDilemma_015046	18542.7	0.936866	0.251531	3.72466	0.00019558	0.00780494
EuglossaDilemma_015080	2126.14	-0.485498	0.149105	-3.25607	0.00112965	0.0238767
EuglossaDilemma_015088	1313.58	-0.617297	0.212029	-2.91138	0.00359834	0.0454359
EuglossaDilemma_015168	391.004	-0.544802	0.189298	-2.87801	0.00400187	0.0485812
EuglossaDilemma_015186	3981.1	-0.995237	0.247548	-4.02038	5.81053e-05	0.00351094
EuglossaDilemma_015187	4334.29	4.29424	1.33284	3.22188	0.00127352	0.0250403
EuglossaDilemma_015208	19858.1	0.877605	0.219116	4.00521	6.19637e-05	0.00368168
EuglossaDilemma_015235	7986.67	-3.69867	0.932512	-3.96635	7.29815e-05	0.00402339
EuglossaDilemma_015263	554.793	-0.554567	0.189797	-2.9219	0.00347906	0.0445612
EuglossaDilemma_015303	354.201	-0.999773	0.313169	-3.19244	0.00141078	0.0264706
EuglossaDilemma_015309	351.341	-1.20309	0.386932	-3.10929	0.00187537	0.0314867
EuglossaDilemma_015312	449.831	-0.936155	0.292492	-3.20061	0.00137136	0.0261438
EuglossaDilemma_015313	94.2885	-1.26375	0.334728	-3.77544	0.000159725	0.00663318
EuglossaDilemma_015332	653.184	0.711482	0.235244	3.02445	0.00249087	0.0370917
EuglossaDilemma_015353	1018.36	1.50909	0.39359	3.83417	0.000125991	0.00580806
EuglossaDilemma_015360	1382.33	0.907051	0.25267	3.58986	0.000330852	0.0111494
EuglossaDilemma_015361	390.313	0.684112	0.238345	2.87025	0.00410141	0.0491204
EuglossaDilemma_015385	2625.17	1.42703	0.3431	4.15921	3.19348e-05	0.00245319
EuglossaDilemma_015406	527.414	-0.906878	0.190518	-4.76007	1.93526e-06	0.000331822
EuglossaDilemma_015434	1421.29	0.936921	0.230175	4.07047	4.69187e-05	0.00310657
EuglossaDilemma_015435	1511.22	0.291745	0.0912525	3.19712	0.00138806	0.0262874
EuglossaDilemma_015463	249.632	1.07579	0.360045	2.98793	0.0028087	0.0396241
EuglossaDilemma_015489	872.037	-1.08672	0.330117	-3.29192	0.00099507	0.0218418
EuglossaDilemma_015514	109.869	2.54409	0.438772	5.79819	6.70339e-09	5.51483e-06
EuglossaDilemma_015569	19750.6	3.85578	0.596471	6.46432	1.01754e-10	8.21751e-07
EuglossaDilemma_015585	874.632	-1.57657	0.374	-4.21543	2.493e-05	0.00206386
EuglossaDilemma_015615	1312.38	3.57155	0.881027	4.05385	5.03824e-05	0.00322034
EuglossaDilemma_015670	218.357	1.37347	0.446219	3.07802	0.00208384	0.0334634
EuglossaDilemma_015807	357.45	1.21996	0.410947	2.96864	0.00299116	0.0411188
EuglossaDilemma_015912	354.806	-0.92042	0.31437	-2.92783	0.00341337	0.0440479
EuglossaDilemma_015930	124.123	1.07841	0.206195	5.23005	1.69464e-07	6.97084e-05
EuglossaDilemma_016005	21.0766	1.48756	0.477751	3.11366	0.0018478	0.03122
EuglossaDilemma_016007	690.472	-0.529265	0.174734	-3.02897	0.00245392	0.0369124
EuglossaDilemma_016040	938.16	3.89403	0.933231	4.17263	3.01103e-05	0.00236787
EuglossaDilemma_016078	93.0587	1.16487	0.36536	3.18829	0.00143116	0.0266592
EuglossaDilemma_016242	600.727	-0.706542	0.2413	-2.92807	0.00341079	0.0440479
EuglossaDilemma_016291	8932.8	1.08283	0.350441	3.08989	0.00200229	0.0326938
EuglossaDilemma_016324	1142.64	0.829921	0.232285	3.57286	0.000353105	0.0114575
EuglossaDilemma_016377	764.725	-0.456751	0.159555	-2.86265	0.0042012	0.0499125
EuglossaDilemma_016420	15.4872	-21.6807	4.29046	-5.05323	4.34405e-07	0.000136646
EuglossaDilemma_016474	2142.97	0.416849	0.124592	3.34571	0.000820725	0.0194626
EuglossaDilemma_016487	345.521	-0.710548	0.200125	-3.55052	0.000384472	0.0121531
EuglossaDilemma_016512	1636.29	1.35906	0.439146	3.09478	0.00196958	0.0323861
EuglossaDilemma_016545	4682.2	0.655193	0.211727	3.09452	0.00197133	0.0323861
EuglossaDilemma_016632	721.85	-1.09632	0.252095	-4.34884	1.36857e-05	0.00136793
EuglossaDilemma_016676	2397.58	0.545201	0.185842	2.93369	0.00334962	0.0436881
EuglossaDilemma_016721	1026.92	-0.634479	0.147326	-4.30664	1.65754e-05	0.00154151
EuglossaDilemma_016762	20331.1	1.50643	0.424514	3.54859	0.000387293	0.0121531
EuglossaDilemma_016788	262.149	1.59398	0.509621	3.12777	0.00176139	0.0301892
EuglossaDilemma_016803	132.643	1.42609	0.325684	4.37874	1.19369e-05	0.00126401
EuglossaDilemma_016832	741.804	1.68817	0.390748	4.32036	1.55777e-05	0.00150093
EuglossaDilemma_016842	460.469	0.856637	0.28279	3.02924	0.00245172	0.0369124
EuglossaDilemma_016927	27.4316	-1.51702	0.497751	-3.04774	0.00230568	0.035481
EuglossaDilemma_016956	993.173	2.01114	0.620994	3.23858	0.00120127	0.0245645
EuglossaDilemma_016979	397.685	1.30301	0.341012	3.821	0.00013291	0.00602317
EuglossaDilemma_017005	78.9706	-1.02149	0.290386	-3.5177	0.000435309	0.0130964
EuglossaDilemma_017079	1003.31	0.899529	0.305294	2.94643	0.0032146	0.0426024
EuglossaDilemma_017162	1610.04	-1.07224	0.24167	-4.4368	9.13076e-06	0.00105004
EuglossaDilemma_017201	135.114	-0.636223	0.220474	-2.8857	0.00390544	0.0480099
EuglossaDilemma_017203	1122.36	-1.41509	0.362726	-3.90125	9.56976e-05	0.00473836
EuglossaDilemma_017205	9139.6	0.781333	0.272059	2.87192	0.00407986	0.0491204
EuglossaDilemma_017286	17775.8	0.787043	0.247454	3.18057	0.00146986	0.0269181
EuglossaDilemma_017362	3144.93	3.92522	1.2341	3.18062	0.00146958	0.0269181
EuglossaDilemma_017389	155.141	23.1631	4.27515	5.41809	6.02382e-08	3.22124e-05
EuglossaDilemma_017471	149.338	-0.862663	0.282448	-3.05424	0.00225633	0.0350955
EuglossaDilemma_017479	624.615	-0.674737	0.204309	-3.30253	0.000958164	0.0213047
EuglossaDilemma_017488	80.0063	-0.950221	0.222545	-4.26979	1.95656e-05	0.00170897
EuglossaDilemma_017527	10659.3	2.31526	0.464727	4.98197	6.294e-07	0.000168286
EuglossaDilemma_017601	1402.43	-0.741614	0.181011	-4.09707	4.1842e-05	0.00286859
EuglossaDilemma_017644	1105.29	-0.779976	0.255622	-3.05128	0.00227865	0.0351662

## Sheet: odom_ydom
Gene_ID	baseMean	log2FoldChange	lfcSE	stat	pvalue	padj
EuglossaDilemma_000068	1814.79	-1.38473	0.377217	-3.67092	0.000241675	0.0398984
EuglossaDilemma_000253	368.623	-1.13637	0.308122	-3.68807	0.000225959	0.0381696
EuglossaDilemma_000254	52.0918	-1.54683	0.341089	-4.53496	5.76133e-06	0.00673968
EuglossaDilemma_000598	3897.12	-0.946594	0.267354	-3.54061	0.000399207	0.0462901
EuglossaDilemma_000664	352.931	-0.690792	0.192792	-3.5831	0.000339536	0.0422923
EuglossaDilemma_001205	2332.6	-0.599752	0.160226	-3.74316	0.000181721	0.0364716
EuglossaDilemma_001651	2781.78	-1.09828	0.303071	-3.62383	0.000290274	0.0413923
EuglossaDilemma_001907	2656.91	-1.63754	0.440862	-3.71441	0.000203682	0.038096
EuglossaDilemma_002097	83.7354	-1.76291	0.481799	-3.65902	0.000253183	0.0400768
EuglossaDilemma_002098	39.3669	-2.00183	0.478394	-4.18449	2.85807e-05	0.0142644
EuglossaDilemma_002335	6721.49	-1.63491	0.38635	-4.23167	2.31962e-05	0.0121283
EuglossaDilemma_002485	190.266	-1.23202	0.329256	-3.74182	0.00018269	0.0364716
EuglossaDilemma_002974	34.0528	-1.67081	0.41565	-4.01975	5.82594e-05	0.0196556
EuglossaDilemma_003074	13.2694	-2.99358	0.752044	-3.98059	6.87445e-05	0.0211544
EuglossaDilemma_003077	39.5518	-1.81378	0.467017	-3.88375	0.000102857	0.026502
EuglossaDilemma_003238	421.911	0.692677	0.19502	3.55182	0.000382579	0.04566
EuglossaDilemma_003525	213.855	-0.778932	0.191054	-4.07703	4.56155e-05	0.0182393
EuglossaDilemma_003659	170.005	-1.70523	0.438538	-3.88845	0.000100884	0.026502
EuglossaDilemma_003706	224.912	-5.16715	1.44164	-3.58422	0.000338082	0.0422923
EuglossaDilemma_003759	4030.81	-1.52966	0.384484	-3.97847	6.93588e-05	0.0211544
EuglossaDilemma_003760	3835.47	-1.30417	0.351232	-3.71314	0.000204705	0.038096
EuglossaDilemma_004329	329.208	-1.65639	0.453443	-3.65292	0.000259272	0.0400768
EuglossaDilemma_004639	1150.96	-0.511537	0.144512	-3.53975	0.000400506	0.0462901
EuglossaDilemma_004644	613.214	0.477578	0.130164	3.66904	0.00024346	0.0398984
EuglossaDilemma_004645	259.947	0.803226	0.213271	3.76622	0.000165736	0.0356629
EuglossaDilemma_004735	106.346	-1.26044	0.347614	-3.62598	0.000287866	0.0413923
EuglossaDilemma_004778	701.667	0.805166	0.224701	3.58328	0.000339307	0.0422923
EuglossaDilemma_004799	184.372	-1.57586	0.423694	-3.71933	0.000199749	0.038096
EuglossaDilemma_004873	949.518	-1.87821	0.402294	-4.66876	3.03024e-06	0.00513647
EuglossaDilemma_005485	63.1878	-1.8923	0.495341	-3.82019	0.000133348	0.0309261
EuglossaDilemma_005990	247.83	-1.55689	0.401319	-3.87944	0.000104698	0.026502
EuglossaDilemma_006046	14067	-1.21348	0.274601	-4.41909	9.91196e-06	0.00983949
EuglossaDilemma_006094	36.6711	-2.42347	0.515032	-4.70548	2.53273e-06	0.00513647
EuglossaDilemma_006145	216.327	-1.76409	0.431467	-4.08858	4.34015e-05	0.0182393
EuglossaDilemma_006209	2624.63	-1.37156	0.320215	-4.28323	1.84202e-05	0.0112363
EuglossaDilemma_006223	183.385	-1.26664	0.332303	-3.8117	0.000138013	0.0309261
EuglossaDilemma_006366	273.206	-0.967076	0.238896	-4.04811	5.16329e-05	0.0195258
EuglossaDilemma_006593	1561.46	-0.91004	0.238507	-3.81557	0.000135868	0.0309261
EuglossaDilemma_006603	241.086	0.70509	0.196486	3.5885	0.000332587	0.0422923
EuglossaDilemma_007006	30.9623	-2.1922	0.609417	-3.59721	0.00032165	0.0422923
EuglossaDilemma_007039	11867.1	4.05752	1.11715	3.63204	0.000281191	0.0411663
EuglossaDilemma_007617	187.129	-0.92686	0.257258	-3.60285	0.00031475	0.0422923
EuglossaDilemma_007877	736.565	2.35207	0.605123	3.88692	0.000101524	0.026502
EuglossaDilemma_008102	7420.29	-0.662448	0.183369	-3.61264	0.000303093	0.0422923
EuglossaDilemma_008313	140.071	-1.55007	0.358967	-4.31813	1.57358e-05	0.0101635
EuglossaDilemma_008436	560.202	-1.49228	0.377036	-3.95792	7.56039e-05	0.0219054
EuglossaDilemma_008512	256.058	-1.8176	0.428334	-4.24341	2.20146e-05	0.012086
EuglossaDilemma_008727	1065.14	-1.97843	0.387589	-5.10445	3.31763e-07	0.000910689
EuglossaDilemma_008768	117.418	-1.47348	0.380158	-3.87597	0.000106201	0.026502
EuglossaDilemma_008795	1649.18	-1.09145	0.302976	-3.60241	0.000315276	0.0422923
EuglossaDilemma_008889	1988.57	-0.976612	0.260624	-3.7472	0.000178816	0.0364716
EuglossaDilemma_009013	2922.7	0.756447	0.174159	4.34342	1.40282e-05	0.0101635
EuglossaDilemma_009024	681.942	-1.0079	0.285776	-3.52688	0.000420484	0.0475999
EuglossaDilemma_009042	327.497	-0.662477	0.180926	-3.6616	0.000250647	0.0400768
EuglossaDilemma_009106	885.101	-1.47674	0.3266	-4.52157	6.13815e-06	0.00673968
EuglossaDilemma_009119	585.066	0.731736	0.198234	3.69127	0.000223141	0.0381696
EuglossaDilemma_009259	16.8552	-2.39051	0.552297	-4.3283	1.50265e-05	0.0101635
EuglossaDilemma_009427	409.675	0.727739	0.203812	3.57063	0.000356122	0.0434469
EuglossaDilemma_009901	109.824	-1.15039	0.32643	-3.52415	0.000424845	0.0475999
EuglossaDilemma_009927	1395.12	-0.887292	0.220913	-4.01648	5.90743e-05	0.0196556
EuglossaDilemma_009948	41.0735	-1.77532	0.480606	-3.69391	0.000220828	0.0381696
EuglossaDilemma_010071	260.97	0.847507	0.204881	4.13657	3.52537e-05	0.0161285
EuglossaDilemma_010072	437.059	0.858355	0.218255	3.9328	8.39606e-05	0.0236382
EuglossaDilemma_010202	231.303	-1.23503	0.351942	-3.50918	0.000449488	0.0493538
EuglossaDilemma_010218	1002.81	-1.63091	0.441	-3.69821	0.000217121	0.0381696
EuglossaDilemma_010447	32.5276	-1.5459	0.439586	-3.51672	0.000436918	0.0484582
EuglossaDilemma_010466	8564.21	-1.61974	0.452366	-3.5806	0.000342806	0.0422923
EuglossaDilemma_010690	1452.09	-0.863269	0.236301	-3.65326	0.000258935	0.0400768
EuglossaDilemma_010774	7.46888	-5.6778	1.24869	-4.54699	5.44194e-06	0.00673968
EuglossaDilemma_010969	1350.98	-1.26611	0.314536	-4.02531	5.68998e-05	0.0196556
EuglossaDilemma_011226	619.844	0.48121	0.118161	4.0725	4.6512e-05	0.0182393
EuglossaDilemma_011593	869.651	-1.78237	0.311844	-5.71559	1.09326e-08	4.00132e-05
EuglossaDilemma_011681	654.342	0.812921	0.218158	3.72629	0.000194317	0.038096
EuglossaDilemma_011715	321.927	-0.985799	0.278372	-3.54131	0.00039815	0.0462901
EuglossaDilemma_011764	79.4029	-1.6474	0.459326	-3.58655	0.000335076	0.0422923
EuglossaDilemma_011945	537.288	-1.19381	0.323065	-3.69526	0.000219661	0.0381696
EuglossaDilemma_012131	3241.56	-0.946309	0.239132	-3.95727	7.5811e-05	0.0219054
EuglossaDilemma_012132	8205.51	-0.962058	0.234399	-4.10435	4.05452e-05	0.0178074
EuglossaDilemma_012144	288.712	-2.71605	0.405082	-6.70492	2.01515e-11	2.21263e-07
EuglossaDilemma_012282	23555.4	-2.02315	0.546711	-3.70059	0.000215096	0.0381696
EuglossaDilemma_012517	408.561	-0.916675	0.210824	-4.34806	1.37345e-05	0.0101635
EuglossaDilemma_012599	2536.51	-0.613621	0.171046	-3.58746	0.000333916	0.0422923
EuglossaDilemma_012831	14.6414	-5.07234	1.09017	-4.6528	3.27462e-06	0.00513647
EuglossaDilemma_012836	333.831	-1.0981	0.308031	-3.56491	0.000363987	0.0439184
EuglossaDilemma_013710	32.4403	-2.49981	0.653121	-3.82748	0.000129461	0.0309017
EuglossaDilemma_013840	1614.36	-1.04891	0.291764	-3.59506	0.000324312	0.0422923
EuglossaDilemma_014131	821.72	-0.812585	0.21416	-3.79429	0.000148064	0.0325149
EuglossaDilemma_014495	833.614	-1.39055	0.369681	-3.7615	0.000168896	0.0356629
EuglossaDilemma_014568	140.766	-1.3824	0.392026	-3.52629	0.00042142	0.0475999
EuglossaDilemma_014596	152.002	-2.79214	0.454999	-6.1366	8.43084e-10	4.62853e-06
EuglossaDilemma_014668	335.881	0.814488	0.223398	3.64591	0.000266449	0.0400768
EuglossaDilemma_014903	834.951	-1.03556	0.284524	-3.63961	0.000273047	0.0405143
EuglossaDilemma_015172	109.756	-1.37471	0.340238	-4.04045	5.33492e-05	0.0195258
EuglossaDilemma_015257	34.3029	-2.06128	0.498237	-4.13715	3.51646e-05	0.0161285
EuglossaDilemma_015783	1363.24	-1.23306	0.338047	-3.6476	0.000264704	0.0400768
EuglossaDilemma_015995	1426.89	-0.638875	0.160478	-3.98107	6.86065e-05	0.0211544
EuglossaDilemma_016064	6528.03	-1.38922	0.315628	-4.40144	1.07535e-05	0.00983949
EuglossaDilemma_017049	15.1302	-18.6871	4.83231	-3.86712	0.000110128	0.0268713
EuglossaDilemma_017262	22.0058	-20.5879	4.82917	-4.26325	2.01478e-05	0.0116433
EuglossaDilemma_017436	301.789	-1.68866	0.389075	-4.34018	1.42369e-05	0.0101635

## Sheet: osub_ysub
Gene_ID	baseMean	log2FoldChange	lfcSE	stat	pvalue	padj
EuglossaDilemma_003207	7385.38	-5.46092	1.29394	-4.22037	2.43901e-05	0.0094227
EuglossaDilemma_004842	1410.86	0.394337	0.104225	3.78352	0.000154628	0.0358428
EuglossaDilemma_005221	1.95782e+06	-0.925851	0.241162	-3.83913	0.000123471	0.0318006
EuglossaDilemma_005336	18588.3	-6.60243	1.4847	-4.44697	8.70887e-06	0.00504679
EuglossaDilemma_006562	2268.4	1.73353	0.346655	5.00074	5.71102e-07	0.000661907
EuglossaDilemma_010690	1452.09	-0.978051	0.268629	-3.6409	0.000271689	0.0484442
EuglossaDilemma_011830	3885.89	1.74059	0.428799	4.05923	4.92349e-05	0.0163038
EuglossaDilemma_011930	7755.01	-1.38461	0.317725	-4.35789	1.3132e-05	0.00608798
EuglossaDilemma_012384	3285.57	-6.32603	1.68826	-3.74707	0.00017891	0.0377013
EuglossaDilemma_012493	2411.69	1.06993	0.20967	5.10292	3.34455e-07	0.000661907
EuglossaDilemma_013013	1855.26	0.861886	0.214043	4.02669	5.65678e-05	0.0163905
EuglossaDilemma_013681	28862.5	-1.21835	0.331693	-3.67314	0.000239591	0.046281
EuglossaDilemma_014892	50442	-1.25084	0.274229	-4.56131	5.08361e-06	0.00392794

## Sheet: ysol_ysub
Gene_ID	baseMean	log2FoldChange	lfcSE	stat	pvalue	padj
EuglossaDilemma_000588	31728.7	-1.06658	0.267013	-3.9945	6.48314e-05	0.0288698
EuglossaDilemma_001555	511.495	-1.15062	0.299586	-3.84069	0.00012269	0.0403251
EuglossaDilemma_002285	1561.89	-0.674526	0.177335	-3.80367	0.000142568	0.0403251
EuglossaDilemma_002311	1888.61	0.752099	0.201795	3.72705	0.000193737	0.0445546
EuglossaDilemma_002420	7003.45	-0.875814	0.235629	-3.71692	0.000201665	0.0445546
EuglossaDilemma_003207	7385.38	-6.10269	1.29441	-4.71464	2.42134e-06	0.00247984
EuglossaDilemma_004122	2243.72	-0.918535	0.240128	-3.82519	0.000130672	0.0403251
EuglossaDilemma_004274	964.11	-0.701719	0.170791	-4.10864	3.97994e-05	0.0207196
EuglossaDilemma_004369	61897.6	-1.54839	0.32873	-4.71022	2.47448e-06	0.00247984
EuglossaDilemma_004454	5300.88	-1.05717	0.212981	-4.96368	6.91717e-07	0.00180054
EuglossaDilemma_004620	890.78	-1.12599	0.304122	-3.70243	0.000213542	0.0450689
EuglossaDilemma_006593	1561.46	-0.998221	0.271206	-3.68068	0.000232614	0.0478022
EuglossaDilemma_007712	3074.17	-0.789931	0.176018	-4.48778	7.19677e-06	0.0062444
EuglossaDilemma_007758	1753.46	-3.1115	0.81223	-3.83081	0.000127725	0.0403251
EuglossaDilemma_007863	243.761	1.18156	0.317475	3.72174	0.000197852	0.0445546
EuglossaDilemma_007998	1090.78	-3.90911	0.920041	-4.24884	2.14881e-05	0.0129078
EuglossaDilemma_008102	7420.29	-0.915788	0.208688	-4.38832	1.1423e-05	0.0089202
EuglossaDilemma_008397	241.922	-2.17127	0.50114	-4.33267	1.4731e-05	0.0104577
EuglossaDilemma_008623	166.369	-2.33373	0.496027	-4.70485	2.54049e-06	0.00247984
EuglossaDilemma_008637	3692.46	-0.45842	0.12514	-3.66327	0.00024902	0.0498614
EuglossaDilemma_008795	1649.18	-1.63	0.345454	-4.71841	2.37694e-06	0.00247984
EuglossaDilemma_009210	1878.06	-1.13642	0.306125	-3.71228	0.0002054	0.0445546
EuglossaDilemma_009428	1539.12	-0.505254	0.13133	-3.84721	0.000119468	0.0403251
EuglossaDilemma_010557	8970.08	-0.94415	0.227058	-4.15818	3.20788e-05	0.0178931
EuglossaDilemma_010632	183.743	-2.57254	0.637946	-4.03254	5.51779e-05	0.0269303
EuglossaDilemma_012131	3241.56	-1.01398	0.272424	-3.72208	0.00019759	0.0445546
EuglossaDilemma_013974	919.066	0.633649	0.168867	3.75236	0.000175179	0.0445546
EuglossaDilemma_014049	276.201	-1.72586	0.402158	-4.2915	1.77471e-05	0.0115489
EuglossaDilemma_014395	689.043	-1.22647	0.318606	-3.84949	0.000118362	0.0403251
EuglossaDilemma_014892	50442	-1.09372	0.274231	-3.98831	6.65459e-05	0.0288698
EuglossaDilemma_015359	19120.7	-1.11698	0.293929	-3.80018	0.00014459	0.0403251
EuglossaDilemma_015569	19750.6	-2.33573	0.623807	-3.74432	0.000180882	0.0445546
EuglossaDilemma_015615	1312.38	-3.52882	0.921049	-3.8313	0.000127467	0.0403251
EuglossaDilemma_015783	1363.24	-1.46334	0.384758	-3.80328	0.000142795	0.0403251
EuglossaDilemma_016064	6528.03	-2.08265	0.359345	-5.79569	6.80428e-09	5.31346e-05
EuglossaDilemma_016674	579.377	-0.992748	0.26438	-3.755	0.000173339	0.0445546
EuglossaDilemma_017312	1486.12	-1.39145	0.35971	-3.86824	0.000109622	0.0403251
EuglossaDilemma_017387	1485.13	-1.62701	0.338218	-4.81054	1.50525e-06	0.00247984
EuglossaDilemma_017389	155.141	-25.0656	4.45615	-5.62494	1.85571e-08	7.24563e-05

## Sheet: ydom_ysub
Gene_ID	baseMean	log2FoldChange	lfcSE	stat	pvalue	padj
EuglossaDilemma_000088	373.039	-1.47355	0.442978	-3.32646	0.000879555	0.0442544
EuglossaDilemma_000107	17.0248	-3.05866	0.913824	-3.3471	0.000816625	0.0425015
EuglossaDilemma_000191	109.932	1.1333	0.332993	3.40337	0.00066561	0.0393298
EuglossaDilemma_000377	1320.65	1.30897	0.382024	3.4264	0.000611649	0.0373007
EuglossaDilemma_000588	31728.7	-0.844919	0.247192	-3.41807	0.000630665	0.0375793
EuglossaDilemma_000686	5567.84	-0.785694	0.228734	-3.43497	0.00059262	0.0368493
EuglossaDilemma_000722	2665.68	-0.733813	0.199997	-3.66912	0.000243387	0.0215126
EuglossaDilemma_000780	1173.38	0.503035	0.150441	3.34374	0.000826583	0.0425015
EuglossaDilemma_000891	1879.47	-0.68719	0.16371	-4.19761	2.69746e-05	0.00554794
EuglossaDilemma_001134	1922.85	-1.18184	0.323064	-3.65822	0.000253973	0.0222642
EuglossaDilemma_001145	1885.49	-0.523132	0.122302	-4.27739	1.89101e-05	0.00470074
EuglossaDilemma_001154	36.5313	1.49007	0.447769	3.32775	0.000875501	0.0442544
EuglossaDilemma_001206	517.522	0.98487	0.265769	3.70574	0.000210775	0.0194331
EuglossaDilemma_001298	361.552	-0.693349	0.205788	-3.36924	0.000753766	0.0419871
EuglossaDilemma_001327	508.043	0.620986	0.18989	3.27025	0.00107452	0.0499654
EuglossaDilemma_001328	13431.2	-0.755276	0.173658	-4.34921	1.36632e-05	0.00384547
EuglossaDilemma_001357	996.771	-0.617806	0.166391	-3.71297	0.000204842	0.0190503
EuglossaDilemma_001399	3977.58	-1.28616	0.299544	-4.29373	1.75694e-05	0.00447393
EuglossaDilemma_001558	1945.68	-0.512743	0.153306	-3.34457	0.000824099	0.0425015
EuglossaDilemma_001817	412.491	0.857917	0.24892	3.44656	0.000567764	0.0361672
EuglossaDilemma_001870	422.573	-0.471822	0.143674	-3.28398	0.00102353	0.0484366
EuglossaDilemma_001903	850.251	-1.00077	0.272028	-3.6789	0.00023424	0.0210521
EuglossaDilemma_002039	169.459	1.02298	0.266937	3.83227	0.000126964	0.0144456
EuglossaDilemma_002110	2540.58	-0.953355	0.260945	-3.65348	0.000258715	0.0223141
EuglossaDilemma_002184	240.563	-2.77594	0.829124	-3.34804	0.000813844	0.0425015
EuglossaDilemma_002185	239.4	-2.72445	0.748424	-3.64025	0.000272377	0.0233046
EuglossaDilemma_002219	2140.98	-0.640205	0.186946	-3.42455	0.000615825	0.0373007
EuglossaDilemma_002229	506.168	0.815844	0.198932	4.10113	4.11136e-05	0.00666411
EuglossaDilemma_002285	1561.89	-0.567465	0.163912	-3.462	0.000536171	0.0351801
EuglossaDilemma_002332	2811.05	-2.47288	0.572623	-4.31852	1.57082e-05	0.004112
EuglossaDilemma_002335	6721.49	-1.38078	0.407006	-3.39252	0.000692517	0.0401367
EuglossaDilemma_002591	237.955	3.93173	1.19557	3.28859	0.0010069	0.0481351
EuglossaDilemma_002853	962.883	-0.598724	0.182465	-3.2813	0.00103328	0.0486825
EuglossaDilemma_002966	17662.7	-1.17195	0.219422	-5.34109	9.23868e-08	9.88077e-05
EuglossaDilemma_003035	1018.78	-0.558008	0.146815	-3.80076	0.000144254	0.0155213
EuglossaDilemma_003036	964.652	-0.595513	0.168083	-3.54298	0.000395636	0.0296624
EuglossaDilemma_003056	4686.14	-0.560171	0.116062	-4.82646	1.38979e-06	0.000874341
EuglossaDilemma_003140	32978.7	-0.684281	0.180945	-3.78171	0.000155752	0.016017
EuglossaDilemma_003452	8837.34	-1.53115	0.394415	-3.88209	0.000103564	0.0125865
EuglossaDilemma_003512	818.437	1.26422	0.380114	3.32589	0.000881363	0.0442544
EuglossaDilemma_003610	210.15	-1.11213	0.271848	-4.09101	4.29507e-05	0.00685608
EuglossaDilemma_003635	105.297	1.72319	0.417072	4.13164	3.60188e-05	0.00638169
EuglossaDilemma_003639	43.7421	1.86711	0.452486	4.12634	3.68584e-05	0.00638169
EuglossaDilemma_003641	11.966	2.2704	0.650235	3.49166	0.000480036	0.0329102
EuglossaDilemma_003800	863.828	1.10899	0.271798	4.08022	4.49924e-05	0.00707638
EuglossaDilemma_003826	80.2122	1.30203	0.339336	3.83698	0.000124559	0.0143317
EuglossaDilemma_003852	472.438	-0.919191	0.239569	-3.83685	0.000124624	0.0143317
EuglossaDilemma_003853	4051.73	-0.473367	0.134752	-3.51288	0.000443284	0.0310575
EuglossaDilemma_003917	1445.88	-0.533393	0.159247	-3.34946	0.00080968	0.0425015
EuglossaDilemma_004127	1216.19	-0.647909	0.142403	-4.54983	5.36886e-06	0.00205071
EuglossaDilemma_004274	964.11	-0.570932	0.157591	-3.62289	0.000291334	0.024534
EuglossaDilemma_004275	288.559	-0.585113	0.174303	-3.35687	0.000788293	0.0425015
EuglossaDilemma_004294	26336.6	3.99358	1.08367	3.68522	0.000228508	0.020888
EuglossaDilemma_004386	2232.81	-0.66035	0.1926	-3.4286	0.000606695	0.0372908
EuglossaDilemma_004449	280.183	-1.41818	0.331941	-4.27239	1.93392e-05	0.00470074
EuglossaDilemma_004452	2475.24	-1.36671	0.408234	-3.34787	0.000814359	0.0425015
EuglossaDilemma_004642	91.5175	1.77941	0.465551	3.82217	0.000132283	0.0146729
EuglossaDilemma_004664	517.305	0.947594	0.234523	4.04052	5.33336e-05	0.00814861
EuglossaDilemma_004842	1410.86	0.34142	0.0968451	3.52543	0.000422803	0.0304414
EuglossaDilemma_004921	2353.65	-0.510455	0.133523	-3.82297	0.000131854	0.0146729
EuglossaDilemma_004967	671.563	-1.43591	0.373672	-3.8427	0.000121689	0.0143018
EuglossaDilemma_005112	427.538	-0.434725	0.132626	-3.27783	0.00104607	0.0490689
EuglossaDilemma_005124	551.272	-0.901571	0.234513	-3.84444	0.000120827	0.0143018
EuglossaDilemma_005134	1311.21	-0.40286	0.114701	-3.51227	0.000444301	0.0310575
EuglossaDilemma_005221	1.95782e+06	-1.37606	0.223272	-6.16316	7.13062e-10	2.54207e-06
EuglossaDilemma_005362	285.286	-0.545854	0.162296	-3.36333	0.000770086	0.0425015
EuglossaDilemma_005430	827.652	-0.55797	0.160463	-3.47724	0.000506599	0.0342658
EuglossaDilemma_005672	122.245	1.52209	0.269598	5.64578	1.6443e-08	2.19822e-05
EuglossaDilemma_005777	7049.67	-0.576351	0.144462	-3.98964	6.61737e-05	0.00931174
EuglossaDilemma_005990	247.83	1.91917	0.42501	4.51558	6.31427e-06	0.00232866
EuglossaDilemma_006051	3645.83	-0.697485	0.182676	-3.81816	0.00013445	0.0146729
EuglossaDilemma_006104	885.76	-2.61405	0.73888	-3.53785	0.000403392	0.0298469
EuglossaDilemma_006253	1040.85	-0.723523	0.217449	-3.32732	0.000876845	0.0442544
EuglossaDilemma_006366	273.206	0.989631	0.252955	3.91229	9.14258e-05	0.0115035
EuglossaDilemma_006405	767.543	-0.436089	0.114913	-3.79495	0.000147676	0.0155236
EuglossaDilemma_006427	2082.41	-0.718337	0.162021	-4.4336	9.2674e-06	0.00291514
EuglossaDilemma_006450	10479.7	-0.763915	0.172585	-4.4263	9.58635e-06	0.00292932
EuglossaDilemma_006545	6850.73	-0.48882	0.138988	-3.51699	0.000436473	0.0309144
EuglossaDilemma_006573	2464.53	-1.33641	0.394554	-3.38713	0.000706285	0.0403254
EuglossaDilemma_006584	515.999	0.599841	0.166187	3.60943	0.000306869	0.0254115
EuglossaDilemma_006606	245.44	2.03872	0.481915	4.23045	2.33224e-05	0.00500247
EuglossaDilemma_006644	825.627	-0.654407	0.194828	-3.35889	0.000782564	0.0425015
EuglossaDilemma_006675	3217.78	-0.735279	0.219731	-3.34627	0.000819068	0.0425015
EuglossaDilemma_006745	196.967	0.843932	0.25489	3.31097	0.000929739	0.0454044
EuglossaDilemma_006748	2600.38	-0.694397	0.189177	-3.67062	0.00024196	0.0215126
EuglossaDilemma_006791	634.115	-0.825594	0.243816	-3.38613	0.000708852	0.0403254
EuglossaDilemma_006877	45.8776	1.23245	0.295112	4.1762	2.96425e-05	0.00572134
EuglossaDilemma_006879	1989.66	-0.67121	0.189864	-3.53521	0.000407448	0.0298469
EuglossaDilemma_007092	36.7019	-2.11839	0.614164	-3.44923	0.000562194	0.0361672
EuglossaDilemma_007093	10.5002	-3.26333	0.964863	-3.38217	0.000719164	0.0405188
EuglossaDilemma_007110	1940.51	-0.574711	0.168177	-3.41729	0.000632471	0.0375793
EuglossaDilemma_007266	94.8396	2.38056	0.676683	3.51799	0.000434829	0.0309144
EuglossaDilemma_007383	1202.79	-0.87872	0.203475	-4.31856	1.5705e-05	0.004112
EuglossaDilemma_007426	1637.14	-0.69389	0.207491	-3.3442	0.000825206	0.0425015
EuglossaDilemma_007435	56.2276	1.48177	0.452828	3.27225	0.00106694	0.0498293
EuglossaDilemma_007486	1095.98	-1.06072	0.265558	-3.99431	6.48816e-05	0.00925212
EuglossaDilemma_007495	1481.69	-0.612212	0.13353	-4.58484	4.54335e-06	0.00194364
EuglossaDilemma_007597	2238.09	-1.08001	0.302225	-3.57354	0.000352181	0.0279006
EuglossaDilemma_007599	376.828	-1.02966	0.22578	-4.56045	5.10443e-06	0.00202192
EuglossaDilemma_007609	3048.82	-0.719928	0.166737	-4.31774	1.57636e-05	0.004112
EuglossaDilemma_007632	3264.73	-1.07123	0.245702	-4.35989	1.3013e-05	0.00376146
EuglossaDilemma_007661	6186.52	-0.806032	0.202938	-3.97182	7.13251e-05	0.00942372
EuglossaDilemma_007705	335.435	1.94895	0.506674	3.84656	0.00011979	0.0143018
EuglossaDilemma_007712	3074.17	-0.726013	0.162827	-4.45881	8.24162e-06	0.00281212
EuglossaDilemma_007863	243.761	1.44944	0.293686	4.93534	8.00124e-07	0.000611237
EuglossaDilemma_007887	615.126	-0.612809	0.18244	-3.35897	0.000782339	0.0425015
EuglossaDilemma_007892	7855.56	-0.466903	0.125687	-3.71481	0.000203355	0.0190503
EuglossaDilemma_007898	7552.54	-0.956631	0.256616	-3.72787	0.000193103	0.0183252
EuglossaDilemma_008043	184.902	1.79824	0.42344	4.24674	2.16903e-05	0.00500247
EuglossaDilemma_008067	1643.96	-0.582432	0.141044	-4.12942	3.63673e-05	0.00638169
EuglossaDilemma_008102	7420.29	-0.770013	0.193153	-3.98655	6.7041e-05	0.00931174
EuglossaDilemma_008103	27780.9	-0.703775	0.195074	-3.60773	0.000308882	0.0254115
EuglossaDilemma_008104	24734.3	-0.686339	0.183598	-3.73828	0.000185287	0.0178526
EuglossaDilemma_008337	1449.07	-0.916385	0.197649	-4.63643	3.5448e-06	0.00164833
EuglossaDilemma_008357	851.543	-0.546234	0.115578	-4.72609	2.28883e-06	0.00116567
EuglossaDilemma_008391	865.507	0.84565	0.222583	3.79926	0.000145126	0.0155213
EuglossaDilemma_008454	1050.75	-0.744935	0.181327	-4.10824	3.98684e-05	0.00666238
EuglossaDilemma_008474	17.8284	2.22192	0.555278	4.00146	6.29519e-05	0.00909825
EuglossaDilemma_008536	901.392	0.993303	0.250436	3.9663	7.29962e-05	0.00952066
EuglossaDilemma_008603	16251.7	-0.728938	0.173864	-4.19257	2.75809e-05	0.00556561
EuglossaDilemma_008695	14910.8	-1.44454	0.271765	-5.31542	1.0641e-07	0.000103459
EuglossaDilemma_008733	2962.33	-1.09503	0.306597	-3.57157	0.000354854	0.0279056
EuglossaDilemma_008789	2415.09	-0.407651	0.120218	-3.39095	0.000696516	0.0401367
EuglossaDilemma_008879	627.864	0.848503	0.226324	3.74906	0.000177496	0.017577
EuglossaDilemma_008955	9423.63	-1.04638	0.276274	-3.78749	0.000152176	0.0158012
EuglossaDilemma_008962	834.145	-0.663665	0.181611	-3.65433	0.000257856	0.0223141
EuglossaDilemma_009013	2922.7	-0.808434	0.183609	-4.40302	1.06754e-05	0.00317148
EuglossaDilemma_009191	1020.34	-0.441441	0.128611	-3.43237	0.000598332	0.0369894
EuglossaDilemma_009268	23.636	2.04208	0.616548	3.31212	0.000925906	0.0454044
EuglossaDilemma_009338	1297.97	-0.461935	0.120972	-3.81853	0.000134248	0.0146729
EuglossaDilemma_009403	28.0804	1.45644	0.361572	4.02807	5.62363e-05	0.00847109
EuglossaDilemma_009437	9432.06	-0.494117	0.13906	-3.55326	0.000380487	0.0291219
EuglossaDilemma_009524	6582.31	-0.669123	0.188339	-3.55276	0.000381212	0.0291219
EuglossaDilemma_009545	2471.94	0.629832	0.191393	3.29078	0.000999111	0.0481328
EuglossaDilemma_009641	195.218	-1.09008	0.274123	-3.97661	6.99037e-05	0.00942372
EuglossaDilemma_009741	414.51	-1.24209	0.328751	-3.77819	0.000157971	0.0160904
EuglossaDilemma_009764	7362.08	-0.981784	0.236765	-4.14666	3.37365e-05	0.00622089
EuglossaDilemma_009797	122.692	0.933276	0.250396	3.7272	0.000193619	0.0183252
EuglossaDilemma_009850	1519.21	-0.523656	0.157671	-3.32119	0.000896339	0.0443812
EuglossaDilemma_009871	669.198	1.12059	0.322773	3.47175	0.000517079	0.0345002
EuglossaDilemma_009912	4354.84	-0.596512	0.168395	-3.54233	0.000396608	0.0296624
EuglossaDilemma_009973	1796.82	-0.410936	0.118229	-3.47575	0.000509421	0.0342658
EuglossaDilemma_009988	93.6956	1.09	0.321295	3.39252	0.000692523	0.0401367
EuglossaDilemma_010002	1156.24	-0.616089	0.144404	-4.26644	1.98621e-05	0.00472055
EuglossaDilemma_010076	29837.9	-1.01854	0.240016	-4.24362	2.19942e-05	0.00500247
EuglossaDilemma_010105	23.54	2.50179	0.750478	3.33359	0.000857327	0.0438714
EuglossaDilemma_010370	648.352	-0.691707	0.163531	-4.22983	2.3387e-05	0.00500247
EuglossaDilemma_010434	28447.9	-0.828807	0.239676	-3.45803	0.000544133	0.035414
EuglossaDilemma_010556	4220.53	-0.569794	0.159665	-3.56869	0.000358773	0.0280079
EuglossaDilemma_010557	8970.08	-0.889425	0.210182	-4.2317	2.31932e-05	0.00500247
EuglossaDilemma_010612	207.952	1.31399	0.361964	3.63015	0.000283253	0.0240428
EuglossaDilemma_010661	348.044	-0.639688	0.194538	-3.28824	0.00100816	0.0481351
EuglossaDilemma_010662	303.836	-0.666175	0.19195	-3.47057	0.000519358	0.0345002
EuglossaDilemma_010678	9277.1	6.44627	1.58237	4.0738	4.62518e-05	0.00716903
EuglossaDilemma_010679	4140.55	6.48164	1.5507	4.17982	2.91746e-05	0.00572134
EuglossaDilemma_010827	124.376	3.46057	0.756351	4.57535	4.75419e-06	0.00195562
EuglossaDilemma_010895	1979.7	-0.579506	0.114806	-5.04769	4.47195e-07	0.000367904
EuglossaDilemma_010912	971.574	1.08203	0.277642	3.89721	9.73072e-05	0.0119621
EuglossaDilemma_010969	1350.98	1.1217	0.331675	3.38191	0.000719829	0.0405188
EuglossaDilemma_010972	559.977	-0.501449	0.14968	-3.35014	0.000807696	0.0425015
EuglossaDilemma_011138	247.793	0.924864	0.265159	3.48796	0.000486727	0.0331563
EuglossaDilemma_011153	78.5546	-1.90328	0.394136	-4.82899	1.3723e-06	0.000874341
EuglossaDilemma_011154	1700.06	-0.868545	0.183434	-4.73493	2.19135e-06	0.00116567
EuglossaDilemma_011157	3312.54	-0.799653	0.170067	-4.70198	2.57651e-06	0.00125254
EuglossaDilemma_011237	232.958	1.10863	0.335064	3.3087	0.00093731	0.045566
EuglossaDilemma_011347	418.832	-0.501149	0.125088	-4.00638	6.16559e-05	0.00903301
EuglossaDilemma_011395	1128.93	0.561288	0.157066	3.57358	0.000352128	0.0279006
EuglossaDilemma_011417	606.111	-0.58418	0.174646	-3.34493	0.000823035	0.0425015
EuglossaDilemma_011592	59.7457	-2.3049	0.579542	-3.97711	6.97581e-05	0.00942372
EuglossaDilemma_011687	874.596	0.577562	0.13906	4.15332	3.27682e-05	0.00614835
EuglossaDilemma_011830	3885.89	1.35959	0.397088	3.42389	0.000617318	0.0373007
EuglossaDilemma_011929	1868.27	-5.92138	1.33496	-4.43564	9.17996e-06	0.00291514
EuglossaDilemma_011930	7755.01	-1.78233	0.2942	-6.05821	1.3764e-09	3.68016e-06
EuglossaDilemma_011931	15419.5	-3.63039	1.06179	-3.41912	0.00062823	0.0375793
EuglossaDilemma_011954	53468.6	-0.984874	0.263257	-3.74111	0.000183211	0.0178131
EuglossaDilemma_012013	1166.69	-0.371504	0.111748	-3.32447	0.000885852	0.0442719
EuglossaDilemma_012114	1306.29	-1.25644	0.26497	-4.74182	2.11812e-06	0.00116567
EuglossaDilemma_012185	1763.52	2.00931	0.395348	5.08239	3.7272e-07	0.000332187
EuglossaDilemma_012245	1072.41	-0.698742	0.186518	-3.74625	0.000179494	0.0176119
EuglossaDilemma_012282	23555.4	-2.42601	0.576175	-4.21055	2.5475e-05	0.00534226
EuglossaDilemma_012328	282.557	0.906195	0.268365	3.37673	0.000733541	0.0410745
EuglossaDilemma_012331	4335.83	-0.758235	0.229675	-3.30134	0.000962238	0.0465662
EuglossaDilemma_012426	3170.77	-0.69976	0.157095	-4.45437	8.41401e-06	0.00281212
EuglossaDilemma_012482	287.129	0.843115	0.182662	4.61571	3.91745e-06	0.00174571
EuglossaDilemma_012522	11040.3	-0.441995	0.130369	-3.39035	0.00069803	0.0401367
EuglossaDilemma_012577	173.526	-0.950036	0.24017	-3.95568	7.63179e-05	0.00983398
EuglossaDilemma_012801	76.41	1.72736	0.307916	5.60983	2.02521e-08	2.40663e-05
EuglossaDilemma_012803	91.5495	1.26278	0.336614	3.75141	0.000175844	0.0175762
EuglossaDilemma_012832	40.013	-2.84045	0.597913	-4.75061	2.028e-06	0.00116567
EuglossaDilemma_012833	65.9569	-2.12299	0.54446	-3.89926	9.64864e-05	0.0119621
EuglossaDilemma_012930	933.407	-0.536937	0.150943	-3.55723	0.000374785	0.0290458
EuglossaDilemma_012996	1562.94	0.516933	0.125302	4.12549	3.69953e-05	0.00638169
EuglossaDilemma_013039	1797.37	-0.424019	0.112464	-3.77025	0.000163082	0.0164543
EuglossaDilemma_013063	303.18	0.742164	0.205	3.62031	0.000294245	0.0245855
EuglossaDilemma_013171	1374.09	0.598516	0.178043	3.36164	0.000774823	0.0425015
EuglossaDilemma_013248	154.825	-0.957312	0.232534	-4.11687	3.84053e-05	0.00651975
EuglossaDilemma_013358	234.197	-1.72964	0.45585	-3.79432	0.000148051	0.0155236
EuglossaDilemma_013602	1108.53	0.3738	0.108509	3.44487	0.000571333	0.0361672
EuglossaDilemma_013681	28862.5	-1.50075	0.307096	-4.88691	1.02433e-06	0.000730344
EuglossaDilemma_013828	440.338	3.36684	1.02512	3.28432	0.00102229	0.0484366
EuglossaDilemma_013893	370.587	0.730796	0.202775	3.60398	0.000313382	0.0255849
EuglossaDilemma_014004	1602.16	-0.575185	0.166386	-3.45693	0.000546359	0.035414
EuglossaDilemma_014052	376.941	-0.524681	0.156386	-3.35504	0.000793541	0.0425015
EuglossaDilemma_014140	999.296	-0.523799	0.148348	-3.53087	0.000414191	0.0301345
EuglossaDilemma_014240	485.563	0.71866	0.208807	3.44175	0.000577968	0.036361
EuglossaDilemma_014303	16537.3	-2.70679	0.469762	-5.76205	8.30969e-09	1.4812e-05
EuglossaDilemma_014432	454.392	1.06969	0.311185	3.43748	0.000587165	0.0367236
EuglossaDilemma_014471	585.653	-0.950432	0.237148	-4.00777	6.12956e-05	0.00903301
EuglossaDilemma_014554	1793.4	-1.21389	0.21286	-5.70274	1.17893e-08	1.80124e-05
EuglossaDilemma_014571	54.6727	1.99238	0.586094	3.39942	0.0006753	0.0396831
EuglossaDilemma_014578	4834.99	-0.692373	0.155019	-4.46638	7.95547e-06	0.00281212
EuglossaDilemma_014657	446.426	-0.864122	0.241526	-3.57776	0.000346554	0.0278677
EuglossaDilemma_014840	357.864	-0.734343	0.221079	-3.32163	0.000894947	0.0443812
EuglossaDilemma_014892	50442	-1.49814	0.253892	-5.9007	3.61963e-09	7.74238e-06
EuglossaDilemma_014961	6026.39	-0.444177	0.12067	-3.68093	0.000232382	0.0210521
EuglossaDilemma_014976	846.791	0.780997	0.22278	3.50569	0.000455421	0.031424
EuglossaDilemma_015033	2618.21	-0.64331	0.183372	-3.50822	0.000451121	0.0313295
EuglossaDilemma_015195	1188.72	1.31125	0.369854	3.54533	0.000392128	0.0296624
EuglossaDilemma_015235	7986.67	-3.18201	0.902798	-3.52461	0.000424102	0.0304414
EuglossaDilemma_015320	48.6998	2.33114	0.672607	3.46583	0.000528595	0.0348971
EuglossaDilemma_015416	6787.06	-0.945757	0.262989	-3.59619	0.000322917	0.0261636
EuglossaDilemma_015434	1421.29	0.930094	0.222842	4.17379	2.99575e-05	0.00572134
EuglossaDilemma_015489	872.037	-1.27118	0.320063	-3.97167	7.13718e-05	0.00942372
EuglossaDilemma_015716	956.729	-0.953387	0.287692	-3.31391	0.000919997	0.0453427
EuglossaDilemma_016417	97.5901	2.58257	0.655403	3.94043	8.13343e-05	0.0103556
EuglossaDilemma_016917	364.145	0.549893	0.15963	3.44479	0.000571507	0.0361672
EuglossaDilemma_017049	15.1302	39.9581	5.10476	7.8276	4.97257e-15	5.31816e-11
EuglossaDilemma_017096	22.8534	20.5622	3.08506	6.66511	2.64471e-11	1.41426e-07
EuglossaDilemma_017162	1610.04	-0.960633	0.23424	-4.10107	4.1125e-05	0.00666411
EuglossaDilemma_017649	101.76	1.14872	0.324907	3.53553	0.000406956	0.0298469

## Sheet: osol_osub
Gene_ID	baseMean	log2FoldChange	lfcSE	stat	pvalue	padj
EuglossaDilemma_000042	1168.82	-1.80525	0.347407	-5.19635	2.03243e-07	0.000310526
EuglossaDilemma_000693	125.219	-2.92208	0.684921	-4.2663	1.98742e-05	0.0101217
EuglossaDilemma_000838	424.633	0.757372	0.192255	3.93941	8.16824e-05	0.0241697
EuglossaDilemma_001415	646.332	-0.675124	0.176747	-3.81973	0.000133599	0.0340202
EuglossaDilemma_001653	200.22	1.37788	0.365674	3.76805	0.000164525	0.0409208
EuglossaDilemma_001982	349.594	-0.857759	0.185142	-4.63298	3.60434e-06	0.00264481
EuglossaDilemma_002037	7708.86	-1.62418	0.439377	-3.69655	0.000218553	0.0497325
EuglossaDilemma_002146	13930	-6.33698	1.50556	-4.20906	2.5643e-05	0.0114272
EuglossaDilemma_002262	39.8005	2.434	0.506797	4.80271	1.56532e-06	0.00167411
EuglossaDilemma_002590	205.943	-5.86268	1.40835	-4.1628	3.14368e-05	0.0124525
EuglossaDilemma_002591	237.955	-5.80995	1.25031	-4.64679	3.37133e-06	0.00264481
EuglossaDilemma_002592	998.438	-5.69915	1.26088	-4.51997	6.18475e-06	0.00367477
EuglossaDilemma_002669	35.2401	-1.18771	0.300921	-3.94691	7.91647e-05	0.0241697
EuglossaDilemma_003195	5467.53	-4.86186	1.19562	-4.06639	4.77463e-05	0.0176085
EuglossaDilemma_003607	473.512	-2.14246	0.466675	-4.59091	4.41318e-06	0.00294994
EuglossaDilemma_003924	244.457	-1.37933	0.340292	-4.05337	5.04851e-05	0.0179979
EuglossaDilemma_004268	1146.84	-5.05982	1.20024	-4.21568	2.49029e-05	0.0114272
EuglossaDilemma_004703	779.384	-1.48845	0.371067	-4.01126	6.03944e-05	0.0195733
EuglossaDilemma_004823	1483.18	-1.31958	0.319288	-4.13288	3.58253e-05	0.013684
EuglossaDilemma_005280	1677.31	-1.77616	0.280114	-6.34084	2.2851e-10	1.22196e-06
EuglossaDilemma_005376	82.4667	1.22073	0.301802	4.04482	5.23642e-05	0.0180657
EuglossaDilemma_005874	2581.22	-1.55092	0.349447	-4.43822	9.07041e-06	0.00510568
EuglossaDilemma_006358	168.214	-1.37062	0.324454	-4.22439	2.39584e-05	0.0114272
EuglossaDilemma_006429	66.9052	25.1735	3.63363	6.92793	4.27043e-12	4.56722e-08
EuglossaDilemma_006562	2268.4	-1.57131	0.331343	-4.74225	2.11361e-06	0.00205501
EuglossaDilemma_006606	245.44	-2.00385	0.497417	-4.02852	5.61296e-05	0.0187596
EuglossaDilemma_007870	729.823	0.758349	0.190067	3.9899	6.61025e-05	0.0207931
EuglossaDilemma_008117	1118.17	-1.82867	0.476584	-3.83705	0.000124523	0.0324822
EuglossaDilemma_008415	298.783	-0.630416	0.16097	-3.91635	8.98995e-05	0.025302
EuglossaDilemma_008482	282.865	-2.59496	0.560376	-4.63075	3.64349e-06	0.00264481
EuglossaDilemma_008485	249.177	-2.97084	0.532048	-5.58377	2.35353e-08	6.29276e-05
EuglossaDilemma_008536	901.392	-1.1966	0.258611	-4.62703	3.70942e-06	0.00264481
EuglossaDilemma_008931	1515.6	-1.49747	0.386599	-3.87345	0.000107304	0.0286905
EuglossaDilemma_009067	176.885	-2.23275	0.534055	-4.18074	2.90559e-05	0.011952
EuglossaDilemma_009299	3812.85	-1.15385	0.209938	-5.49614	3.88202e-08	8.30364e-05
EuglossaDilemma_009508	2265.63	-1.50611	0.403027	-3.737	0.000186231	0.0452668
EuglossaDilemma_010214	85.6509	0.880152	0.23677	3.71733	0.000201337	0.0468109
EuglossaDilemma_010707	386.139	-1.67918	0.42686	-3.93379	8.36164e-05	0.0241697
EuglossaDilemma_011275	415.883	-8.79437	1.4806	-5.93973	2.85495e-09	1.01779e-05
EuglossaDilemma_011419	3465.21	-1.1449	0.234291	-4.88666	1.02561e-06	0.00121877
EuglossaDilemma_011420	551.869	-0.90141	0.2319	-3.88706	0.000101467	0.0278254
EuglossaDilemma_011568	258.708	2.19954	0.524792	4.19126	2.77412e-05	0.0118677
EuglossaDilemma_012168	113.115	1.19037	0.262878	4.52825	5.9475e-06	0.00367477
EuglossaDilemma_013282	25.5414	6.41648	1.21353	5.28745	1.24036e-07	0.000221094
EuglossaDilemma_014240	485.563	-0.924889	0.21507	-4.30041	1.70483e-05	0.00911658
EuglossaDilemma_016420	15.4872	-21.613	4.28992	-5.0381	4.70176e-07	0.000628567
EuglossaDilemma_016725	305.84	-1.55296	0.417219	-3.72217	0.000197519	0.0468109

## Sheet: odom_osub
Gene_ID	baseMean	log2FoldChange	lfcSE	stat	pvalue	padj
EuglossaDilemma_001399	3977.58	-1.03319	0.309521	-3.33802	0.000843785	0.0475893
EuglossaDilemma_002335	6721.49	-1.88247	0.420541	-4.4763	7.59495e-06	0.0016519
EuglossaDilemma_003140	32978.7	-0.699518	0.186869	-3.74337	0.000181569	0.01581
EuglossaDilemma_003207	7385.38	4.74561	1.23729	3.83548	0.000125321	0.0128269
EuglossaDilemma_005221	1.95782e+06	-1.13076	0.230595	-4.90364	9.40774e-07	0.000545649
EuglossaDilemma_005336	18588.3	6.42417	1.4197	4.52502	6.03897e-06	0.0016519
EuglossaDilemma_005815	2266.49	-1.74026	0.472269	-3.6849	0.000228793	0.0173087
EuglossaDilemma_005941	5375.58	-0.928397	0.280494	-3.30986	0.000933425	0.0475893
EuglossaDilemma_006046	14067	-1.18275	0.298935	-3.95655	7.60387e-05	0.00882049
EuglossaDilemma_006562	2268.4	-1.39263	0.331252	-4.20414	2.62082e-05	0.00325731
EuglossaDilemma_006573	2464.53	1.34943	0.40751	3.3114	0.000928292	0.0475893
EuglossaDilemma_007712	3074.17	-0.55959	0.168185	-3.32722	0.000877181	0.0475893
EuglossaDilemma_007892	7855.56	-0.431493	0.129785	-3.32467	0.000885247	0.0475893
EuglossaDilemma_007896	16379.3	-0.678701	0.196175	-3.45967	0.000540833	0.0361942
EuglossaDilemma_008102	7420.29	-0.959287	0.199547	-4.80731	1.52971e-06	0.000567273
EuglossaDilemma_008103	27780.9	-0.966011	0.20148	-4.79459	1.63009e-06	0.000567273
EuglossaDilemma_009288	3731.64	-1.07127	0.247313	-4.33162	1.48015e-05	0.00257547
EuglossaDilemma_010678	9277.1	8.55006	1.63621	5.22553	1.73661e-07	0.000151085
EuglossaDilemma_010679	4140.55	8.56921	1.60578	5.33648	9.47686e-08	0.000151085
EuglossaDilemma_011929	1868.27	-5.179	1.38359	-3.74316	0.000181724	0.01581
EuglossaDilemma_011930	7755.01	-1.17748	0.303972	-3.87364	0.00010722	0.0116602
EuglossaDilemma_011931	15419.5	-4.66987	1.09693	-4.25723	2.06975e-05	0.00277027
EuglossaDilemma_011954	53468.6	-0.921869	0.271905	-3.3904	0.000697897	0.0449756
EuglossaDilemma_012131	3241.56	-0.990476	0.26026	-3.80571	0.000141397	0.0136684
EuglossaDilemma_012132	8205.51	-0.947995	0.255158	-3.71533	0.00020294	0.016815
EuglossaDilemma_012282	23555.4	-2.66814	0.595151	-4.48313	7.3557e-06	0.0016519
EuglossaDilemma_012384	3285.57	7.10341	1.61481	4.39891	1.08797e-05	0.00210341
EuglossaDilemma_012609	8227.02	6.13432	1.43954	4.26131	2.03234e-05	0.00277027
EuglossaDilemma_013341	1983.67	-0.433951	0.131389	-3.3028	0.000957256	0.0475893
EuglossaDilemma_014303	16537.3	-2.09134	0.48523	-4.31001	1.6325e-05	0.00258232
EuglossaDilemma_014892	50442	-0.940558	0.262236	-3.58668	0.000334915	0.0242813
EuglossaDilemma_015235	7986.67	-3.12396	0.932735	-3.34925	0.00081032	0.0475893
EuglossaDilemma_015359	19120.7	-1.0397	0.281062	-3.69918	0.000216296	0.017107
EuglossaDilemma_015416	6787.06	-0.952497	0.27164	-3.50647	0.000454098	0.0316052
EuglossaDilemma_016064	6528.03	-1.14885	0.343598	-3.34359	0.000827019	0.0475893

## Sheet: ysol_ydom
Gene_ID	baseMean	log2FoldChange	lfcSE	stat	pvalue	padj
EuglossaDilemma_000046	17.9906	-2.06443	0.49745	-4.15003	3.3243e-05	0.00800256
EuglossaDilemma_000088	373.039	1.83232	0.477963	3.8336	0.000126284	0.0163956
EuglossaDilemma_000304	3660.75	1.07947	0.256436	4.20951	2.55921e-05	0.00687712
EuglossaDilemma_000370	1454.83	0.859192	0.20242	4.2446	2.18982e-05	0.00629949
EuglossaDilemma_000371	2844.52	0.68287	0.179937	3.79505	0.000147615	0.0187438
EuglossaDilemma_000665	446.601	-0.699576	0.169343	-4.13113	3.60979e-05	0.00808807
EuglossaDilemma_000780	1173.38	-0.551859	0.162701	-3.39186	0.00069421	0.0474651
EuglossaDilemma_000786	5.25094	3.28713	0.985156	3.33666	0.000847928	0.0492352
EuglossaDilemma_000793	31085.7	-3.23176	0.89584	-3.60752	0.000309135	0.0283496
EuglossaDilemma_000861	501.217	-3.92442	0.898386	-4.3683	1.25218e-05	0.00380761
EuglossaDilemma_000978	242.505	-1.45997	0.406132	-3.59481	0.000324624	0.0293523
EuglossaDilemma_000981	983.939	0.499777	0.144278	3.464	0.000532214	0.0391703
EuglossaDilemma_001013	3877.22	2.70831	0.77625	3.48897	0.000484881	0.0376026
EuglossaDilemma_001240	1360.73	1.17148	0.323178	3.62489	0.000289088	0.0277328
EuglossaDilemma_001536	46.5596	-1.48338	0.332211	-4.46517	8.00058e-06	0.00288896
EuglossaDilemma_001813	11.2689	-3.15163	0.940655	-3.35046	0.000806762	0.048807
EuglossaDilemma_001829	419.633	-1.05601	0.312216	-3.38231	0.000718795	0.0479168
EuglossaDilemma_001870	422.573	0.55295	0.154798	3.57209	0.00035415	0.0310015
EuglossaDilemma_001873	38.07	1.36162	0.403201	3.37703	0.000732739	0.0480802
EuglossaDilemma_001985	2246.21	0.864446	0.258405	3.34531	0.000821913	0.0489547
EuglossaDilemma_002039	169.459	-0.990951	0.289358	-3.42465	0.000615584	0.0434343
EuglossaDilemma_002060	1112.45	0.606802	0.160871	3.77199	0.000161949	0.0203405
EuglossaDilemma_002288	1087.74	-1.74628	0.470213	-3.71381	0.000204162	0.0234733
EuglossaDilemma_002289	1475.23	-1.26297	0.373522	-3.38126	0.000721551	0.0479168
EuglossaDilemma_002332	2811.05	2.50173	0.618441	4.04522	5.22729e-05	0.00914086
EuglossaDilemma_002474	52.7228	-1.40065	0.415553	-3.37057	0.000750117	0.0480802
EuglossaDilemma_002485	190.266	-1.45607	0.378338	-3.84859	0.000118798	0.0161495
EuglossaDilemma_002486	554.031	-1.88761	0.510261	-3.69931	0.000216186	0.0240356
EuglossaDilemma_002931	34884.1	-1.6387	0.487854	-3.359	0.000782255	0.0484377
EuglossaDilemma_002947	41.7698	-1.48271	0.443105	-3.34619	0.000819307	0.0489547
EuglossaDilemma_002966	17662.7	1.12606	0.236997	4.75136	2.02049e-06	0.00137334
EuglossaDilemma_002990	760.155	0.899915	0.18811	4.78398	1.71856e-06	0.00132387
EuglossaDilemma_003033	31439.8	-1.61268	0.430282	-3.74796	0.000178275	0.0217264
EuglossaDilemma_003073	390.19	-1.049	0.313986	-3.34093	0.000834993	0.0490678
EuglossaDilemma_003142	495.343	-2.9275	0.841938	-3.4771	0.000506866	0.0386539
EuglossaDilemma_003151	3761.06	-0.793464	0.216194	-3.67014	0.000242415	0.0254645
EuglossaDilemma_003209	32.7702	-3.58608	0.92269	-3.88655	0.00010168	0.0143281
EuglossaDilemma_003243	417.384	1.22686	0.297801	4.11973	3.79319e-05	0.00808807
EuglossaDilemma_003452	8837.34	1.92033	0.425989	4.50792	6.54656e-06	0.00248417
EuglossaDilemma_003453	2177.16	1.11526	0.307767	3.62371	0.000290408	0.0277328
EuglossaDilemma_003496	292.266	1.72466	0.396162	4.35342	1.34032e-05	0.00397112
EuglossaDilemma_003610	210.15	1.01686	0.293409	3.46568	0.000528899	0.0391703
EuglossaDilemma_003639	43.7421	-1.80238	0.490936	-3.67131	0.000241309	0.0254645
EuglossaDilemma_003751	3161.43	-0.784087	0.179356	-4.37167	1.23301e-05	0.00380761
EuglossaDilemma_003782	859.667	-1.63936	0.410679	-3.99183	6.55649e-05	0.0111412
EuglossaDilemma_003794	8207.09	0.814176	0.206782	3.93735	8.23855e-05	0.0125249
EuglossaDilemma_003905	876.084	-1.35693	0.351493	-3.86048	0.000113165	0.0155669
EuglossaDilemma_003983	457.305	1.05613	0.265674	3.97528	7.02964e-05	0.0115497
EuglossaDilemma_004058	18.8999	-8.02366	2.34318	-3.42427	0.000616463	0.0434343
EuglossaDilemma_004268	1146.84	-4.4435	1.2496	-3.55593	0.00037665	0.0317872
EuglossaDilemma_004294	26336.6	-6.08976	1.17092	-5.20084	1.98387e-07	0.000218804
EuglossaDilemma_004439	69.9517	-1.63324	0.442836	-3.68814	0.000225899	0.0246251
EuglossaDilemma_004449	280.183	1.64122	0.357755	4.58755	4.48486e-06	0.00237089
EuglossaDilemma_004452	2475.24	1.80924	0.440847	4.10402	4.06026e-05	0.00818841
EuglossaDilemma_004474	402.918	-0.667781	0.194209	-3.43847	0.000585007	0.0422485
EuglossaDilemma_004620	890.78	-1.14448	0.304043	-3.76419	0.000167087	0.0207601
EuglossaDilemma_004626	336.583	0.742891	0.212802	3.491	0.00048122	0.0375709
EuglossaDilemma_004645	259.947	0.90715	0.242526	3.74043	0.000183706	0.0218349
EuglossaDilemma_004799	184.372	-1.71448	0.485154	-3.53389	0.000409495	0.0337979
EuglossaDilemma_004967	671.563	1.34725	0.403516	3.33878	0.000841483	0.0491077
EuglossaDilemma_005232	41.4196	-1.94365	0.528058	-3.68074	0.000232556	0.0248813
EuglossaDilemma_005336	18588.3	-4.95818	1.4843	-3.34041	0.000836552	0.0490678
EuglossaDilemma_005404	1386.1	-0.367895	0.102947	-3.57364	0.000352055	0.0310015
EuglossaDilemma_005941	5375.58	1.18729	0.293341	4.04746	5.17771e-05	0.00914086
EuglossaDilemma_005990	247.83	-2.93623	0.465974	-6.30127	2.95215e-10	1.20798e-06
EuglossaDilemma_005991	13.3287	-4.49923	1.21079	-3.71595	0.000202439	0.0234733
EuglossaDilemma_006016	26957.4	1.37899	0.313177	4.40322	1.06656e-05	0.00346534
EuglossaDilemma_006104	885.76	2.78782	0.797902	3.49394	0.000475945	0.0374119
EuglossaDilemma_006253	1040.85	0.922946	0.234594	3.93423	8.34635e-05	0.0125249
EuglossaDilemma_006348	713.517	1.23197	0.272481	4.52132	6.14564e-06	0.00244872
EuglossaDilemma_006350	2727.46	0.893279	0.268018	3.33291	0.000859438	0.0493251
EuglossaDilemma_006366	273.206	-1.06916	0.274093	-3.90072	9.59053e-05	0.0136813
EuglossaDilemma_006382	29870.9	2.54499	0.680768	3.73841	0.000185186	0.0218349
EuglossaDilemma_006456	274.727	-0.958548	0.279431	-3.43035	0.000602793	0.0432626
EuglossaDilemma_006494	27643.8	1.42767	0.403886	3.53484	0.000408017	0.0337979
EuglossaDilemma_006497	1281.15	0.943674	0.23133	4.07934	4.51632e-05	0.00841711
EuglossaDilemma_006521	1414.94	2.0707	0.61627	3.36006	0.000779249	0.0484377
EuglossaDilemma_006559	2217.25	-1.26807	0.320893	-3.95168	7.7604e-05	0.0119562
EuglossaDilemma_006560	58.3636	1.44657	0.364955	3.96371	7.37951e-05	0.0118431
EuglossaDilemma_006589	150.212	1.32908	0.359295	3.69914	0.000216331	0.0240356
EuglossaDilemma_006715	2934.56	2.20888	0.658004	3.35695	0.000788083	0.0484377
EuglossaDilemma_006716	314.599	1.60103	0.440359	3.63574	0.000277184	0.027114
EuglossaDilemma_006925	835.031	0.975503	0.267899	3.64131	0.000271252	0.0270199
EuglossaDilemma_006945	85.6556	-2.38936	0.599696	-3.98429	6.7682e-05	0.0113343
EuglossaDilemma_007044	18.5508	-2.35895	0.652729	-3.61398	0.000301535	0.0280987
EuglossaDilemma_007092	36.7019	2.52847	0.658234	3.8413	0.000122387	0.0162549
EuglossaDilemma_007266	94.8396	-2.53034	0.73321	-3.45104	0.000558425	0.0405824
EuglossaDilemma_007314	1192.82	-0.515241	0.126	-4.0892	4.32858e-05	0.00819947
EuglossaDilemma_007369	6637.32	0.973112	0.288108	3.3776	0.000731222	0.0480802
EuglossaDilemma_007384	55.0393	-2.4254	0.689326	-3.5185	0.000433986	0.035062
EuglossaDilemma_007557	1506.75	-0.53221	0.146984	-3.62087	0.000293615	0.0278092
EuglossaDilemma_007609	3048.82	1.35566	0.179853	7.5376	4.78708e-14	5.53147e-10
EuglossaDilemma_007632	3264.73	1.20647	0.265334	4.54699	5.44187e-06	0.00237089
EuglossaDilemma_007758	1753.46	-3.71109	0.812139	-4.56953	4.88822e-06	0.00237089
EuglossaDilemma_007869	3152.52	1.4272	0.312464	4.56756	4.93435e-06	0.00237089
EuglossaDilemma_007898	7552.54	1.02096	0.277161	3.68364	0.000229924	0.0248297
EuglossaDilemma_007998	1090.78	-4.32362	0.919976	-4.69971	2.60534e-06	0.0016469
EuglossaDilemma_008067	1643.96	0.60502	0.152282	3.97302	7.09675e-05	0.0115497
EuglossaDilemma_008397	241.922	-2.21277	0.500906	-4.41753	9.98329e-06	0.00339285
EuglossaDilemma_008509	912.581	1.20616	0.34462	3.49998	0.000465286	0.0368245
EuglossaDilemma_008536	901.392	-1.1019	0.270849	-4.06834	4.73501e-05	0.00868462
EuglossaDilemma_008544	320.973	1.16154	0.293535	3.95706	7.58767e-05	0.0119349
EuglossaDilemma_008645	1012.35	0.657788	0.197416	3.33199	0.000862283	0.0493251
EuglossaDilemma_008695	14910.8	1.23741	0.293539	4.21551	2.4922e-05	0.00685651
EuglossaDilemma_008791	1656.53	1.08048	0.296515	3.64391	0.000268525	0.0270199
EuglossaDilemma_008795	1649.18	-1.35238	0.345497	-3.91429	9.06713e-05	0.0134321
EuglossaDilemma_009305	2460.62	-0.826445	0.23561	-3.50769	0.000452022	0.0360215
EuglossaDilemma_009514	142.841	-1.25149	0.309623	-4.04198	5.3002e-05	0.00914086
EuglossaDilemma_009545	2471.94	-0.75259	0.206864	-3.63809	0.000274672	0.027114
EuglossaDilemma_009578	403.018	-1.06223	0.300883	-3.53038	0.000414971	0.034007
EuglossaDilemma_009613	51.8207	1.51256	0.430106	3.5167	0.000436947	0.035062
EuglossaDilemma_009764	7362.08	1.04872	0.255716	4.10114	4.11124e-05	0.00818841
EuglossaDilemma_010080	34.5232	1.78671	0.451722	3.95532	7.64332e-05	0.0119349
EuglossaDilemma_010081	245.369	0.966472	0.2361	4.09349	4.24926e-05	0.00818841
EuglossaDilemma_010105	23.54	-3.26512	0.871424	-3.74688	0.000179046	0.0217264
EuglossaDilemma_010107	553.218	0.646725	0.175108	3.69329	0.00022137	0.0243613
EuglossaDilemma_010352	3215.95	0.650435	0.184714	3.5213	0.000429429	0.034944
EuglossaDilemma_010382	395.707	2.10792	0.462405	4.55861	5.14944e-06	0.00237089
EuglossaDilemma_010420	657.276	0.659455	0.18105	3.64239	0.000270121	0.0270199
EuglossaDilemma_010603	1408.3	-0.563106	0.167897	-3.35387	0.000796896	0.0487203
EuglossaDilemma_010620	1810.88	-0.942175	0.222211	-4.24	2.23521e-05	0.00629949
EuglossaDilemma_010632	183.743	-2.62571	0.63771	-4.1174	3.83171e-05	0.00808807
EuglossaDilemma_010660	1051	1.10785	0.243847	4.54323	5.53994e-06	0.00237089
EuglossaDilemma_010661	348.044	0.846487	0.209396	4.04252	5.28808e-05	0.00914086
EuglossaDilemma_010678	9277.1	-8.63655	1.71251	-5.04322	4.57765e-07	0.00044079
EuglossaDilemma_010679	4140.55	-8.91762	1.68499	-5.29238	1.20736e-07	0.000189757
EuglossaDilemma_010725	4543.95	1.14704	0.260656	4.40058	1.07964e-05	0.00346534
EuglossaDilemma_010785	2013.64	0.559457	0.155856	3.58957	0.000331218	0.0296684
EuglossaDilemma_010811	366.923	0.812255	0.234089	3.46986	0.000520732	0.039107
EuglossaDilemma_010827	124.376	-4.38951	0.845473	-5.19178	2.08295e-07	0.000218804
EuglossaDilemma_010845	788.587	-0.937059	0.274197	-3.41747	0.000632064	0.043997
EuglossaDilemma_010871	430.986	-0.608957	0.17094	-3.56241	0.000367466	0.0314524
EuglossaDilemma_010960	3353.16	-0.559332	0.166562	-3.35811	0.000784769	0.0484377
EuglossaDilemma_010964	303.854	1.62583	0.394973	4.11631	3.8498e-05	0.00808807
EuglossaDilemma_011153	78.5546	2.09146	0.422986	4.94451	7.6337e-07	0.000678518
EuglossaDilemma_011439	1900.88	-0.530645	0.156603	-3.38846	0.000702854	0.0475068
EuglossaDilemma_011592	59.7457	2.15794	0.624756	3.45405	0.000552242	0.0403871
EuglossaDilemma_011644	1232.89	-1.7284	0.412514	-4.18992	2.79049e-05	0.00732819
EuglossaDilemma_011806	361.71	-1.29426	0.361908	-3.57621	0.00034861	0.0309861
EuglossaDilemma_011830	3885.89	-1.64178	0.429081	-3.82628	0.000130095	0.0167027
EuglossaDilemma_011929	1868.27	4.88347	1.44171	3.38727	0.000705908	0.0475068
EuglossaDilemma_012096	478.098	-0.468558	0.139072	-3.36918	0.00075393	0.0480802
EuglossaDilemma_012114	1306.29	1.17393	0.286145	4.10256	4.08608e-05	0.00818841
EuglossaDilemma_012185	1763.52	-2.2339	0.427456	-5.22604	1.7318e-07	0.000218804
EuglossaDilemma_012254	124.909	2.7344	0.812282	3.36633	0.000761765	0.0480994
EuglossaDilemma_012260	22084.9	0.960444	0.263581	3.64384	0.000268604	0.0270199
EuglossaDilemma_012261	33.2218	1.60922	0.419252	3.83832	0.000123877	0.0162659
EuglossaDilemma_012264	577.466	-1.97459	0.545893	-3.61718	0.000297829	0.027979
EuglossaDilemma_012383	551.863	-5.40872	1.29659	-4.17148	3.02627e-05	0.00768961
EuglossaDilemma_012384	3285.57	-7.76339	1.68602	-4.60456	4.13329e-06	0.00237089
EuglossaDilemma_012487	98.9204	-2.22854	0.574628	-3.87824	0.000105216	0.0146479
EuglossaDilemma_012507	68.9298	-1.45585	0.399113	-3.64772	0.000264577	0.0270199
EuglossaDilemma_012564	712.451	-0.41391	0.114654	-3.61007	0.00030611	0.0282968
EuglossaDilemma_012577	173.526	0.920958	0.259004	3.55577	0.00037688	0.0317872
EuglossaDilemma_012606	291.01	0.793445	0.238463	3.32733	0.000876821	0.049665
EuglossaDilemma_012609	8227.02	-6.87481	1.5052	-4.56738	4.93864e-06	0.00237089
EuglossaDilemma_012704	231.68	0.946468	0.282345	3.35217	0.000801818	0.0487632
EuglossaDilemma_012807	61.8829	1.09517	0.315804	3.46788	0.000524586	0.039107
EuglossaDilemma_012832	40.013	3.99205	0.634475	6.29189	3.13626e-10	1.20798e-06
EuglossaDilemma_012833	65.9569	2.64501	0.584662	4.524	6.06818e-06	0.00244872
EuglossaDilemma_012997	1249.73	-0.677757	0.200118	-3.38679	0.000707155	0.0475068
EuglossaDilemma_013018	214.6	-1.11599	0.330992	-3.37166	0.000747172	0.0480802
EuglossaDilemma_013039	1797.37	0.501092	0.121372	4.12856	3.6505e-05	0.00808807
EuglossaDilemma_013092	686.308	-0.871374	0.2585	-3.37088	0.000749274	0.0480802
EuglossaDilemma_013358	234.197	2.17879	0.491317	4.4346	9.22435e-06	0.00322992
EuglossaDilemma_013411	23.2407	2.2081	0.574775	3.84168	0.000122197	0.0162549
EuglossaDilemma_013426	60.1306	-1.98599	0.481319	-4.12614	3.68897e-05	0.00808807
EuglossaDilemma_013592	2356.05	-0.984634	0.293239	-3.35779	0.000785686	0.0484377
EuglossaDilemma_013643	14.1752	3.16837	0.846062	3.74485	0.000180505	0.0217264
EuglossaDilemma_013793	345.179	1.03837	0.303453	3.42184	0.000621987	0.0435579
EuglossaDilemma_013913	779.229	-0.973246	0.284143	-3.42519	0.000614365	0.0434343
EuglossaDilemma_014049	276.201	-1.34814	0.402608	-3.34851	0.000812485	0.0488972
EuglossaDilemma_014359	61.8829	1.09517	0.315804	3.46788	0.000524586	0.039107
EuglossaDilemma_014401	444.43	-1.76592	0.507686	-3.47838	0.000504453	0.0386539
EuglossaDilemma_014441	221.984	-1.07065	0.315266	-3.39602	0.000683722	0.0470262
EuglossaDilemma_014464	1193.19	-1.11048	0.311456	-3.56545	0.000363226	0.0313618
EuglossaDilemma_014510	82.1688	0.853783	0.256208	3.33239	0.000861044	0.0493251
EuglossaDilemma_014512	493.329	0.801626	0.234794	3.41416	0.000639783	0.0442676
EuglossaDilemma_014554	1793.4	0.956058	0.229963	4.15744	3.21828e-05	0.00791217
EuglossaDilemma_014657	446.426	0.867748	0.260683	3.32875	0.000872361	0.0496558
EuglossaDilemma_014896	41.6967	2.08326	0.394788	5.27692	1.31377e-07	0.000189757
EuglossaDilemma_014923	1224.43	1.11443	0.231856	4.80655	1.5356e-06	0.00126742
EuglossaDilemma_015003	19307.3	-2.06344	0.528355	-3.9054	9.40694e-05	0.0135871
EuglossaDilemma_015172	109.756	-1.40931	0.392085	-3.59439	0.000325148	0.0293523
EuglossaDilemma_015192	69.5152	1.04464	0.28138	3.71256	0.000205175	0.0234733
EuglossaDilemma_015197	14390.8	1.57698	0.442337	3.56512	0.000363694	0.0313618
EuglossaDilemma_015434	1421.29	-0.804702	0.240692	-3.34328	0.000827932	0.0490603
EuglossaDilemma_015489	872.037	1.35057	0.345542	3.90857	9.28428e-05	0.0135797
EuglossaDilemma_015514	109.869	-1.5487	0.45983	-3.36799	0.000757189	0.0480802
EuglossaDilemma_015569	19750.6	-2.55343	0.6238	-4.09335	4.25188e-05	0.00818841
EuglossaDilemma_015615	1312.38	-4.38802	0.920915	-4.76484	1.88999e-06	0.00136493
EuglossaDilemma_016007	690.472	0.825394	0.183253	4.50413	6.66459e-06	0.00248417
EuglossaDilemma_016040	938.16	-3.56308	0.975668	-3.65194	0.000260268	0.0270199
EuglossaDilemma_016242	600.727	1.05434	0.252908	4.16886	3.0612e-05	0.00768961
EuglossaDilemma_016405	4.29719	-20.475	5.52728	-3.70435	0.000211934	0.0240088
EuglossaDilemma_016417	97.5901	-2.46299	0.708518	-3.47625	0.000508472	0.0386539
EuglossaDilemma_016487	345.521	1.18498	0.210898	5.61871	1.92385e-08	4.44603e-05
EuglossaDilemma_016993	6.95272	-5.63698	1.36366	-4.1337	3.56963e-05	0.00808807
EuglossaDilemma_017162	1610.04	1.18634	0.252854	4.69181	2.70801e-06	0.0016469
EuglossaDilemma_017222	226.859	1.19815	0.32972	3.63384	0.000279235	0.027114
EuglossaDilemma_017389	155.141	-24.0117	4.4563	-5.38826	7.11424e-08	0.000137008
EuglossaDilemma_017479	624.615	1.22627	0.214653	5.71277	1.11149e-08	3.21082e-05
EuglossaDilemma_017527	10659.3	-1.6369	0.486024	-3.36795	0.000757299	0.0480802
EuglossaDilemma_017536	21.4253	1.85186	0.522983	3.54097	0.000398665	0.033381

## Sheet: osol_odom
Gene_ID	baseMean	log2FoldChange	lfcSE	stat	pvalue	padj
EuglossaDilemma_000006	3.88858	-2.66745	1.01302	-2.63317	0.00845926	0.0414357
EuglossaDilemma_000007	2876.26	0.704647	0.26237	2.6857	0.00723779	0.0372169
EuglossaDilemma_000013	7036.04	1.18955	0.386964	3.07405	0.00211173	0.0157731
EuglossaDilemma_000027	680.139	-0.44773	0.165699	-2.70207	0.00689098	0.0359482
EuglossaDilemma_000031	48.2846	1.51598	0.444745	3.40864	0.000652874	0.00696579
EuglossaDilemma_000032	1321.46	1.18375	0.357881	3.30767	0.000940766	0.00891759
EuglossaDilemma_000042	1168.82	-2.10982	0.301093	-7.00721	2.43113e-12	4.68194e-09
EuglossaDilemma_000043	596.328	-0.571605	0.16381	-3.48945	0.000484016	0.00560964
EuglossaDilemma_000053	1031.8	-0.99951	0.215709	-4.63359	3.59371e-06	0.000142481
EuglossaDilemma_000054	1546.59	-0.524941	0.157719	-3.32833	0.000873695	0.00846232
EuglossaDilemma_000068	1814.79	1.13763	0.35573	3.19801	0.00138378	0.0118529
EuglossaDilemma_000070	81.2716	1.26058	0.465578	2.70757	0.00677783	0.0356314
EuglossaDilemma_000073	1560.59	-0.607237	0.122095	-4.97349	6.57567e-07	3.80482e-05
EuglossaDilemma_000090	810.378	0.808665	0.24805	3.26009	0.00111375	0.0101468
EuglossaDilemma_000091	5333.46	1.23246	0.246622	4.99734	5.81259e-07	3.49815e-05
EuglossaDilemma_000095	22.9172	2.14374	0.653187	3.28197	0.00103083	0.00954429
EuglossaDilemma_000114	14.3937	3.35812	1.07846	3.11381	0.00184687	0.0143708
EuglossaDilemma_000121	1038.69	-0.701566	0.181495	-3.86549	0.000110867	0.00187841
EuglossaDilemma_000123	376.458	-0.467343	0.154438	-3.02608	0.00247746	0.0176819
EuglossaDilemma_000128	220.356	1.00533	0.211275	4.75839	1.95139e-06	8.60622e-05
EuglossaDilemma_000129	288.737	1.06286	0.163652	6.49463	8.32387e-11	5.06222e-08
EuglossaDilemma_000130	1132.55	0.505216	0.141601	3.56789	0.000359873	0.00452484
EuglossaDilemma_000138	351.483	1.17329	0.438112	2.67806	0.00740498	0.037827
EuglossaDilemma_000144	2885.33	1.00691	0.234123	4.30077	1.70206e-05	0.000460593
EuglossaDilemma_000147	231.597	-0.552598	0.177386	-3.11523	0.001838	0.014321
EuglossaDilemma_000151	868.615	0.393942	0.150363	2.61993	0.0087948	0.0425902
EuglossaDilemma_000161	854.898	0.735263	0.212111	3.46641	0.000527455	0.00593452
EuglossaDilemma_000162	460.113	-0.914601	0.183447	-4.98564	6.17581e-07	3.64089e-05
EuglossaDilemma_000163	392.833	0.676482	0.23851	2.83628	0.00456427	0.0273265
EuglossaDilemma_000169	168.88	-0.769515	0.195572	-3.93469	8.33042e-05	0.00151349
EuglossaDilemma_000176	3939.06	-0.888816	0.189244	-4.69666	2.64444e-06	0.000109915
EuglossaDilemma_000190	887.436	0.433126	0.138084	3.13668	0.00170874	0.0136169
EuglossaDilemma_000196	384.734	1.3005	0.358971	3.62285	0.00029137	0.00386543
EuglossaDilemma_000202	252.687	1.18703	0.376859	3.14979	0.00163386	0.0132301
EuglossaDilemma_000205	44.9216	1.40419	0.391816	3.5838	0.000338633	0.00435907
EuglossaDilemma_000212	55.6594	1.07806	0.355522	3.03234	0.00242666	0.0174116
EuglossaDilemma_000213	409.697	0.716237	0.258819	2.76733	0.00565171	0.0313516
EuglossaDilemma_000218	698.915	-0.328597	0.109551	-2.9995	0.00270422	0.0188419
EuglossaDilemma_000240	263.464	0.874204	0.333315	2.62275	0.00872223	0.0423646
EuglossaDilemma_000253	368.623	0.901916	0.290935	3.10006	0.0019348	0.0148592
EuglossaDilemma_000254	52.0918	0.837825	0.328075	2.55376	0.0106567	0.048981
EuglossaDilemma_000261	766.164	-0.436164	0.153846	-2.83507	0.0045815	0.0274155
EuglossaDilemma_000263	1422.16	0.649173	0.219441	2.95831	0.00309332	0.0208052
EuglossaDilemma_000264	1612.71	0.743032	0.21538	3.44987	0.000560863	0.00619577
EuglossaDilemma_000271	244.413	-0.708728	0.256872	-2.75907	0.00579659	0.0319255
EuglossaDilemma_000280	734.665	-0.891227	0.146811	-6.07058	1.2745e-09	3.50639e-07
EuglossaDilemma_000281	1413.05	-0.883023	0.291426	-3.03001	0.00244547	0.0175185
EuglossaDilemma_000285	781.125	-0.595307	0.18238	-3.26411	0.0010981	0.0100304
EuglossaDilemma_000288	842.757	-0.332337	0.12343	-2.69252	0.00709147	0.0367013
EuglossaDilemma_000304	3660.75	0.795676	0.212412	3.74592	0.000179736	0.00268675
EuglossaDilemma_000312	300.737	-1.12217	0.325342	-3.44921	0.000562225	0.00620373
EuglossaDilemma_000319	2160.29	0.448636	0.127819	3.50992	0.000448237	0.00533957
EuglossaDilemma_000320	11753.5	0.634458	0.18166	3.49255	0.000478427	0.0055728
EuglossaDilemma_000328	705.321	0.317901	0.0989642	3.21228	0.00131685	0.0114369
EuglossaDilemma_000329	8967.38	0.644207	0.226255	2.84726	0.00440979	0.0266502
EuglossaDilemma_000331	2611.05	0.423061	0.135318	3.12643	0.00176945	0.0139997
EuglossaDilemma_000332	1018.07	0.451277	0.177501	2.54239	0.0110098	0.0498699
EuglossaDilemma_000335	8209.03	-0.828113	0.260677	-3.17678	0.00148922	0.012524
EuglossaDilemma_000356	22.3475	-1.50611	0.38608	-3.90102	9.57869e-05	0.00168209
EuglossaDilemma_000362	735.278	-1.71567	0.322863	-5.31392	1.07291e-07	9.93851e-06
EuglossaDilemma_000363	434.258	-0.480426	0.137153	-3.50285	0.000460314	0.00545132
EuglossaDilemma_000368	198.753	1.2458	0.39513	3.15289	0.00161663	0.0131261
EuglossaDilemma_000369	733.397	1.15453	0.389479	2.96428	0.00303392	0.0205012
EuglossaDilemma_000371	2844.52	0.405121	0.148976	2.71938	0.00654043	0.0347981
EuglossaDilemma_000376	43.4416	1.37313	0.451432	3.04173	0.00235223	0.0170836
EuglossaDilemma_000377	1320.65	1.12504	0.341283	3.29652	0.000978904	0.00918866
EuglossaDilemma_000378	37.1485	1.86123	0.547698	3.39828	0.000678104	0.00713615
EuglossaDilemma_000392	3433.06	0.500388	0.182341	2.74424	0.00606507	0.0329797
EuglossaDilemma_000395	233.319	-0.882373	0.262507	-3.36133	0.000775679	0.00781427
EuglossaDilemma_000398	2397.54	-0.640359	0.186682	-3.43022	0.000603096	0.00653119
EuglossaDilemma_000405	219.369	-0.875983	0.202735	-4.32083	1.55444e-05	0.000429701
EuglossaDilemma_000407	1076.24	0.366655	0.132712	2.76279	0.00573104	0.031655
EuglossaDilemma_000438	582.708	-0.391537	0.151729	-2.5805	0.00986566	0.0463971
EuglossaDilemma_000441	409.524	-0.626221	0.19121	-3.27505	0.00105644	0.00971904
EuglossaDilemma_000443	126.411	-0.744735	0.27269	-2.73107	0.00631299	0.0338499
EuglossaDilemma_000464	470.318	0.783868	0.297116	2.63826	0.00833334	0.0410801
EuglossaDilemma_000467	68.1406	1.3023	0.385782	3.37574	0.00073617	0.00753449
EuglossaDilemma_000471	93.0274	0.743046	0.255987	2.90268	0.00369989	0.0234903
EuglossaDilemma_000509	3148.41	-0.479768	0.188309	-2.54777	0.0108413	0.0494948
EuglossaDilemma_000532	2054.9	-0.491912	0.125866	-3.90823	9.29753e-05	0.00164522
EuglossaDilemma_000536	341.005	0.915697	0.295895	3.09467	0.00197035	0.0149983
EuglossaDilemma_000541	308.747	1.01485	0.305839	3.31826	0.000905792	0.00870027
EuglossaDilemma_000544	31.4861	1.01474	0.382768	2.65107	0.00802371	0.0400319
EuglossaDilemma_000555	293.73	0.743512	0.183141	4.05978	4.91182e-05	0.00103193
EuglossaDilemma_000557	274.339	0.723553	0.269938	2.68045	0.00735243	0.0375928
EuglossaDilemma_000566	769.324	-0.324693	0.12106	-2.68208	0.00731667	0.0374421
EuglossaDilemma_000574	84.795	-1.00178	0.360753	-2.7769	0.00548797	0.030841
EuglossaDilemma_000576	799.136	-0.48334	0.132084	-3.65935	0.000252856	0.00348657
EuglossaDilemma_000581	820.671	-0.624418	0.14107	-4.4263	9.58625e-06	0.000294154
EuglossaDilemma_000586	644.272	-0.905511	0.203207	-4.45609	8.34662e-06	0.000267161
EuglossaDilemma_000588	31728.7	0.682499	0.221105	3.08676	0.0020235	0.0152969
EuglossaDilemma_000593	1751.8	1.0068	0.244795	4.11285	3.908e-05	0.000873442
EuglossaDilemma_000597	465.486	1.30052	0.304987	4.26417	2.00648e-05	0.000524544
EuglossaDilemma_000598	3897.12	1.16471	0.252053	4.62088	3.82111e-06	0.000149145
EuglossaDilemma_000599	1638.58	0.99613	0.256616	3.88179	0.00010369	0.00178826
EuglossaDilemma_000604	9634.53	1.30507	0.296809	4.397	1.09758e-05	0.000325192
EuglossaDilemma_000605	459.348	-0.434168	0.169644	-2.55928	0.0104888	0.0483826
EuglossaDilemma_000611	61981.8	-0.253815	0.0894272	-2.83823	0.00453645	0.0272305
EuglossaDilemma_000641	1001.69	-1.409	0.31493	-4.47401	7.6766e-06	0.000251284
EuglossaDilemma_000642	828.492	-0.5953	0.186438	-3.19302	0.00140792	0.0119709
EuglossaDilemma_000656	1919.87	-0.511104	0.14612	-3.49783	0.000469059	0.0055137
EuglossaDilemma_000661	655.465	0.622774	0.21513	2.89487	0.00379312	0.0238463
EuglossaDilemma_000664	352.931	0.743613	0.181837	4.08945	4.32406e-05	0.000935339
EuglossaDilemma_000671	515.015	-0.629981	0.19108	-3.29694	0.000977427	0.00918225
EuglossaDilemma_000684	299.316	-1.41055	0.234521	-6.0146	1.8033e-09	4.84584e-07
EuglossaDilemma_000701	2857.1	0.92131	0.203819	4.52023	6.17725e-06	0.000214349
EuglossaDilemma_000702	507.739	0.718151	0.201795	3.55881	0.000372541	0.00465374
EuglossaDilemma_000711	7210.51	0.61856	0.157076	3.93797	8.21728e-05	0.00150001
EuglossaDilemma_000716	562.365	-0.428424	0.140075	-3.05853	0.00222428	0.0163704
EuglossaDilemma_000718	1275.17	0.841071	0.232273	3.62104	0.00029342	0.00387926
EuglossaDilemma_000720	1901.33	0.577842	0.197336	2.92821	0.00340916	0.0222182
EuglossaDilemma_000721	547.905	0.404223	0.158684	2.54735	0.0108544	0.0495115
EuglossaDilemma_000725	267.324	0.92	0.351134	2.62008	0.00879088	0.0425902
EuglossaDilemma_000734	476.214	-0.960997	0.234265	-4.10218	4.09276e-05	0.000899085
EuglossaDilemma_000743	3.83314	3.03354	1.1491	2.63992	0.00829253	0.0409663
EuglossaDilemma_000771	385.152	0.650553	0.184555	3.52498	0.000423509	0.00514038
EuglossaDilemma_000772	1186.19	-0.898641	0.285638	-3.14608	0.00165475	0.0133296
EuglossaDilemma_000773	256.375	-0.5463	0.132409	-4.12586	3.69349e-05	0.000838472
EuglossaDilemma_000780	1173.38	-0.528738	0.134856	-3.92076	8.82687e-05	0.00158131
EuglossaDilemma_000785	3359.15	0.619927	0.163144	3.79987	0.000144773	0.00229266
EuglossaDilemma_000791	402.497	-0.506421	0.178726	-2.83351	0.00460404	0.0275218
EuglossaDilemma_000795	540.473	0.603143	0.225265	2.67748	0.00741784	0.0378592
EuglossaDilemma_000827	5.57571	2.00147	0.717162	2.79082	0.00525755	0.0299266
EuglossaDilemma_000833	8.63809	1.98836	0.661646	3.00517	0.0026543	0.0186031
EuglossaDilemma_000838	424.633	0.750386	0.166109	4.51742	6.2597e-06	0.000215913
EuglossaDilemma_000841	78.4198	-2.43806	0.657787	-3.70646	0.000210174	0.00302436
EuglossaDilemma_000845	2037.89	0.91877	0.259413	3.54173	0.000397518	0.00486547
EuglossaDilemma_000850	1393.69	0.607327	0.228196	2.66142	0.0077812	0.0391772
EuglossaDilemma_000853	163.451	1.07764	0.350445	3.07506	0.00210459	0.0157503
EuglossaDilemma_000855	12.7069	1.19804	0.412614	2.90354	0.00368964	0.0234768
EuglossaDilemma_000857	13.3219	1.78207	0.603093	2.95489	0.00312784	0.0209763
EuglossaDilemma_000861	501.217	-2.1997	0.741805	-2.96533	0.00302356	0.0204637
EuglossaDilemma_000871	1804.25	1.01303	0.272793	3.71353	0.000204387	0.00295952
EuglossaDilemma_000874	2151.1	0.684951	0.265327	2.58154	0.00983618	0.0462773
EuglossaDilemma_000881	117.895	-0.751765	0.247208	-3.04102	0.00235777	0.0171023
EuglossaDilemma_000900	112.476	0.676702	0.224949	3.00825	0.00262755	0.018468
EuglossaDilemma_000904	5413.21	-1.03497	0.254249	-4.0707	4.68729e-05	0.000997453
EuglossaDilemma_000907	233.384	-0.599326	0.173109	-3.46213	0.000535927	0.00598901
EuglossaDilemma_000909	1040.94	-0.385745	0.126251	-3.05539	0.0022477	0.0164824
EuglossaDilemma_000940	671.294	0.390096	0.152971	2.55013	0.0107684	0.0492593
EuglossaDilemma_000948	862.648	1.23472	0.356291	3.46548	0.00052929	0.00594936
EuglossaDilemma_000952	448.419	0.945048	0.314742	3.00261	0.00267672	0.0187328
EuglossaDilemma_000960	95.356	-0.711221	0.249848	-2.84662	0.00441864	0.0266757
EuglossaDilemma_000975	561.786	0.869882	0.217983	3.9906	6.5907e-05	0.00127778
EuglossaDilemma_000976	816.571	0.953017	0.231771	4.11189	3.92426e-05	0.000875383
EuglossaDilemma_000979	1130.47	-0.425485	0.134433	-3.16503	0.00155069	0.0127987
EuglossaDilemma_000982	891.517	-0.373085	0.14318	-2.60571	0.00916853	0.0439093
EuglossaDilemma_000983	487.197	-0.66429	0.156978	-4.23174	2.31887e-05	0.000586313
EuglossaDilemma_000984	2645.23	-0.268498	0.0929482	-2.88869	0.00386856	0.0242344
EuglossaDilemma_000985	4639.94	-0.681656	0.141616	-4.81342	1.48369e-06	6.88517e-05
EuglossaDilemma_000998	943.598	0.644926	0.214813	3.00226	0.00267983	0.0187328
EuglossaDilemma_001000	1062.87	-0.739436	0.159899	-4.62438	3.75723e-06	0.000147669
EuglossaDilemma_001002	1383.86	-0.504754	0.129859	-3.88695	0.000101511	0.00176121
EuglossaDilemma_001006	683.973	0.651448	0.239578	2.71915	0.00654507	0.0348036
EuglossaDilemma_001030	2758.3	0.63511	0.185146	3.43032	0.000602879	0.00653119
EuglossaDilemma_001044	458.65	1.33082	0.272901	4.87658	1.07939e-06	5.42277e-05
EuglossaDilemma_001048	129.84	0.987018	0.336721	2.93127	0.00337584	0.0220882
EuglossaDilemma_001064	22649.7	1.14328	0.3412	3.35076	0.000805916	0.00803979
EuglossaDilemma_001065	8573.2	1.19172	0.335296	3.55422	0.000379102	0.00471531
EuglossaDilemma_001082	1647.19	-0.696016	0.183538	-3.79221	0.000149312	0.00234023
EuglossaDilemma_001089	4151.77	0.44338	0.15748	2.81547	0.00487056	0.028467
EuglossaDilemma_001092	2061.57	-0.258598	0.097829	-2.64337	0.00820863	0.0406561
EuglossaDilemma_001093	733.027	-0.878155	0.203709	-4.31083	1.62646e-05	0.000447245
EuglossaDilemma_001112	27.6789	1.07662	0.344278	3.1272	0.00176483	0.0139842
EuglossaDilemma_001119	3231.29	0.333609	0.126691	2.63324	0.00845751	0.0414357
EuglossaDilemma_001124	59.075	0.860842	0.328081	2.62387	0.00869365	0.0422435
EuglossaDilemma_001126	2133.49	0.955136	0.273354	3.49414	0.000475591	0.00555246
EuglossaDilemma_001134	1922.85	0.777071	0.288804	2.69065	0.00713132	0.0368361
EuglossaDilemma_001136	61.862	-1.00462	0.33016	-3.04282	0.00234373	0.0170388
EuglossaDilemma_001141	1256.58	-1.05454	0.276509	-3.81375	0.000136872	0.00219355
EuglossaDilemma_001148	1283.29	0.383631	0.140087	2.73852	0.00617156	0.0333235
EuglossaDilemma_001149	2118.31	-0.362583	0.11775	-3.07927	0.00207511	0.0155933
EuglossaDilemma_001152	3378.51	1.18009	0.284537	4.1474	3.36275e-05	0.000780252
EuglossaDilemma_001154	36.5313	-1.62947	0.400355	-4.07008	4.69976e-05	0.000998267
EuglossaDilemma_001159	1017.01	-0.38061	0.133612	-2.84861	0.00439101	0.0265923
EuglossaDilemma_001167	116.921	0.752174	0.231758	3.24552	0.00117238	0.0104792
EuglossaDilemma_001172	117.606	-0.765147	0.297214	-2.5744	0.0100415	0.0469755
EuglossaDilemma_001175	2318.33	0.860039	0.304716	2.82243	0.00476619	0.028113
EuglossaDilemma_001181	1211.5	-0.512426	0.200528	-2.55538	0.0106072	0.0488504
EuglossaDilemma_001187	568.511	0.99343	0.263497	3.77017	0.000163134	0.00248029
EuglossaDilemma_001188	4674.71	0.531937	0.1849	2.8769	0.00401606	0.0249091
EuglossaDilemma_001189	472.877	-0.572109	0.174111	-3.28589	0.00101662	0.00946578
EuglossaDilemma_001192	742	-0.677725	0.244918	-2.76715	0.00565494	0.0313545
EuglossaDilemma_001198	797.132	-0.41689	0.129069	-3.22998	0.00123798	0.0109114
EuglossaDilemma_001200	992.762	-0.870706	0.206409	-4.21834	2.46106e-05	0.000610247
EuglossaDilemma_001201	354.308	-1.1618	0.28192	-4.12101	3.77217e-05	0.000848003
EuglossaDilemma_001203	5962.13	0.748171	0.256789	2.91357	0.00357326	0.0229639
EuglossaDilemma_001206	517.522	-0.811206	0.238029	-3.40802	0.000654361	0.00697522
EuglossaDilemma_001207	261.344	-0.548254	0.180524	-3.03701	0.00238939	0.0172343
EuglossaDilemma_001210	76.0056	-1.01811	0.366359	-2.779	0.00545264	0.0307493
EuglossaDilemma_001212	777.518	0.467889	0.158683	2.94858	0.00319239	0.0213226
EuglossaDilemma_001215	730.854	-0.895149	0.225454	-3.97043	7.17444e-05	0.00134579
EuglossaDilemma_001217	106.368	-0.755385	0.292593	-2.5817	0.00983158	0.0462745
EuglossaDilemma_001218	1961.55	-0.707345	0.150552	-4.69834	2.6229e-06	0.000109414
EuglossaDilemma_001219	911.865	-0.439111	0.131555	-3.33784	0.000844322	0.00826791
EuglossaDilemma_001220	310.075	-0.947494	0.307717	-3.07911	0.00207621	0.0155933
EuglossaDilemma_001234	426.764	-0.569719	0.178238	-3.19639	0.00139161	0.0119024
EuglossaDilemma_001235	1380.59	-0.61635	0.171811	-3.58736	0.000334038	0.00431746
EuglossaDilemma_001236	156.745	-0.842659	0.242399	-3.47633	0.000508336	0.00578701
EuglossaDilemma_001241	542.365	-0.649351	0.119428	-5.43718	5.41315e-08	6.44835e-06
EuglossaDilemma_001242	242.985	-0.387576	0.152158	-2.54719	0.0108594	0.0495115
EuglossaDilemma_001244	1462.62	-0.487587	0.139201	-3.50277	0.000460449	0.00545132
EuglossaDilemma_001261	1062.2	-0.968818	0.173929	-5.5702	2.54453e-08	3.67526e-06
EuglossaDilemma_001262	1131.78	-0.697656	0.155185	-4.49565	6.93581e-06	0.000235024
EuglossaDilemma_001281	200.773	1.10168	0.218121	5.05079	4.3999e-07	2.91391e-05
EuglossaDilemma_001285	751.13	-0.528398	0.190286	-2.77687	0.00548853	0.030841
EuglossaDilemma_001288	637.559	1.00677	0.324396	3.10352	0.00191234	0.0147646
EuglossaDilemma_001289	127.072	1.14708	0.367239	3.12352	0.00178703	0.0140566
EuglossaDilemma_001299	177.232	-1.07569	0.300597	-3.57851	0.000345556	0.00441243
EuglossaDilemma_001303	1551.05	-0.640824	0.166724	-3.84361	0.000121237	0.00199558
EuglossaDilemma_001309	2110.36	-1.76919	0.259364	-6.82126	9.02456e-12	1.28153e-08
EuglossaDilemma_001327	508.043	-0.783438	0.169776	-4.61454	3.93974e-06	0.000152253
EuglossaDilemma_001331	1142.15	-0.331283	0.123224	-2.68846	0.00717826	0.0369794
EuglossaDilemma_001337	70.674	0.764553	0.292958	2.60977	0.00906042	0.0434772
EuglossaDilemma_001343	883.114	-0.37673	0.133957	-2.81232	0.00491856	0.028675
EuglossaDilemma_001345	109.705	0.63183	0.209685	3.01324	0.00258476	0.0182357
EuglossaDilemma_001352	82.3942	-0.731038	0.218587	-3.34437	0.000824688	0.00815164
EuglossaDilemma_001357	996.771	0.431162	0.148709	2.89936	0.0037392	0.023623
EuglossaDilemma_001375	816.367	-0.341736	0.132627	-2.57666	0.00997588	0.0468012
EuglossaDilemma_001376	5655.15	0.762154	0.274091	2.78066	0.00542487	0.0306226
EuglossaDilemma_001401	9681.86	0.485449	0.173073	2.80488	0.00503358	0.0290525
EuglossaDilemma_001415	646.332	-0.970642	0.153035	-6.34262	2.2589e-10	9.82514e-08
EuglossaDilemma_001416	1116.58	-1.11659	0.261574	-4.26876	1.96566e-05	0.000515039
EuglossaDilemma_001417	3959.87	-0.338811	0.109659	-3.08969	0.00200363	0.0151816
EuglossaDilemma_001423	10627.2	0.629194	0.181427	3.46802	0.0005243	0.00591053
EuglossaDilemma_001424	552.918	0.50416	0.190953	2.64023	0.00828505	0.0409469
EuglossaDilemma_001428	266.094	-0.590578	0.203453	-2.90277	0.00369877	0.0234903
EuglossaDilemma_001430	219.84	-0.847291	0.279079	-3.03603	0.00239716	0.0172796
EuglossaDilemma_001444	10.9559	3.75192	1.03805	3.61438	0.000301066	0.00396076
EuglossaDilemma_001451	58.1812	1.06441	0.416592	2.55504	0.0106174	0.0488783
EuglossaDilemma_001452	32.7386	1.19973	0.401367	2.98911	0.00279795	0.0193479
EuglossaDilemma_001472	151.078	-1.16029	0.284934	-4.07212	4.65863e-05	0.000996861
EuglossaDilemma_001483	299.219	-0.637885	0.167493	-3.80842	0.000139856	0.00222902
EuglossaDilemma_001484	136.647	-0.79363	0.236089	-3.36157	0.000774998	0.00781423
EuglossaDilemma_001510	364.06	-0.527144	0.185156	-2.84703	0.00441297	0.0266555
EuglossaDilemma_001518	11537.9	-1.00307	0.271362	-3.69644	0.000218641	0.00312286
EuglossaDilemma_001520	1363.02	-0.579292	0.158599	-3.65255	0.000259645	0.00355235
EuglossaDilemma_001558	1945.68	0.449815	0.137174	3.27916	0.00104118	0.00962466
EuglossaDilemma_001564	433.312	-0.979103	0.178704	-5.47891	4.27944e-08	5.43395e-06
EuglossaDilemma_001567	843.334	-0.518877	0.171083	-3.03289	0.00242222	0.0174116
EuglossaDilemma_001575	1958.71	0.328526	0.12794	2.56782	0.0102339	0.0476442
EuglossaDilemma_001577	1231.43	0.448916	0.156127	2.87533	0.00403602	0.0249926
EuglossaDilemma_001579	591.691	-0.62943	0.171154	-3.67756	0.000235472	0.00331007
EuglossaDilemma_001581	2134.22	-0.845255	0.146378	-5.77448	7.71915e-09	1.43863e-06
EuglossaDilemma_001582	333.259	1.052	0.308756	3.40723	0.000656264	0.00698526
EuglossaDilemma_001598	822.99	-0.500047	0.149944	-3.3349	0.000853308	0.00834177
EuglossaDilemma_001623	263.488	0.892285	0.323441	2.75872	0.00580278	0.0319399
EuglossaDilemma_001651	2781.78	1.08367	0.285762	3.7922	0.000149317	0.00234023
EuglossaDilemma_001653	200.22	1.14126	0.315213	3.6206	0.000293923	0.00388146
EuglossaDilemma_001657	1255	-1.19253	0.32662	-3.65111	0.000261108	0.00355371
EuglossaDilemma_001672	24.9085	-1.37272	0.391516	-3.50616	0.000454615	0.0054044
EuglossaDilemma_001684	104.108	-0.808656	0.233938	-3.45672	0.0005468	0.00607527
EuglossaDilemma_001704	4407.75	0.536812	0.155889	3.44355	0.00057414	0.00628833
EuglossaDilemma_001708	2962	0.622195	0.191014	3.25733	0.00112464	0.0102118
EuglossaDilemma_001718	336.174	-0.444323	0.160652	-2.76575	0.00567924	0.031444
EuglossaDilemma_001739	127.729	-0.968593	0.237893	-4.07156	4.67e-05	0.000997446
EuglossaDilemma_001769	2272.81	0.826278	0.243988	3.38655	0.000707778	0.00733487
EuglossaDilemma_001783	31.3151	-1.81518	0.37608	-4.82659	1.38893e-06	6.4976e-05
EuglossaDilemma_001794	36.7219	-0.958229	0.274855	-3.48631	0.00048974	0.00564517
EuglossaDilemma_001795	260.922	-0.811227	0.204536	-3.96619	7.30306e-05	0.00136328
EuglossaDilemma_001796	183.065	-0.732562	0.190714	-3.84115	0.00012246	0.00200998
EuglossaDilemma_001797	121.178	-0.966939	0.232253	-4.1633	3.13687e-05	0.000736718
EuglossaDilemma_001801	194.534	-0.593326	0.231202	-2.56626	0.0102802	0.0477494
EuglossaDilemma_001802	152.133	-0.877843	0.19254	-4.55928	5.13281e-06	0.000187097
EuglossaDilemma_001805	114.116	-0.955398	0.283899	-3.36527	0.000764691	0.00775761
EuglossaDilemma_001806	1148.41	-0.654861	0.170335	-3.84454	0.000120781	0.0019909
EuglossaDilemma_001817	412.491	-0.990843	0.223568	-4.43196	9.33803e-06	0.000290583
EuglossaDilemma_001818	290.237	0.838813	0.22232	3.77301	0.000161292	0.002462
EuglossaDilemma_001836	1929.35	-0.757175	0.160436	-4.71949	2.36434e-06	0.000101185
EuglossaDilemma_001840	170.845	-0.821287	0.204419	-4.01767	5.87758e-05	0.00118114
EuglossaDilemma_001850	11.6011	2.06	0.648854	3.17482	0.00149929	0.0125447
EuglossaDilemma_001864	16.7506	1.05021	0.406623	2.58277	0.00980107	0.0462439
EuglossaDilemma_001867	1000.73	-0.743391	0.164315	-4.52418	6.0629e-06	0.000211321
EuglossaDilemma_001879	413.711	-0.383455	0.132016	-2.9046	0.0036772	0.0234105
EuglossaDilemma_001880	1370.46	0.809525	0.311522	2.59861	0.00936019	0.0446376
EuglossaDilemma_001892	52.3561	-0.754716	0.266508	-2.83187	0.00462764	0.0276058
EuglossaDilemma_001893	280.615	-0.628826	0.241477	-2.60408	0.0092121	0.0440436
EuglossaDilemma_001906	1659.98	-0.726928	0.157385	-4.6188	3.85963e-06	0.000149658
EuglossaDilemma_001911	286.336	-0.46758	0.165714	-2.82161	0.0047784	0.0281419
EuglossaDilemma_001912	877.102	-0.915008	0.227986	-4.01344	5.98415e-05	0.00119631
EuglossaDilemma_001913	851.927	-0.559232	0.159237	-3.51194	0.000444847	0.00532595
EuglossaDilemma_001914	63.286	-0.883863	0.297684	-2.96913	0.00298649	0.0203113
EuglossaDilemma_001917	31.7023	-0.864477	0.303741	-2.8461	0.00442582	0.0266773
EuglossaDilemma_001918	582.788	-0.53022	0.200445	-2.64521	0.00816407	0.0405333
EuglossaDilemma_001920	51.7886	1.31764	0.498645	2.64245	0.00823093	0.0407142
EuglossaDilemma_001937	336.67	-0.574271	0.205585	-2.79335	0.00521649	0.0298104
EuglossaDilemma_001948	16914.8	0.717465	0.245446	2.92311	0.00346555	0.0224842
EuglossaDilemma_001949	1714.88	-0.550039	0.160318	-3.43092	0.000601539	0.00652655
EuglossaDilemma_001957	532.865	-0.690033	0.201418	-3.42587	0.000612835	0.00661805
EuglossaDilemma_001961	2100.19	-1.11694	0.227343	-4.91302	8.96845e-07	4.66804e-05
EuglossaDilemma_001965	293.303	-2.27629	0.83968	-2.7109	0.00671007	0.0353717
EuglossaDilemma_001967	40.1705	0.934869	0.299135	3.12524	0.00177661	0.0140135
EuglossaDilemma_001968	158.091	1.01131	0.354647	2.85161	0.00434991	0.0264404
EuglossaDilemma_001971	639.883	0.824062	0.315858	2.60896	0.00908175	0.0435254
EuglossaDilemma_001974	1047.74	0.418239	0.137906	3.03278	0.00242311	0.0174116
EuglossaDilemma_001982	349.594	-1.3592	0.160125	-8.48836	2.09569e-17	2.42157e-13
EuglossaDilemma_002002	251.896	1.22619	0.214936	5.70492	1.16399e-08	1.92141e-06
EuglossaDilemma_002005	1639.4	-0.46399	0.105882	-4.38215	1.17515e-05	0.000339472
EuglossaDilemma_002010	1344.58	-0.414923	0.13338	-3.11084	0.00186554	0.0144843
EuglossaDilemma_002012	166.447	0.881481	0.308906	2.85356	0.00432329	0.0263063
EuglossaDilemma_002016	360.148	-1.00785	0.222253	-4.53469	5.7688e-06	0.000205103
EuglossaDilemma_002018	1969.9	-0.524067	0.1507	-3.47755	0.000506018	0.00577025
EuglossaDilemma_002019	18.8321	1.37757	0.48408	2.84574	0.00443082	0.0266935
EuglossaDilemma_002037	7708.86	-1.89247	0.380533	-4.9732	6.58558e-07	3.80482e-05
EuglossaDilemma_002038	91.5372	-1.04178	0.318168	-3.27432	0.00105917	0.00973261
EuglossaDilemma_002045	2357.2	0.904274	0.285362	3.16887	0.00153032	0.0127214
EuglossaDilemma_002069	158.943	0.512497	0.150296	3.40991	0.000649835	0.00693978
EuglossaDilemma_002070	715.914	-1.5648	0.282575	-5.53764	3.06572e-08	4.268e-06
EuglossaDilemma_002072	95.7658	2.17564	0.495047	4.39481	1.10868e-05	0.000327407
EuglossaDilemma_002075	995.907	0.815401	0.283648	2.8747	0.00404417	0.0250297
EuglossaDilemma_002081	9.08587	4.82882	1.28848	3.74767	0.000178482	0.00267334
EuglossaDilemma_002084	204.981	0.638075	0.226059	2.8226	0.0047636	0.028112
EuglossaDilemma_002093	23.2227	1.75033	0.461828	3.79001	0.000150644	0.00235546
EuglossaDilemma_002097	83.7354	1.67923	0.455401	3.68737	0.000226585	0.00322437
EuglossaDilemma_002098	39.3669	1.71973	0.455308	3.77707	0.000158682	0.00244475
EuglossaDilemma_002103	323.589	-0.406925	0.153913	-2.64386	0.00819675	0.0406147
EuglossaDilemma_002105	107.463	-0.866864	0.267546	-3.24006	0.00119506	0.0106386
EuglossaDilemma_002106	110.029	-1.40777	0.289184	-4.86806	1.12698e-06	5.6044e-05
EuglossaDilemma_002109	633.744	-0.601786	0.200908	-2.99533	0.00274146	0.0190027
EuglossaDilemma_002111	639.455	-0.337182	0.0960103	-3.51193	0.000444858	0.00532595
EuglossaDilemma_002121	305.623	0.497997	0.169985	2.92965	0.00339347	0.0221313
EuglossaDilemma_002146	13930	-4.42258	1.304	-3.39155	0.000694996	0.00724136
EuglossaDilemma_002148	21.401	-1.61824	0.47456	-3.40997	0.000649704	0.00693978
EuglossaDilemma_002161	1005.58	-0.544612	0.161905	-3.36379	0.000768812	0.0077654
EuglossaDilemma_002166	6753.13	-0.782599	0.205979	-3.79941	0.00014504	0.00229266
EuglossaDilemma_002168	829.25	-0.827342	0.162905	-5.07867	3.80094e-07	2.58352e-05
EuglossaDilemma_002169	905.464	-0.68323	0.171439	-3.98527	6.74033e-05	0.00129165
EuglossaDilemma_002170	718.881	-0.534633	0.132192	-4.04438	5.24616e-05	0.00107864
EuglossaDilemma_002171	871.494	-1.01781	0.280812	-3.62453	0.000289486	0.0038537
EuglossaDilemma_002175	619.147	-0.489681	0.151095	-3.24089	0.00119156	0.0106156
EuglossaDilemma_002180	1071.04	-1.02309	0.276505	-3.70006	0.000215549	0.00308518
EuglossaDilemma_002182	34.4023	1.29828	0.408843	3.1755	0.00149577	0.0125335
EuglossaDilemma_002217	360.383	0.988444	0.346586	2.85195	0.00434526	0.026426
EuglossaDilemma_002223	3263.51	0.740159	0.224936	3.29054	0.000999969	0.00934733
EuglossaDilemma_002224	999.684	-0.412304	0.140648	-2.93145	0.0033738	0.0220874
EuglossaDilemma_002228	74.8089	-0.690789	0.266997	-2.58725	0.00967452	0.0457777
EuglossaDilemma_002234	2124.48	0.778884	0.256444	3.03725	0.00238748	0.0172313
EuglossaDilemma_002235	310.401	-1.3239	0.215839	-6.13373	8.58416e-10	2.61026e-07
EuglossaDilemma_002241	694.319	-0.473437	0.119044	-3.97699	6.97939e-05	0.00131992
EuglossaDilemma_002242	1717.53	-0.4053	0.113684	-3.56516	0.000363634	0.00456716
EuglossaDilemma_002246	796.93	0.735727	0.239418	3.07298	0.00211934	0.0158096
EuglossaDilemma_002249	837.766	0.555554	0.160018	3.47181	0.000516955	0.0058678
EuglossaDilemma_002250	1947.02	0.447921	0.15965	2.80564	0.00502175	0.0290275
EuglossaDilemma_002256	5605.9	0.876591	0.318831	2.74939	0.00597058	0.0325732
EuglossaDilemma_002260	765.735	1.24363	0.382897	3.24795	0.00116238	0.01042
EuglossaDilemma_002261	182.455	1.07135	0.340174	3.14943	0.00163586	0.013237
EuglossaDilemma_002273	622.554	-0.981693	0.320996	-3.05827	0.00222617	0.0163739
EuglossaDilemma_002287	1118.73	0.570642	0.220971	2.58243	0.00981081	0.0462525
EuglossaDilemma_002288	1087.74	1.0848	0.388803	2.7901	0.00526911	0.0299583
EuglossaDilemma_002296	9965.67	0.883868	0.284877	3.10262	0.00191813	0.0147957
EuglossaDilemma_002297	2059.51	0.858276	0.265833	3.22863	0.00124383	0.0109463
EuglossaDilemma_002306	439.995	-0.55989	0.212178	-2.63878	0.00832054	0.0410696
EuglossaDilemma_002308	398.321	-1.00385	0.293541	-3.41979	0.000626703	0.00673007
EuglossaDilemma_002309	173.812	-1.79942	0.369679	-4.86752	1.13009e-06	5.6044e-05
EuglossaDilemma_002314	342.118	-1.11724	0.186854	-5.97918	2.24267e-09	5.63348e-07
EuglossaDilemma_002326	11.9447	2.33764	0.776092	3.01207	0.00259472	0.0182817
EuglossaDilemma_002328	37.8266	1.29322	0.396938	3.25798	0.00112207	0.010201
EuglossaDilemma_002335	6721.49	1.15328	0.364317	3.16559	0.00154769	0.0127987
EuglossaDilemma_002336	5763.75	0.804768	0.296982	2.70982	0.00673198	0.0354549
EuglossaDilemma_002354	5.36831	3.0339	1.09085	2.78122	0.00541543	0.0306141
EuglossaDilemma_002358	36.4354	1.51185	0.357074	4.23399	2.29577e-05	0.000581747
EuglossaDilemma_002385	122.495	1.02967	0.321098	3.20673	0.00134253	0.0115934
EuglossaDilemma_002396	1735.69	-0.550505	0.143435	-3.83799	0.000124043	0.0020302
EuglossaDilemma_002410	93.256	-1.09297	0.279324	-3.91292	9.11859e-05	0.0016235
EuglossaDilemma_002414	15248.5	-1.30234	0.245505	-5.30474	1.12831e-07	1.01857e-05
EuglossaDilemma_002420	7003.45	0.670981	0.194979	3.4413	0.000578932	0.00632882
EuglossaDilemma_002425	9206.29	1.08487	0.347988	3.11756	0.00182353	0.0142371
EuglossaDilemma_002426	2791.06	1.05358	0.259611	4.05829	4.94343e-05	0.00103481
EuglossaDilemma_002486	554.031	1.0716	0.420147	2.55053	0.0107559	0.0492279
EuglossaDilemma_002487	606.125	-1.00222	0.215626	-4.64796	3.3523e-06	0.000134499
EuglossaDilemma_002513	969.614	0.453461	0.135887	3.33704	0.000846766	0.00828483
EuglossaDilemma_002516	38.4649	1.28434	0.425671	3.01721	0.00255117	0.0180851
EuglossaDilemma_002521	594.604	-1.27167	0.247484	-5.1384	2.77084e-07	2.09563e-05
EuglossaDilemma_002535	2521.53	0.660043	0.173998	3.7934	0.000148599	0.00233932
EuglossaDilemma_002554	1935.85	0.312339	0.117094	2.66743	0.00764331	0.0386254
EuglossaDilemma_002555	999.166	-1.28187	0.361369	-3.54725	0.000389268	0.00478982
EuglossaDilemma_002564	924.298	-0.558196	0.205341	-2.71838	0.00656028	0.0348364
EuglossaDilemma_002568	887.33	-0.844921	0.170457	-4.9568	7.16652e-07	4.09946e-05
EuglossaDilemma_002588	181.704	1.11216	0.413565	2.6892	0.00716244	0.0369308
EuglossaDilemma_002591	237.955	-3.1659	1.09049	-2.90318	0.0036939	0.0234903
EuglossaDilemma_002592	998.438	-2.99131	1.09383	-2.73471	0.00624346	0.0335751
EuglossaDilemma_002594	8.02346	-2.0228	0.758224	-2.66781	0.00763469	0.0386078
EuglossaDilemma_002598	681.982	-0.471299	0.174065	-2.7076	0.00677716	0.0356314
EuglossaDilemma_002602	5170.73	0.658253	0.242144	2.71844	0.006559	0.0348364
EuglossaDilemma_002605	3379.39	0.361875	0.108665	3.3302	0.00086784	0.0084288
EuglossaDilemma_002606	908.269	-0.528867	0.16383	-3.22815	0.00124593	0.010948
EuglossaDilemma_002608	625.224	-0.588261	0.176126	-3.34001	0.000837766	0.00822463
EuglossaDilemma_002612	1143.51	-0.31703	0.120455	-2.63195	0.00848962	0.0415316
EuglossaDilemma_002619	1308.34	-0.596455	0.147112	-4.05443	5.02568e-05	0.00104514
EuglossaDilemma_002630	1380.46	-0.554069	0.13467	-4.11428	3.88385e-05	0.000869727
EuglossaDilemma_002638	795.945	-0.767987	0.190835	-4.02435	5.71338e-05	0.00115821
EuglossaDilemma_002639	741.267	0.716069	0.228257	3.13712	0.00170615	0.013615
EuglossaDilemma_002641	141.238	0.60307	0.209018	2.88526	0.00391091	0.0244406
EuglossaDilemma_002642	4258.74	-0.708974	0.150794	-4.70161	2.5812e-06	0.000108064
EuglossaDilemma_002646	1540.87	-1.06137	0.193647	-5.48098	4.22986e-08	5.43067e-06
EuglossaDilemma_002650	50.8131	-0.825483	0.271281	-3.04291	0.002343	0.0170388
EuglossaDilemma_002669	35.2401	-1.12829	0.266665	-4.23113	2.32524e-05	0.000586642
EuglossaDilemma_002678	52.8328	-1.02977	0.245126	-4.20097	2.65775e-05	0.000646532
EuglossaDilemma_002679	42.3445	-1.05619	0.369466	-2.85868	0.00425406	0.0260083
EuglossaDilemma_002680	86.5275	-0.634455	0.220836	-2.87297	0.00406629	0.0251262
EuglossaDilemma_002692	2306.72	0.498906	0.170898	2.91933	0.0035079	0.0226826
EuglossaDilemma_002695	76.9085	-1.26008	0.469422	-2.68433	0.00726755	0.0372732
EuglossaDilemma_002707	459.888	-0.780807	0.171134	-4.56255	5.05363e-06	0.000185254
EuglossaDilemma_002708	146.045	1.24612	0.272979	4.56491	4.99708e-06	0.000183889
EuglossaDilemma_002729	1057.15	0.998134	0.314305	3.17568	0.00149484	0.0125335
EuglossaDilemma_002736	473.476	-0.96487	0.314673	-3.06626	0.00216753	0.0161
EuglossaDilemma_002737	352.379	0.992053	0.307918	3.22181	0.00127383	0.011134
EuglossaDilemma_002745	451.244	-0.663822	0.157219	-4.22228	2.41848e-05	0.000603576
EuglossaDilemma_002788	1296.03	-1.16392	0.230244	-5.05513	4.30103e-07	2.88944e-05
EuglossaDilemma_002798	33258.2	-0.731266	0.266567	-2.74328	0.00608292	0.0330457
EuglossaDilemma_002809	283.577	-0.772954	0.228517	-3.38247	0.000718361	0.00742868
EuglossaDilemma_002810	498.158	-0.630987	0.189774	-3.32494	0.000884385	0.00854437
EuglossaDilemma_002818	457.918	-2.08682	0.384187	-5.43178	5.57945e-08	6.57863e-06
EuglossaDilemma_002826	403.875	-0.547907	0.209875	-2.61064	0.00903741	0.0434029
EuglossaDilemma_002833	1841.16	0.782868	0.205143	3.81621	0.000135519	0.00218096
EuglossaDilemma_002834	1356.95	0.246337	0.0949414	2.59462	0.00946944	0.0450471
EuglossaDilemma_002840	764.785	0.773241	0.22513	3.43465	0.000593322	0.00646167
EuglossaDilemma_002841	416.586	-0.458712	0.157173	-2.91851	0.00351707	0.0226911
EuglossaDilemma_002846	120.841	-1.07425	0.286859	-3.74485	0.000180499	0.00269118
EuglossaDilemma_002849	361.761	-0.571248	0.160941	-3.54943	0.000386065	0.0047711
EuglossaDilemma_002879	935.487	0.911096	0.220042	4.14056	3.46453e-05	0.000798195
EuglossaDilemma_002884	121.229	1.64061	0.567638	2.89024	0.00384945	0.0241479
EuglossaDilemma_002893	655.923	-0.905198	0.168119	-5.38425	7.27455e-08	7.50513e-06
EuglossaDilemma_002894	2286.83	0.638927	0.182507	3.50083	0.000463808	0.00547986
EuglossaDilemma_002898	594.199	-0.481186	0.147731	-3.25717	0.00112529	0.0102118
EuglossaDilemma_002903	1188.99	-0.851897	0.206626	-4.12289	3.74156e-05	0.000843324
EuglossaDilemma_002905	878.733	-0.768158	0.181702	-4.22756	2.36236e-05	0.000594707
EuglossaDilemma_002907	455.905	-0.98571	0.203282	-4.84899	1.24094e-06	6.04797e-05
EuglossaDilemma_002915	634.275	-0.784938	0.279768	-2.80567	0.00502119	0.0290275
EuglossaDilemma_002922	159.131	1.33152	0.399605	3.33208	0.000862002	0.00838421
EuglossaDilemma_002923	78.5837	1.11117	0.40287	2.75815	0.00581304	0.0319399
EuglossaDilemma_002940	13.3531	1.39436	0.506151	2.75484	0.00587214	0.0321881
EuglossaDilemma_002947	41.7698	0.968941	0.339215	2.85642	0.00428448	0.0261528
EuglossaDilemma_002953	397.184	-1.06439	0.213471	-4.98613	6.16022e-07	3.64089e-05
EuglossaDilemma_002954	676.623	-1.9046	0.307684	-6.1901	6.01264e-10	1.92989e-07
EuglossaDilemma_002956	693.454	-0.43177	0.143509	-3.00867	0.00262395	0.0184539
EuglossaDilemma_002960	243.796	-1.31312	0.290841	-4.51492	6.33407e-06	0.000217828
EuglossaDilemma_002981	48.5419	0.97253	0.297834	3.26535	0.0010933	0.0100024
EuglossaDilemma_003023	1273.79	0.402162	0.131199	3.06528	0.00217469	0.0161184
EuglossaDilemma_003025	583.778	-0.807886	0.202693	-3.98577	6.72616e-05	0.00129165
EuglossaDilemma_003036	964.652	0.407489	0.149848	2.71935	0.00654103	0.0347981
EuglossaDilemma_003037	279.419	-0.401236	0.152439	-2.63212	0.00848541	0.0415285
EuglossaDilemma_003043	245.843	-0.554799	0.172795	-3.21074	0.00132393	0.011485
EuglossaDilemma_003048	51.8012	-1.04403	0.349726	-2.98526	0.00283333	0.0194771
EuglossaDilemma_003050	64.2524	-1.00777	0.357124	-2.82189	0.00477408	0.0281419
EuglossaDilemma_003052	786.792	-0.479571	0.148365	-3.23237	0.00122766	0.0108517
EuglossaDilemma_003073	390.19	-0.841488	0.260484	-3.23048	0.00123583	0.0109008
EuglossaDilemma_003074	13.2694	2.6519	0.723885	3.66343	0.000248863	0.00344385
EuglossaDilemma_003077	39.5518	1.3282	0.446453	2.97499	0.00292995	0.0200092
EuglossaDilemma_003099	7606.69	0.928866	0.275917	3.36647	0.00076137	0.00774439
EuglossaDilemma_003101	306.158	-0.641764	0.229721	-2.79367	0.00521134	0.0297956
EuglossaDilemma_003103	576.089	0.762362	0.260465	2.92692	0.00342335	0.022273
EuglossaDilemma_003113	224.327	-1.51462	0.28505	-5.31354	1.07513e-07	9.93851e-06
EuglossaDilemma_003115	34.243	-1.40111	0.415623	-3.3711	0.000748699	0.00764091
EuglossaDilemma_003119	72.1716	1.33388	0.313756	4.25133	2.12508e-05	0.000545674
EuglossaDilemma_003140	32978.7	0.504922	0.161846	3.11977	0.00180994	0.0141788
EuglossaDilemma_003141	284.749	-0.786444	0.184523	-4.26204	2.02573e-05	0.000524827
EuglossaDilemma_003147	9588.52	0.618199	0.200346	3.08565	0.00203105	0.015339
EuglossaDilemma_003150	1724.05	-0.57756	0.189163	-3.05324	0.00226385	0.0165562
EuglossaDilemma_003188	956.196	-1.02251	0.176949	-5.77859	7.53309e-09	1.43863e-06
EuglossaDilemma_003190	5.14906	2.27329	0.85781	2.65011	0.00804666	0.0401016
EuglossaDilemma_003195	5467.53	-6.60749	1.03578	-6.37923	1.77985e-10	8.94182e-08
EuglossaDilemma_003201	628.402	1.76863	0.445209	3.97258	7.10979e-05	0.00133606
EuglossaDilemma_003205	2851.57	0.777333	0.252758	3.0754	0.0021022	0.0157427
EuglossaDilemma_003206	213.27	1.59204	0.367444	4.33275	1.47258e-05	0.000410017
EuglossaDilemma_003213	434.129	0.880711	0.302683	2.90968	0.00361798	0.0231611
EuglossaDilemma_003220	495.503	-1.00711	0.223634	-4.50339	6.6878e-06	0.000227287
EuglossaDilemma_003225	1247.44	-0.769792	0.143592	-5.36095	8.27837e-08	8.10649e-06
EuglossaDilemma_003231	5.89394	2.68241	0.819255	3.27421	0.0010596	0.00973261
EuglossaDilemma_003243	417.384	0.690204	0.247208	2.792	0.00523831	0.0298759
EuglossaDilemma_003244	23.8031	1.05552	0.396569	2.66164	0.00777614	0.0391688
EuglossaDilemma_003252	733.335	0.552553	0.179458	3.07902	0.00207686	0.0155933
EuglossaDilemma_003256	623.719	-1.45655	0.298304	-4.88275	1.04615e-06	5.30188e-05
EuglossaDilemma_003259	1866.96	-1.61224	0.342451	-4.70795	2.50223e-06	0.000105523
EuglossaDilemma_003273	1409.63	-0.424273	0.103674	-4.09236	4.26999e-05	0.00092797
EuglossaDilemma_003276	10656.6	0.777329	0.268557	2.89447	0.00379804	0.0238642
EuglossaDilemma_003277	5467.06	0.789167	0.240375	3.28306	0.00102685	0.00951506
EuglossaDilemma_003284	618.529	0.87838	0.237051	3.70544	0.000211023	0.0030328
EuglossaDilemma_003285	1647.97	0.312691	0.113123	2.76418	0.00570667	0.0315656
EuglossaDilemma_003293	456.219	-0.853908	0.160786	-5.31082	1.09135e-07	1.00083e-05
EuglossaDilemma_003298	16416.9	1.03867	0.388246	2.67528	0.00746677	0.0380249
EuglossaDilemma_003302	1166.54	-0.411808	0.146651	-2.80809	0.00498358	0.0289037
EuglossaDilemma_003339	1743.52	0.932393	0.261277	3.5686	0.000358894	0.00452237
EuglossaDilemma_003340	216.815	0.999375	0.281986	3.54406	0.000394008	0.00483308
EuglossaDilemma_003346	93.7274	-1.44155	0.286445	-5.03254	4.84028e-07	3.13942e-05
EuglossaDilemma_003347	207.9	-1.38253	0.299236	-4.62021	3.8335e-06	0.000149145
EuglossaDilemma_003348	8146.17	0.611199	0.217215	2.81379	0.00489609	0.0285729
EuglossaDilemma_003349	416.843	1.28228	0.354793	3.61418	0.000301299	0.00396076
EuglossaDilemma_003350	124.317	1.16785	0.359153	3.25168	0.00114725	0.0103405
EuglossaDilemma_003352	39.9735	-0.750651	0.294012	-2.55313	0.0106759	0.0490183
EuglossaDilemma_003354	47.5214	1.36762	0.516073	2.65005	0.00804809	0.0401016
EuglossaDilemma_003359	4410.46	0.863033	0.25804	3.34457	0.000824104	0.00815164
EuglossaDilemma_003360	88.5992	-0.923982	0.337311	-2.73926	0.00615775	0.0332724
EuglossaDilemma_003367	203.583	-0.655819	0.245527	-2.67106	0.00756115	0.038404
EuglossaDilemma_003381	244.94	1.14264	0.293799	3.88919	0.00010058	0.00175031
EuglossaDilemma_003401	595.134	-0.512306	0.17486	-2.92981	0.00339168	0.0221313
EuglossaDilemma_003411	266.468	-0.504415	0.178787	-2.82132	0.00478263	0.0281525
EuglossaDilemma_003412	1368.72	-0.570955	0.149682	-3.81446	0.000136482	0.00219034
EuglossaDilemma_003413	560.772	0.754494	0.216585	3.4836	0.00049472	0.00567675
EuglossaDilemma_003414	1484.62	-0.282618	0.106947	-2.64259	0.00822741	0.0407142
EuglossaDilemma_003419	1394.48	-0.268117	0.100977	-2.65522	0.00792568	0.0396284
EuglossaDilemma_003438	1545.42	-0.801553	0.164341	-4.87736	1.07513e-06	5.42277e-05
EuglossaDilemma_003449	236.083	-0.39704	0.146177	-2.71616	0.00660439	0.0349892
EuglossaDilemma_003451	612.179	0.405741	0.141085	2.87586	0.00402931	0.0249779
EuglossaDilemma_003452	8837.34	0.990962	0.352796	2.80888	0.00497138	0.0288899
EuglossaDilemma_003453	2177.16	0.719695	0.254916	2.82327	0.00475367	0.028081
EuglossaDilemma_003454	106.009	0.945657	0.305332	3.09714	0.00195395	0.0149586
EuglossaDilemma_003457	991.757	0.614728	0.181519	3.38658	0.000707688	0.00733487
EuglossaDilemma_003460	3329.63	0.986167	0.296252	3.32881	0.000872164	0.00845458
EuglossaDilemma_003461	2916.04	0.884898	0.285726	3.09702	0.00195478	0.0149586
EuglossaDilemma_003463	72.9012	1.20689	0.445081	2.71162	0.00669561	0.0353439
EuglossaDilemma_003466	1960.64	0.362141	0.125801	2.87867	0.00399353	0.0248494
EuglossaDilemma_003467	1434.97	-0.873106	0.187707	-4.65143	3.29634e-06	0.000132715
EuglossaDilemma_003468	827.058	-0.360645	0.12913	-2.79289	0.00522399	0.0298385
EuglossaDilemma_003470	1462.79	-0.657598	0.168004	-3.91419	9.07081e-05	0.00161877
EuglossaDilemma_003471	1387.03	0.77946	0.284871	2.73619	0.00621552	0.0334727
EuglossaDilemma_003478	605.035	0.89554	0.276712	3.23637	0.00121061	0.0107275
EuglossaDilemma_003489	24167.4	-1.26229	0.259421	-4.86578	1.14008e-06	5.62978e-05
EuglossaDilemma_003493	6744.31	0.597623	0.210623	2.8374	0.0045482	0.0272444
EuglossaDilemma_003495	640.995	0.750047	0.260281	2.88168	0.00395557	0.0246663
EuglossaDilemma_003498	634.092	-0.545358	0.161238	-3.38232	0.000718759	0.00742868
EuglossaDilemma_003514	3654.21	0.89794	0.27891	3.21946	0.0012843	0.0112001
EuglossaDilemma_003519	362.529	-0.953226	0.285383	-3.34017	0.000837286	0.00822463
EuglossaDilemma_003523	264.078	-0.76698	0.178155	-4.30512	1.66897e-05	0.000453763
EuglossaDilemma_003525	213.855	0.719128	0.180656	3.98064	6.87294e-05	0.0013062
EuglossaDilemma_003526	215.921	0.94169	0.233145	4.03907	5.36632e-05	0.00109555
EuglossaDilemma_003532	870.599	-0.680035	0.132911	-5.11648	3.11289e-07	2.29105e-05
EuglossaDilemma_003557	1489.25	-1.15244	0.38458	-2.99661	0.00273001	0.0189461
EuglossaDilemma_003562	975.125	-0.467783	0.15658	-2.9875	0.00281267	0.0194148
EuglossaDilemma_003566	1086.22	-0.634435	0.239214	-2.65216	0.00799779	0.0399199
EuglossaDilemma_003567	101.27	-0.784132	0.308314	-2.54329	0.0109814	0.0498448
EuglossaDilemma_003568	32.0698	-0.910637	0.332248	-2.74084	0.00612832	0.0331831
EuglossaDilemma_003570	1426.79	-0.727548	0.170317	-4.27173	1.93959e-05	0.000509363
EuglossaDilemma_003600	2442.61	0.568048	0.195879	2.9	0.00373163	0.023601
EuglossaDilemma_003602	528.559	-0.420262	0.148312	-2.83363	0.00460232	0.0275218
EuglossaDilemma_003604	216.627	-0.960241	0.235459	-4.07816	4.53935e-05	0.000976763
EuglossaDilemma_003607	473.512	-2.03737	0.404912	-5.03163	4.86332e-07	3.13942e-05
EuglossaDilemma_003610	210.15	0.657265	0.239274	2.74691	0.00601587	0.0327739
EuglossaDilemma_003611	1345.04	-0.503493	0.13805	-3.64717	0.000265141	0.00360435
EuglossaDilemma_003614	424.81	0.615793	0.209449	2.94007	0.0032814	0.021702
EuglossaDilemma_003615	322.374	0.646585	0.204614	3.16002	0.0015776	0.0129285
EuglossaDilemma_003616	472.995	0.539742	0.127813	4.22291	2.41169e-05	0.000603183
EuglossaDilemma_003619	28.882	0.989184	0.3777	2.61897	0.00881959	0.0426582
EuglossaDilemma_003625	709.414	0.759143	0.282954	2.68292	0.00729835	0.037398
EuglossaDilemma_003626	38.0969	1.28623	0.407183	3.15886	0.0015839	0.0129617
EuglossaDilemma_003629	1609.15	0.548508	0.185485	2.95715	0.00310494	0.0208712
EuglossaDilemma_003634	1717.79	0.853854	0.252511	3.38145	0.000721057	0.00743057
EuglossaDilemma_003644	1217.58	0.375619	0.135701	2.76799	0.00564029	0.0313033
EuglossaDilemma_003647	1662.55	-0.437517	0.158616	-2.75834	0.0058095	0.0319399
EuglossaDilemma_003652	15.4482	2.33286	0.734542	3.17594	0.00149351	0.0125327
EuglossaDilemma_003659	170.005	1.29029	0.414575	3.11233	0.00185619	0.0144238
EuglossaDilemma_003672	4.72654	2.42776	0.870534	2.78882	0.00528998	0.0300372
EuglossaDilemma_003684	637.184	0.50865	0.123171	4.12962	3.63357e-05	0.000829761
EuglossaDilemma_003689	537.788	-1.35657	0.333956	-4.06212	4.86298e-05	0.00102353
EuglossaDilemma_003693	477.623	-0.338551	0.11991	-2.82338	0.00475204	0.028081
EuglossaDilemma_003706	224.912	4.38038	1.36533	3.20831	0.00133518	0.0115566
EuglossaDilemma_003715	47.2448	-1.16325	0.377648	-3.08026	0.00206819	0.0155585
EuglossaDilemma_003719	3019.78	2.70133	0.640279	4.21898	2.45411e-05	0.000610247
EuglossaDilemma_003723	694.25	-0.690809	0.14391	-4.8003	1.58428e-06	7.29335e-05
EuglossaDilemma_003726	113.975	1.05876	0.37141	2.85066	0.00436282	0.0264771
EuglossaDilemma_003731	749.26	-1.28012	0.235179	-5.44318	5.23372e-08	6.29955e-06
EuglossaDilemma_003739	4542.13	0.476016	0.18515	2.57097	0.0101414	0.0473088
EuglossaDilemma_003740	717.172	-0.67665	0.254829	-2.65531	0.00792349	0.0396284
EuglossaDilemma_003746	67.1821	0.83482	0.265694	3.14204	0.00167774	0.0134347
EuglossaDilemma_003753	3575.03	-0.205291	0.0756375	-2.71415	0.00664466	0.0351553
EuglossaDilemma_003754	5049.76	-0.389916	0.123245	-3.16375	0.00155751	0.0128119
EuglossaDilemma_003759	4030.81	1.25619	0.362533	3.46504	0.000530157	0.00595332
EuglossaDilemma_003760	3835.47	1.03434	0.331186	3.12314	0.00178936	0.0140653
EuglossaDilemma_003768	370.722	-0.500002	0.164328	-3.04271	0.00234459	0.0170388
EuglossaDilemma_003780	1463.31	0.689551	0.236465	2.91608	0.0035446	0.0228177
EuglossaDilemma_003782	859.667	1.0721	0.338616	3.16614	0.00154478	0.0127987
EuglossaDilemma_003788	21064.3	0.707487	0.148611	4.76066	1.92963e-06	8.54288e-05
EuglossaDilemma_003789	3277.61	0.753689	0.240265	3.1369	0.00170742	0.0136158
EuglossaDilemma_003794	8207.09	0.782952	0.171227	4.5726	4.81702e-06	0.000178824
EuglossaDilemma_003796	1712.94	-1.37267	0.235792	-5.82154	5.83067e-09	1.20037e-06
EuglossaDilemma_003800	863.828	-0.648218	0.242705	-2.6708	0.00756708	0.0384173
EuglossaDilemma_003801	1224.1	0.85206	0.217873	3.91082	9.19835e-05	0.00163267
EuglossaDilemma_003802	159267	1.02174	0.343525	2.97429	0.00293668	0.0200305
EuglossaDilemma_003829	2879.55	-0.542036	0.132179	-4.10078	4.11761e-05	0.000902826
EuglossaDilemma_003833	149.128	-0.880954	0.233332	-3.77553	0.000159666	0.00244687
EuglossaDilemma_003834	168.598	0.56665	0.206868	2.73918	0.00615922	0.0332724
EuglossaDilemma_003836	1090.6	-0.735935	0.164842	-4.46449	8.02593e-06	0.000261911
EuglossaDilemma_003842	1328.98	-0.408835	0.120095	-3.40428	0.000663399	0.00704086
EuglossaDilemma_003852	472.438	0.560349	0.212652	2.63505	0.00841241	0.0412587
EuglossaDilemma_003855	144.075	0.741605	0.282301	2.627	0.00861402	0.0419809
EuglossaDilemma_003858	120.746	-2.05875	0.415665	-4.9529	7.31168e-07	4.13196e-05
EuglossaDilemma_003864	2537.12	-0.670537	0.167963	-3.99217	6.54706e-05	0.00127643
EuglossaDilemma_003865	342.836	0.729527	0.276969	2.63396	0.00843945	0.0413737
EuglossaDilemma_003866	64.2404	1.58519	0.410422	3.86235	0.000112303	0.0018944
EuglossaDilemma_003867	1153.66	0.874635	0.264198	3.31054	0.000931177	0.00885576
EuglossaDilemma_003920	364.758	-0.878508	0.335154	-2.6212	0.00876202	0.0425094
EuglossaDilemma_003922	307.706	-0.419631	0.152583	-2.75018	0.0059563	0.0325568
EuglossaDilemma_003925	809.707	-1.31093	0.210145	-6.23823	4.42563e-10	1.54964e-07
EuglossaDilemma_003926	1738.26	-0.883255	0.174895	-5.05022	4.41311e-07	2.91391e-05
EuglossaDilemma_003934	670.424	0.899454	0.301433	2.98392	0.00284578	0.0195499
EuglossaDilemma_003942	1325.18	1.58964	0.589744	2.69548	0.0070288	0.0364532
EuglossaDilemma_003943	5206.39	0.709465	0.254915	2.78314	0.00538358	0.0304532
EuglossaDilemma_003960	485.804	-0.662289	0.226762	-2.92064	0.00349312	0.022625
EuglossaDilemma_003987	1192.44	-0.277911	0.107164	-2.59333	0.00950506	0.0451979
EuglossaDilemma_003989	304.471	0.419866	0.157408	2.66737	0.00764486	0.0386254
EuglossaDilemma_003996	919.593	-0.913954	0.168508	-5.4238	5.83453e-08	6.7418e-06
EuglossaDilemma_004005	153.946	-0.93181	0.222775	-4.18275	2.88007e-05	0.000689011
EuglossaDilemma_004010	21.9844	1.4503	0.485388	2.98792	0.00280883	0.0194115
EuglossaDilemma_004011	115.464	0.778956	0.299675	2.59934	0.00934044	0.0445619
EuglossaDilemma_004015	358.627	-0.553405	0.215117	-2.57258	0.0100945	0.047147
EuglossaDilemma_004016	1133.54	-0.525471	0.200136	-2.62557	0.00865039	0.0420687
EuglossaDilemma_004017	2342.57	-0.712079	0.137353	-5.18428	2.16852e-07	1.75225e-05
EuglossaDilemma_004019	450.483	-0.594016	0.166305	-3.57184	0.000354482	0.00449127
EuglossaDilemma_004020	807.774	-1.717	0.307216	-5.58891	2.28496e-08	3.34446e-06
EuglossaDilemma_004021	622.44	-1.00139	0.254985	-3.92725	8.59224e-05	0.00155373
EuglossaDilemma_004027	674.16	-0.553826	0.192485	-2.87724	0.00401171	0.0249035
EuglossaDilemma_004033	9.18007	-1.98741	0.72775	-2.7309	0.00631608	0.0338508
EuglossaDilemma_004041	21.2894	-1.01791	0.38999	-2.61008	0.00905198	0.0434548
EuglossaDilemma_004062	1568.64	-0.472909	0.162348	-2.91292	0.00358061	0.0229855
EuglossaDilemma_004068	90.7429	-1.31325	0.414821	-3.16581	0.0015465	0.0127987
EuglossaDilemma_004070	147.508	-0.859226	0.247091	-3.47737	0.000506364	0.00577025
EuglossaDilemma_004075	111.611	0.91078	0.355848	2.55946	0.0104834	0.0483826
EuglossaDilemma_004101	115.823	-0.594724	0.231841	-2.56522	0.0103109	0.0478294
EuglossaDilemma_004114	1452.6	-0.727319	0.181159	-4.01481	5.9494e-05	0.00119349
EuglossaDilemma_004125	922.196	0.481368	0.165974	2.90027	0.00372841	0.0235936
EuglossaDilemma_004126	470.559	0.66138	0.184821	3.57849	0.000345587	0.00441243
EuglossaDilemma_004128	527.913	-0.693519	0.185051	-3.74771	0.000178459	0.00267334
EuglossaDilemma_004130	47.7066	0.768959	0.243528	3.15759	0.00159082	0.0129973
EuglossaDilemma_004132	172.538	0.557123	0.209732	2.65635	0.00789915	0.0395642
EuglossaDilemma_004136	2185.31	0.633834	0.224629	2.82169	0.00477718	0.0281419
EuglossaDilemma_004143	375.868	-0.574912	0.185151	-3.10511	0.00190211	0.0147115
EuglossaDilemma_004158	1345.96	-1.05366	0.202738	-5.19716	2.02357e-07	1.67017e-05
EuglossaDilemma_004178	64.4917	1.17071	0.394227	2.96963	0.00298159	0.0202899
EuglossaDilemma_004185	370.085	-0.401984	0.105489	-3.81068	0.000138586	0.00221183
EuglossaDilemma_004219	1022.97	-0.7455	0.139491	-5.34442	9.07086e-08	8.66229e-06
EuglossaDilemma_004231	93.4149	0.755216	0.253643	2.97748	0.00290633	0.0198832
EuglossaDilemma_004239	85.0948	-1.05165	0.298617	-3.52175	0.000428715	0.00518723
EuglossaDilemma_004242	62.5426	-1.12958	0.285196	-3.96072	7.47236e-05	0.00138815
EuglossaDilemma_004244	37.2494	-1.15467	0.452223	-2.55333	0.0106698	0.0490183
EuglossaDilemma_004248	656.036	0.571452	0.221867	2.57565	0.0100052	0.0468627
EuglossaDilemma_004252	3496.78	1.00575	0.358359	2.80656	0.00500741	0.0290028
EuglossaDilemma_004253	9411.81	1.01151	0.355215	2.84759	0.00440516	0.0266486
EuglossaDilemma_004254	8590.22	0.997365	0.355088	2.80878	0.00497291	0.0288899
EuglossaDilemma_004255	685.701	-0.62134	0.124907	-4.97442	6.54419e-07	3.80482e-05
EuglossaDilemma_004257	3472.42	-0.515489	0.180597	-2.85436	0.00431232	0.0262672
EuglossaDilemma_004260	239.939	-0.665421	0.224561	-2.9632	0.00304455	0.0205456
EuglossaDilemma_004268	1146.84	-6.84469	1.04168	-6.57081	5.00429e-11	3.92495e-08
EuglossaDilemma_004271	28.8904	1.25541	0.353928	3.54706	0.000389549	0.00478982
EuglossaDilemma_004274	964.11	0.510704	0.140983	3.62246	0.000291814	0.00386687
EuglossaDilemma_004275	288.559	0.423423	0.155704	2.7194	0.00653996	0.0347981
EuglossaDilemma_004277	9139.6	0.819306	0.235574	3.47791	0.000505332	0.00577025
EuglossaDilemma_004280	772.464	-0.557028	0.182414	-3.05365	0.00226075	0.016544
EuglossaDilemma_004281	1040	-0.791878	0.201773	-3.92459	8.68763e-05	0.00156364
EuglossaDilemma_004282	143.284	-1.19965	0.292728	-4.09818	4.16406e-05	0.000909559
EuglossaDilemma_004321	270.229	-0.663442	0.204594	-3.24273	0.00118391	0.010572
EuglossaDilemma_004329	329.208	1.32891	0.428206	3.10345	0.00191281	0.0147646
EuglossaDilemma_004330	48.7618	1.33095	0.509047	2.61458	0.00893361	0.0430704
EuglossaDilemma_004331	7900.95	0.781631	0.252476	3.09586	0.00196241	0.0149822
EuglossaDilemma_004333	1354.36	-0.707409	0.181785	-3.89145	9.96455e-05	0.00174191
EuglossaDilemma_004341	1742.94	-0.288128	0.0976629	-2.95022	0.00317543	0.0212216
EuglossaDilemma_004367	101.134	0.643245	0.252741	2.54508	0.0109253	0.0496893
EuglossaDilemma_004369	61897.6	0.710204	0.272216	2.60897	0.00908147	0.0435254
EuglossaDilemma_004372	113.371	0.732416	0.267206	2.74102	0.00612493	0.0331831
EuglossaDilemma_004373	1195.84	-0.325497	0.126786	-2.56729	0.0102498	0.0476603
EuglossaDilemma_004380	585.588	-0.476021	0.143969	-3.30642	0.000944969	0.00892887
EuglossaDilemma_004395	591.294	-1.26565	0.186823	-6.77461	1.24743e-11	1.41637e-08
EuglossaDilemma_004399	40.0634	-1.17067	0.40335	-2.90237	0.00370354	0.0235005
EuglossaDilemma_004408	348.382	-1.25887	0.275338	-4.57211	4.82847e-06	0.000178824
EuglossaDilemma_004409	108.597	-1.33219	0.269391	-4.94521	7.60612e-07	4.2052e-05
EuglossaDilemma_004410	51.35	-1.29022	0.291144	-4.43157	9.355e-06	0.000290583
EuglossaDilemma_004412	3118.23	-0.453138	0.11351	-3.99204	6.55062e-05	0.00127643
EuglossaDilemma_004415	212.2	0.581811	0.16881	3.44654	0.000567809	0.0062308
EuglossaDilemma_004427	1019.26	-0.831926	0.189017	-4.40134	1.07585e-05	0.000319574
EuglossaDilemma_004431	791.931	-0.967384	0.20042	-4.82679	1.3875e-06	6.4976e-05
EuglossaDilemma_004433	140.464	-0.630054	0.20704	-3.04315	0.00234117	0.0170388
EuglossaDilemma_004435	375.328	0.995656	0.359226	2.77167	0.00557691	0.0310975
EuglossaDilemma_004438	521.625	0.5869	0.21088	2.78309	0.00538432	0.0304532
EuglossaDilemma_004443	340.193	-0.553053	0.207253	-2.6685	0.00761911	0.0385797
EuglossaDilemma_004444	258.537	-0.704458	0.216767	-3.24983	0.00115473	0.0103755
EuglossaDilemma_004449	280.183	0.773292	0.296773	2.60567	0.00916947	0.0439093
EuglossaDilemma_004451	8222.52	-0.566508	0.217548	-2.60406	0.00921274	0.0440436
EuglossaDilemma_004453	4471.56	1.47074	0.317793	4.62796	3.69284e-06	0.000145634
EuglossaDilemma_004454	5300.88	0.953035	0.176317	5.40524	6.47226e-08	7.05537e-06
EuglossaDilemma_004473	1263.3	0.791818	0.269526	2.93782	0.00330528	0.0218243
EuglossaDilemma_004476	581.799	0.348712	0.134147	2.59947	0.00933669	0.0445619
EuglossaDilemma_004481	315.728	-0.585212	0.219356	-2.66786	0.00763352	0.0386078
EuglossaDilemma_004529	476.51	0.45944	0.156603	2.93378	0.00334866	0.0219944
EuglossaDilemma_004538	819.666	0.702937	0.203384	3.45621	0.000547827	0.00608082
EuglossaDilemma_004550	1096.05	-1.62677	0.308402	-5.27483	1.32876e-07	1.1738e-05
EuglossaDilemma_004551	1351.77	0.82507	0.26957	3.06069	0.00220827	0.0163159
EuglossaDilemma_004556	658.787	-0.470177	0.161365	-2.91375	0.00357113	0.022963
EuglossaDilemma_004557	77.6282	1.07158	0.340059	3.15116	0.00162624	0.0131776
EuglossaDilemma_004558	792.205	0.945195	0.244833	3.86057	0.000113124	0.00190547
EuglossaDilemma_004572	288.757	0.439546	0.172337	2.5505	0.0107567	0.0492279
EuglossaDilemma_004574	707.258	-0.624032	0.181054	-3.44666	0.00056757	0.0062308
EuglossaDilemma_004576	102.985	-0.644057	0.246848	-2.60913	0.00907734	0.0435254
EuglossaDilemma_004577	123.563	-0.781037	0.223809	-3.48975	0.000483473	0.00560964
EuglossaDilemma_004581	86.6881	-1.12091	0.327532	-3.42228	0.000620975	0.00668097
EuglossaDilemma_004584	790.259	-0.61407	0.209073	-2.9371	0.00331296	0.0218437
EuglossaDilemma_004588	382.331	-0.742774	0.204218	-3.63715	0.000275667	0.00371684
EuglossaDilemma_004593	29.3603	-1.23188	0.364564	-3.37905	0.000727368	0.00747753
EuglossaDilemma_004609	977.068	-1.29547	0.347917	-3.7235	0.000196482	0.00288482
EuglossaDilemma_004619	507.852	0.696221	0.217926	3.19476	0.00139947	0.0119375
EuglossaDilemma_004636	152.122	-1.00743	0.319523	-3.15293	0.00161638	0.0131261
EuglossaDilemma_004641	501.509	-0.864622	0.235547	-3.6707	0.000241884	0.00337566
EuglossaDilemma_004643	699.185	-0.391632	0.10689	-3.66389	0.000248414	0.00344175
EuglossaDilemma_004664	517.305	-0.941775	0.209887	-4.48706	7.22127e-06	0.00024186
EuglossaDilemma_004671	804.101	-0.618947	0.163613	-3.78299	0.000154958	0.00240584
EuglossaDilemma_004672	464.578	0.828244	0.231237	3.5818	0.000341232	0.00438104
EuglossaDilemma_004674	177.266	-1.31958	0.318262	-4.14621	3.38025e-05	0.000782044
EuglossaDilemma_004675	286.469	-1.35684	0.323888	-4.18924	2.79888e-05	0.000673771
EuglossaDilemma_004679	517.887	1.5759	0.389962	4.04115	5.31905e-05	0.00108851
EuglossaDilemma_004680	63.643	1.35462	0.481744	2.81191	0.00492481	0.028697
EuglossaDilemma_004681	84.9817	1.32129	0.487367	2.71107	0.00670671	0.0353702
EuglossaDilemma_004682	2509.17	1.23409	0.395477	3.12051	0.0018054	0.014153
EuglossaDilemma_004683	1087.59	1.10907	0.236317	4.69315	2.69029e-06	0.00011142
EuglossaDilemma_004687	292.726	0.910242	0.259777	3.50393	0.000458446	0.00543875
EuglossaDilemma_004697	39.1057	1.08079	0.335227	3.22405	0.00126389	0.0110722
EuglossaDilemma_004698	1914.92	0.699439	0.19571	3.57385	0.000351772	0.00447165
EuglossaDilemma_004702	92.484	-1.36605	0.343873	-3.97254	7.11099e-05	0.00133606
EuglossaDilemma_004703	779.384	-2.02245	0.321488	-6.29092	3.15595e-10	1.24593e-07
EuglossaDilemma_004735	106.346	0.941822	0.329533	2.85805	0.00426256	0.0260465
EuglossaDilemma_004738	998.522	-0.666211	0.175312	-3.80015	0.00014461	0.00229266
EuglossaDilemma_004739	191.14	-0.679257	0.24751	-2.74436	0.00606291	0.0329797
EuglossaDilemma_004757	1169.01	-1.11236	0.203685	-5.46116	4.73025e-08	5.87721e-06
EuglossaDilemma_004758	173.465	-1.37529	0.265903	-5.17215	2.31422e-07	1.84419e-05
EuglossaDilemma_004760	3733.6	0.882312	0.257048	3.43248	0.000598084	0.00650128
EuglossaDilemma_004761	705.868	-1.62437	0.283176	-5.73625	9.67986e-09	1.69471e-06
EuglossaDilemma_004763	334.47	-0.76754	0.225949	-3.39697	0.000681375	0.00715294
EuglossaDilemma_004764	599.242	-0.729571	0.181326	-4.02352	5.73341e-05	0.00116024
EuglossaDilemma_004765	105.33	-0.835672	0.251703	-3.32007	0.000899962	0.00865146
EuglossaDilemma_004773	385.474	-0.942173	0.234907	-4.01083	6.05046e-05	0.00120605
EuglossaDilemma_004775	3178.13	-0.370802	0.142831	-2.59608	0.00942934	0.0448933
EuglossaDilemma_004779	2251.29	-0.662753	0.235782	-2.81087	0.00494082	0.0287613
EuglossaDilemma_004780	4294.02	-1.40145	0.253642	-5.52529	3.28936e-08	4.50809e-06
EuglossaDilemma_004784	1517.23	-0.218222	0.0790468	-2.76067	0.00576826	0.0318149
EuglossaDilemma_004789	2118.96	0.94206	0.281392	3.34786	0.000814376	0.00809124
EuglossaDilemma_004816	156.669	1.18184	0.404078	2.92479	0.00344688	0.0223757
EuglossaDilemma_004817	359.982	0.992888	0.333514	2.97705	0.00291038	0.0198991
EuglossaDilemma_004823	1483.18	-1.7389	0.276582	-6.28709	3.23479e-10	1.24593e-07
EuglossaDilemma_004827	409.084	0.877623	0.285207	3.07714	0.00208994	0.0156712
EuglossaDilemma_004830	698.13	-0.629932	0.193264	-3.25944	0.00111634	0.0101569
EuglossaDilemma_004835	48.8823	1.43108	0.501989	2.85082	0.00436067	0.0264771
EuglossaDilemma_004838	754.363	0.587383	0.146832	4.00038	6.32414e-05	0.0012449
EuglossaDilemma_004839	1135.22	-1.19044	0.321754	-3.69984	0.000215736	0.00308518
EuglossaDilemma_004840	489.611	-0.559976	0.175744	-3.18633	0.00144092	0.0121798
EuglossaDilemma_004848	1139.47	-1.18898	0.387699	-3.06676	0.00216393	0.0160902
EuglossaDilemma_004870	2917.95	0.677448	0.25667	2.63937	0.00830594	0.041015
EuglossaDilemma_004873	949.518	1.55979	0.379549	4.10959	3.96368e-05	0.000879085
EuglossaDilemma_004875	20479.2	0.535154	0.210443	2.54299	0.0109907	0.0498448
EuglossaDilemma_004880	61.0352	0.845574	0.301566	2.80394	0.00504826	0.0290747
EuglossaDilemma_004886	340.323	0.805429	0.298007	2.70272	0.00687748	0.035924
EuglossaDilemma_004888	4632.65	0.663356	0.236204	2.8084	0.00497887	0.0288955
EuglossaDilemma_004893	200.752	-0.598542	0.185402	-3.22834	0.0012451	0.010948
EuglossaDilemma_004894	905.974	-0.414104	0.154368	-2.68258	0.00730571	0.0374092
EuglossaDilemma_004900	110.224	-0.787329	0.245422	-3.20806	0.00133635	0.0115581
EuglossaDilemma_004901	110.077	-0.603463	0.235414	-2.56341	0.0103651	0.0480225
EuglossaDilemma_004926	1139.85	-0.336309	0.124731	-2.69628	0.00701188	0.0363818
EuglossaDilemma_004948	782.509	-0.856268	0.25346	-3.37832	0.000729309	0.00748416
EuglossaDilemma_004963	475.236	-0.826856	0.160999	-5.13579	2.8096e-07	2.09563e-05
EuglossaDilemma_004965	599.09	-0.9024	0.226626	-3.9819	6.83665e-05	0.00130144
EuglossaDilemma_004967	671.563	1.07091	0.334207	3.20432	0.00135381	0.0116654
EuglossaDilemma_004995	4805.66	-1.41976	0.320454	-4.43048	9.40219e-06	0.000291244
EuglossaDilemma_005000	351.632	-0.754443	0.19134	-3.94293	8.04911e-05	0.00147397
EuglossaDilemma_005004	27.8822	1.40576	0.522397	2.69098	0.00712422	0.0368324
EuglossaDilemma_005008	105.815	-0.981532	0.306288	-3.2046	0.00135249	0.0116627
EuglossaDilemma_005013	127.884	0.78791	0.286241	2.75261	0.0059122	0.032377
EuglossaDilemma_005014	230.822	-0.643338	0.205336	-3.1331	0.00172972	0.0137651
EuglossaDilemma_005016	237.314	-1.58301	0.283247	-5.58879	2.28656e-08	3.34446e-06
EuglossaDilemma_005017	1113.42	-0.456452	0.10682	-4.2731	1.92778e-05	0.000508572
EuglossaDilemma_005018	1115.64	-0.521015	0.160175	-3.2528	0.00114276	0.0103202
EuglossaDilemma_005022	673.88	-0.711026	0.185105	-3.84121	0.000122432	0.00200998
EuglossaDilemma_005023	634.538	0.730571	0.265878	2.74777	0.00600023	0.0327041
EuglossaDilemma_005025	106.751	-1.65356	0.301672	-5.48134	4.22123e-08	5.43067e-06
EuglossaDilemma_005043	996.642	-0.682975	0.154945	-4.40786	1.04396e-05	0.000313324
EuglossaDilemma_005046	812.444	-0.43768	0.144298	-3.03316	0.00242004	0.0174116
EuglossaDilemma_005074	1530.15	1.02803	0.261182	3.93607	8.2828e-05	0.00150959
EuglossaDilemma_005075	486.505	1.04165	0.264689	3.93539	8.30612e-05	0.00151145
EuglossaDilemma_005080	275.322	-0.829463	0.295963	-2.80259	0.00506945	0.0291721
EuglossaDilemma_005085	69.5757	-0.960745	0.34747	-2.76497	0.00569274	0.0315036
EuglossaDilemma_005098	628.369	-0.574435	0.182577	-3.14626	0.00165371	0.0133296
EuglossaDilemma_005103	720.488	-1.30322	0.309077	-4.21649	2.48129e-05	0.000613947
EuglossaDilemma_005109	67.8615	-0.662152	0.245511	-2.69703	0.00699607	0.0363324
EuglossaDilemma_005115	2510.28	0.629862	0.19	3.31506	0.000916235	0.0087569
EuglossaDilemma_005120	246.041	-1.17895	0.2642	-4.46233	8.10727e-06	0.000262196
EuglossaDilemma_005124	551.272	0.677691	0.209244	3.23876	0.0012005	0.0106571
EuglossaDilemma_005125	1206.9	-0.403852	0.136195	-2.96525	0.00302438	0.0204637
EuglossaDilemma_005135	70.4572	1.03866	0.351836	2.95212	0.00315603	0.0211286
EuglossaDilemma_005138	346.189	-0.673062	0.19314	-3.48485	0.000492422	0.00566665
EuglossaDilemma_005141	52.9052	1.36577	0.460534	2.96562	0.00302071	0.0204637
EuglossaDilemma_005142	397.19	1.06615	0.363924	2.92961	0.00339391	0.0221313
EuglossaDilemma_005144	26.2943	1.45183	0.446893	3.24871	0.00115928	0.0104002
EuglossaDilemma_005146	1849.31	0.436482	0.153392	2.84553	0.00443379	0.0266975
EuglossaDilemma_005149	21.4651	1.72674	0.599178	2.88185	0.00395345	0.0246663
EuglossaDilemma_005152	12115.5	-1.31915	0.314697	-4.19181	2.76737e-05	0.000670376
EuglossaDilemma_005155	1387.22	-0.642458	0.175926	-3.65186	0.000260344	0.00355235
EuglossaDilemma_005160	55.3492	-1.31454	0.373641	-3.51818	0.000434514	0.00523946
EuglossaDilemma_005161	117.807	-1.18759	0.385296	-3.08227	0.00205432	0.0154643
EuglossaDilemma_005171	1201.56	2.0094	0.780472	2.5746	0.0100357	0.0469755
EuglossaDilemma_005176	1394.38	-0.461186	0.121595	-3.79282	0.000148949	0.00234023
EuglossaDilemma_005177	863.803	0.466083	0.147066	3.16921	0.00152852	0.0127157
EuglossaDilemma_005180	2365.14	0.77167	0.274878	2.80731	0.00499566	0.0289493
EuglossaDilemma_005192	1934.61	-0.617489	0.195111	-3.1648	0.00155188	0.0127994
EuglossaDilemma_005200	266.814	-0.960364	0.339773	-2.82649	0.00470611	0.0278725
EuglossaDilemma_005203	4029.16	0.833999	0.306974	2.71684	0.00659083	0.0349562
EuglossaDilemma_005208	505.768	-1.2033	0.33601	-3.58115	0.000342079	0.00438616
EuglossaDilemma_005209	40.0418	-1.06754	0.418162	-2.55293	0.0106821	0.0490183
EuglossaDilemma_005213	288.896	1.03425	0.404065	2.55961	0.0104791	0.0483826
EuglossaDilemma_005214	143.407	0.87423	0.293481	2.97883	0.00289354	0.0198074
EuglossaDilemma_005221	1.95782e+06	0.674823	0.199702	3.37916	0.000727087	0.00747753
EuglossaDilemma_005223	1163.03	0.60307	0.18384	3.28041	0.00103657	0.00958971
EuglossaDilemma_005228	241.768	-0.952171	0.26673	-3.56979	0.000357269	0.00451174
EuglossaDilemma_005230	421.977	-1.65458	0.310301	-5.33217	9.70481e-08	9.19172e-06
EuglossaDilemma_005233	1575.71	0.985596	0.351332	2.80531	0.00502675	0.0290275
EuglossaDilemma_005234	580.423	-0.788722	0.282557	-2.79137	0.00524852	0.0298899
EuglossaDilemma_005237	1314.84	0.768701	0.256626	2.99541	0.00274075	0.0190027
EuglossaDilemma_005252	631.316	0.798003	0.276207	2.88915	0.00386288	0.024219
EuglossaDilemma_005253	1672.66	-0.740242	0.221987	-3.33461	0.000854185	0.00834329
EuglossaDilemma_005254	989.803	-0.508373	0.183402	-2.7719	0.00557301	0.0310942
EuglossaDilemma_005255	84.9095	1.04292	0.274233	3.80306	0.000142921	0.00227473
EuglossaDilemma_005264	1246.89	-0.476777	0.136978	-3.48068	0.000500152	0.0057277
EuglossaDilemma_005273	1242.31	-0.786764	0.159143	-4.94374	7.66364e-07	4.21683e-05
EuglossaDilemma_005276	1569.38	-0.500223	0.125751	-3.97787	6.95347e-05	0.00131717
EuglossaDilemma_005279	481.334	-0.630996	0.20384	-3.09554	0.00196457	0.0149822
EuglossaDilemma_005280	1677.31	-1.64255	0.24286	-6.76335	1.34834e-11	1.41637e-08
EuglossaDilemma_005293	1290.33	0.95019	0.29271	3.24618	0.00116965	0.0104688
EuglossaDilemma_005294	3984.13	-0.689306	0.20699	-3.33013	0.000868046	0.0084288
EuglossaDilemma_005302	1364.93	-1.17862	0.177845	-6.62725	3.41999e-11	3.03985e-08
EuglossaDilemma_005304	2839.72	-0.568484	0.142306	-3.99481	6.47467e-05	0.00127131
EuglossaDilemma_005309	346.079	0.945784	0.343993	2.74943	0.00596988	0.0325732
EuglossaDilemma_005319	203.299	-0.654018	0.222896	-2.93419	0.00334417	0.0219931
EuglossaDilemma_005322	1363.25	0.417366	0.139249	2.99727	0.00272412	0.018928
EuglossaDilemma_005333	27.8023	0.871921	0.299737	2.90896	0.00362636	0.0231876
EuglossaDilemma_005334	792.97	1.04049	0.265212	3.92323	8.7368e-05	0.00156937
EuglossaDilemma_005339	100.341	1.27496	0.305758	4.16983	3.0482e-05	0.000719822
EuglossaDilemma_005342	35.1477	-1.35146	0.397611	-3.39896	0.000676425	0.00713329
EuglossaDilemma_005357	929.726	0.511677	0.165936	3.08359	0.00204522	0.0154159
EuglossaDilemma_005360	71.0151	0.799373	0.27245	2.93401	0.00334609	0.0219932
EuglossaDilemma_005367	448.871	-0.370611	0.121138	-3.05941	0.00221776	0.0163433
EuglossaDilemma_005372	61.6924	-1.01659	0.29076	-3.49632	0.000471719	0.00552296
EuglossaDilemma_005376	82.4667	1.0446	0.258159	4.04634	5.20237e-05	0.00107715
EuglossaDilemma_005377	107.663	0.903074	0.287369	3.14255	0.0016748	0.0134205
EuglossaDilemma_005400	60.4596	-1.02188	0.373212	-2.73806	0.0061803	0.0333551
EuglossaDilemma_005404	1386.1	-0.279965	0.0846014	-3.30922	0.000935566	0.00889019
EuglossaDilemma_005407	1245.51	0.442485	0.126926	3.48616	0.000490014	0.00564517
EuglossaDilemma_005408	1424.02	-0.632118	0.139658	-4.52618	6.00598e-06	0.0002103
EuglossaDilemma_005411	4858.57	-0.520935	0.158171	-3.2935	0.000989497	0.00927302
EuglossaDilemma_005412	161.305	0.873118	0.340525	2.56403	0.0103463	0.0479551
EuglossaDilemma_005413	373.613	-0.899176	0.197691	-4.54839	5.40578e-06	0.000193987
EuglossaDilemma_005415	333.871	-0.902493	0.219805	-4.10588	4.02773e-05	0.000889875
EuglossaDilemma_005417	1829.91	-0.346297	0.104294	-3.32039	0.000898933	0.00864877
EuglossaDilemma_005418	79.827	-1.32928	0.408701	-3.25246	0.00114411	0.0103202
EuglossaDilemma_005445	575.922	-0.790077	0.211299	-3.73914	0.00018465	0.00274097
EuglossaDilemma_005449	1215.32	-1.22204	0.259367	-4.71161	2.45762e-06	0.000104021
EuglossaDilemma_005450	45.2522	-1.35674	0.440175	-3.08228	0.0020542	0.0154643
EuglossaDilemma_005459	881.519	-0.383414	0.114322	-3.35379	0.000797116	0.00797461
EuglossaDilemma_005461	1495.76	-0.913374	0.33363	-2.73768	0.00618739	0.0333646
EuglossaDilemma_005464	17.6016	-1.80732	0.565871	-3.19387	0.00140378	0.0119446
EuglossaDilemma_005467	52.3299	-1.36687	0.323492	-4.22536	2.38563e-05	0.00059926
EuglossaDilemma_005470	935.945	-1.10646	0.301911	-3.66485	0.000247482	0.00343359
EuglossaDilemma_005471	3061.94	-0.666747	0.167064	-3.99098	6.58012e-05	0.00127778
EuglossaDilemma_005472	338.472	0.360799	0.134152	2.68948	0.00715638	0.036916
EuglossaDilemma_005474	920.783	-0.670874	0.180291	-3.72106	0.000198385	0.0029017
EuglossaDilemma_005481	597.893	-0.475003	0.176888	-2.68533	0.00724586	0.0372169
EuglossaDilemma_005485	63.1878	1.47107	0.46994	3.13033	0.00174609	0.0138667
EuglossaDilemma_005487	1946.94	1.22099	0.285214	4.28095	1.86097e-05	0.000496618
EuglossaDilemma_005495	2072.19	-1.65113	0.328317	-5.02907	4.92852e-07	3.16383e-05
EuglossaDilemma_005496	1184.82	-0.375031	0.117416	-3.19404	0.00140299	0.0119446
EuglossaDilemma_005498	826.333	-0.637013	0.140098	-4.5469	5.44413e-06	0.000194157
EuglossaDilemma_005503	506.006	-0.661634	0.239514	-2.76241	0.00573766	0.0316728
EuglossaDilemma_005506	385.35	-0.373822	0.138723	-2.69474	0.00704427	0.0365007
EuglossaDilemma_005508	4480.57	0.373618	0.145045	2.57587	0.00999884	0.0468518
EuglossaDilemma_005513	797.729	-0.506949	0.165243	-3.0679	0.00215569	0.0160393
EuglossaDilemma_005514	594.07	-0.311757	0.109537	-2.84614	0.00442526	0.0266773
EuglossaDilemma_005515	342.978	0.596922	0.159831	3.73471	0.000187932	0.00278008
EuglossaDilemma_005519	300.667	0.612839	0.186601	3.28423	0.00102261	0.00949862
EuglossaDilemma_005528	748.665	0.837162	0.294956	2.83826	0.00453605	0.0272305
EuglossaDilemma_005529	295.476	0.688823	0.26064	2.64281	0.00822211	0.0407054
EuglossaDilemma_005531	971.918	-1.09837	0.188757	-5.81896	5.92135e-09	1.20037e-06
EuglossaDilemma_005541	152.433	-0.639104	0.246605	-2.59161	0.00955288	0.0453693
EuglossaDilemma_005574	746.144	0.444795	0.162189	2.74245	0.0060983	0.0331137
EuglossaDilemma_005575	2048.4	0.436909	0.148881	2.93463	0.00333949	0.0219749
EuglossaDilemma_005576	94.941	0.915367	0.261978	3.49407	0.000475719	0.00555246
EuglossaDilemma_005579	996.99	-0.75351	0.280653	-2.68484	0.00725636	0.0372324
EuglossaDilemma_005601	180.252	-1.17274	0.336287	-3.48732	0.000487895	0.00563762
EuglossaDilemma_005615	2843.95	1.0045	0.383609	2.61856	0.00883005	0.0426909
EuglossaDilemma_005619	704.194	0.757431	0.269742	2.80798	0.00498529	0.0289037
EuglossaDilemma_005658	307.861	0.626966	0.226305	2.77044	0.00559801	0.0311435
EuglossaDilemma_005659	601.464	-0.728654	0.241871	-3.01257	0.00259045	0.0182627
EuglossaDilemma_005661	1213.01	0.73111	0.193174	3.78473	0.000153878	0.00239631
EuglossaDilemma_005662	454.189	0.785306	0.247483	3.17317	0.00150785	0.0125798
EuglossaDilemma_005663	2697.85	0.897954	0.240453	3.73442	0.000188146	0.00278008
EuglossaDilemma_005679	559.292	-0.688183	0.220823	-3.11645	0.00183044	0.0142717
EuglossaDilemma_005688	736.555	0.770054	0.229827	3.35058	0.000806414	0.00803979
EuglossaDilemma_005690	214.508	-1.29992	0.268144	-4.84784	1.24812e-06	6.04797e-05
EuglossaDilemma_005705	296.714	1.88907	0.610325	3.09518	0.00196694	0.0149822
EuglossaDilemma_005706	535.06	1.51786	0.451863	3.35912	0.000781913	0.00786336
EuglossaDilemma_005708	780.532	0.599212	0.215926	2.77508	0.00551883	0.0308829
EuglossaDilemma_005709	4078.26	0.500048	0.16876	2.96307	0.00304583	0.0205456
EuglossaDilemma_005711	367.034	0.789361	0.302248	2.61164	0.00901099	0.043294
EuglossaDilemma_005714	1312.55	-0.869716	0.179498	-4.84526	1.26446e-06	6.04797e-05
EuglossaDilemma_005744	592.686	0.4196	0.144631	2.90118	0.00371763	0.0235511
EuglossaDilemma_005751	3843.68	0.462073	0.143825	3.21274	0.00131475	0.0114369
EuglossaDilemma_005753	154.734	-0.976179	0.335894	-2.90621	0.00365833	0.0233101
EuglossaDilemma_005756	1282.77	-0.326305	0.101584	-3.21216	0.0013174	0.0114369
EuglossaDilemma_005760	5269.68	0.818943	0.224675	3.64501	0.000267379	0.00363051
EuglossaDilemma_005762	621.311	0.722703	0.192123	3.76167	0.000168782	0.00255941
EuglossaDilemma_005764	1547.12	-1.34015	0.230546	-5.81292	6.13916e-09	1.22307e-06
EuglossaDilemma_005793	2903.28	0.424941	0.140986	3.01406	0.00257779	0.0182179
EuglossaDilemma_005795	428.168	1.30075	0.258703	5.02795	4.9576e-07	3.16492e-05
EuglossaDilemma_005800	137.572	-1.08796	0.298944	-3.63936	0.00027332	0.00369381
EuglossaDilemma_005801	717.163	-0.452339	0.12632	-3.58089	0.000342423	0.00438616
EuglossaDilemma_005814	5025.31	1.14332	0.352602	3.24251	0.00118483	0.010572
EuglossaDilemma_005815	2266.49	1.14966	0.409142	2.80993	0.00495517	0.0288158
EuglossaDilemma_005819	83.9906	0.845599	0.330138	2.56135	0.0104267	0.0482306
EuglossaDilemma_005838	86.8515	-1.00437	0.247462	-4.05869	4.93487e-05	0.00103481
EuglossaDilemma_005839	68.1483	-1.0446	0.27278	-3.82946	0.000128427	0.00208423
EuglossaDilemma_005855	303.186	-0.446693	0.162976	-2.74084	0.00612815	0.0331831
EuglossaDilemma_005858	1546.37	-0.547578	0.156624	-3.49614	0.000472038	0.00552296
EuglossaDilemma_005874	2581.22	-2.37984	0.302659	-7.86309	3.74771e-15	2.16524e-11
EuglossaDilemma_005875	311.417	-1.68514	0.62243	-2.70736	0.00678208	0.0356375
EuglossaDilemma_005882	15.6094	-1.41154	0.451567	-3.12586	0.00177283	0.0140021
EuglossaDilemma_005917	180.357	-0.797947	0.299411	-2.66505	0.00769762	0.038858
EuglossaDilemma_005930	2055.2	-1.16495	0.284193	-4.09914	4.14695e-05	0.000907538
EuglossaDilemma_005933	3052.88	0.46957	0.166647	2.81776	0.00483604	0.0283657
EuglossaDilemma_005941	5375.58	0.650655	0.242984	2.67777	0.00741137	0.0378429
EuglossaDilemma_005942	27.4283	0.970159	0.367768	2.63797	0.0083405	0.0410804
EuglossaDilemma_005961	357.783	-0.495843	0.187286	-2.64752	0.00810847	0.0403319
EuglossaDilemma_005965	40.8542	-0.955195	0.31856	-2.99848	0.00271332	0.0188643
EuglossaDilemma_005975	75.0971	0.922095	0.323982	2.84613	0.00442543	0.0266773
EuglossaDilemma_006016	26957.4	0.679349	0.259335	2.61958	0.00880375	0.0425994
EuglossaDilemma_006023	2554.76	-0.578508	0.188556	-3.06809	0.00215431	0.0160393
EuglossaDilemma_006030	130.004	-1.43346	0.413116	-3.46988	0.000520687	0.00589334
EuglossaDilemma_006046	14067	0.686049	0.258922	2.64963	0.00805796	0.0401335
EuglossaDilemma_006051	3645.83	0.501499	0.163376	3.0696	0.00214349	0.0159691
EuglossaDilemma_006078	1019.5	-0.952757	0.212454	-4.48454	7.30714e-06	0.000242627
EuglossaDilemma_006079	785.522	0.805619	0.252705	3.18799	0.00143267	0.0121286
EuglossaDilemma_006083	33.387	1.43832	0.427465	3.36476	0.000766097	0.00775832
EuglossaDilemma_006084	54.0388	1.43947	0.414849	3.46986	0.000520736	0.00589334
EuglossaDilemma_006094	36.6711	2.44709	0.488812	5.0062	5.55159e-07	3.39411e-05
EuglossaDilemma_006098	17413.4	1.25229	0.30888	4.05428	5.02897e-05	0.00104514
EuglossaDilemma_006102	7.66687	2.20266	0.840492	2.62068	0.00877533	0.042551
EuglossaDilemma_006103	750.378	1.16472	0.407347	2.85929	0.00424595	0.0260026
EuglossaDilemma_006124	2885.77	-1.27205	0.343662	-3.70145	0.000214373	0.00307331
EuglossaDilemma_006126	1245.9	0.910064	0.314129	2.89711	0.00376621	0.0237288
EuglossaDilemma_006139	273.587	0.798717	0.22282	3.58459	0.000337605	0.00435599
EuglossaDilemma_006142	1941.88	-0.391637	0.130228	-3.00732	0.00263565	0.0185136
EuglossaDilemma_006147	592.312	0.679494	0.233627	2.90846	0.00363216	0.0231876
EuglossaDilemma_006148	1270.74	-0.460451	0.136834	-3.36503	0.000765355	0.00775761
EuglossaDilemma_006154	667.539	-0.420565	0.165205	-2.54571	0.0109056	0.0496512
EuglossaDilemma_006161	959.709	-1.01959	0.190085	-5.36387	8.14576e-08	8.10649e-06
EuglossaDilemma_006164	5775.33	0.640992	0.14319	4.47652	7.58707e-06	0.000249059
EuglossaDilemma_006168	344.37	-0.980076	0.259529	-3.77637	0.000159131	0.00244687
EuglossaDilemma_006170	635.972	0.611622	0.199792	3.06129	0.00220382	0.0163134
EuglossaDilemma_006176	1758.55	-0.608698	0.142799	-4.26261	2.0205e-05	0.000524649
EuglossaDilemma_006199	9990.58	1.12814	0.29914	3.77128	0.000162412	0.00247256
EuglossaDilemma_006201	8303.52	1.17027	0.314854	3.71686	0.000201718	0.00294299
EuglossaDilemma_006205	599.637	-0.580159	0.166826	-3.47764	0.000505858	0.00577025
EuglossaDilemma_006206	863.979	0.642907	0.236615	2.7171	0.0065857	0.0349553
EuglossaDilemma_006209	2624.63	1.00138	0.301997	3.31586	0.000913612	0.00873907
EuglossaDilemma_006212	620.288	1.01555	0.24633	4.12273	3.74405e-05	0.000843324
EuglossaDilemma_006223	183.385	0.915115	0.314378	2.91088	0.00360418	0.0230855
EuglossaDilemma_006229	1994.72	0.689155	0.205297	3.35687	0.000788293	0.00790002
EuglossaDilemma_006231	658.809	-0.67481	0.126813	-5.32128	1.03037e-07	9.6796e-06
EuglossaDilemma_006234	1304.13	-0.478242	0.113206	-4.22454	2.3943e-05	0.000600132
EuglossaDilemma_006235	784.126	-0.882904	0.232209	-3.8022	0.000143418	0.0022795
EuglossaDilemma_006237	1614.26	0.893695	0.225711	3.95946	7.51192e-05	0.00139326
EuglossaDilemma_006238	706.411	-0.374296	0.140339	-2.66708	0.00765134	0.0386413
EuglossaDilemma_006240	176.574	-0.580408	0.170571	-3.40274	0.000667134	0.00706671
EuglossaDilemma_006241	743.714	0.614113	0.198191	3.09859	0.00194445	0.0149191
EuglossaDilemma_006243	1568.75	0.651297	0.18596	3.50234	0.000461185	0.00545445
EuglossaDilemma_006250	420.045	-0.924172	0.222334	-4.15668	3.22904e-05	0.000754811
EuglossaDilemma_006271	526.535	-1.54903	0.340347	-4.55133	5.33069e-06	0.000192488
EuglossaDilemma_006273	2056.6	-0.681626	0.138142	-4.93425	8.04578e-07	4.36474e-05
EuglossaDilemma_006274	47.3687	1.05517	0.32589	3.23782	0.00120449	0.0106814
EuglossaDilemma_006277	137.818	-0.684273	0.229154	-2.98608	0.00282574	0.019449
EuglossaDilemma_006318	1868.38	-0.743512	0.204238	-3.64041	0.000272201	0.00368732
EuglossaDilemma_006329	774.395	-0.418286	0.13226	-3.1626	0.00156368	0.0128418
EuglossaDilemma_006337	899.792	-1.4093	0.314138	-4.48624	7.24913e-06	0.000242092
EuglossaDilemma_006339	490.979	-0.74792	0.170198	-4.39441	1.11072e-05	0.000327407
EuglossaDilemma_006340	1743.65	-0.332724	0.125763	-2.64564	0.00815373	0.0405158
EuglossaDilemma_006343	1046.28	0.73397	0.255752	2.86985	0.0041067	0.0253353
EuglossaDilemma_006350	2727.46	0.597168	0.222076	2.68902	0.00716624	0.036934
EuglossaDilemma_006358	168.214	-0.948213	0.283202	-3.34819	0.000813415	0.00808865
EuglossaDilemma_006363	497.969	-0.327449	0.119796	-2.73339	0.00626866	0.0336543
EuglossaDilemma_006378	27.3788	3.91816	0.780934	5.01728	5.24091e-07	3.27283e-05
EuglossaDilemma_006380	36.6777	-2.04241	0.641653	-3.18304	0.00145738	0.012283
EuglossaDilemma_006385	38.0912	1.05496	0.321293	3.28349	0.00102532	0.00951506
EuglossaDilemma_006391	640.078	0.63502	0.249516	2.54501	0.0109275	0.0496893
EuglossaDilemma_006396	1438.65	-0.38999	0.113923	-3.42327	0.00061873	0.00666924
EuglossaDilemma_006413	308.6	-0.498773	0.186633	-2.67248	0.00752934	0.0383098
EuglossaDilemma_006416	548.958	-0.684798	0.235432	-2.90869	0.00362952	0.0231876
EuglossaDilemma_006417	568.397	-0.476453	0.168208	-2.83253	0.00461811	0.0275757
EuglossaDilemma_006424	2064.46	0.405507	0.146114	2.77528	0.00551542	0.0308829
EuglossaDilemma_006427	2082.41	0.413823	0.144919	2.85555	0.00429618	0.0261827
EuglossaDilemma_006434	1314.78	-0.731755	0.146223	-5.00439	5.60384e-07	3.40802e-05
EuglossaDilemma_006435	523.826	0.66677	0.26182	2.54667	0.0108755	0.0495532
EuglossaDilemma_006459	976.56	-0.983909	0.37582	-2.61803	0.00884381	0.0427395
EuglossaDilemma_006483	184.15	0.644548	0.242325	2.65985	0.00781754	0.0392747
EuglossaDilemma_006484	2723.06	0.804473	0.293993	2.73637	0.00621212	0.0334727
EuglossaDilemma_006497	1281.15	0.597955	0.191558	3.12153	0.00179911	0.0141228
EuglossaDilemma_006502	54.5347	0.782411	0.265467	2.9473	0.00320564	0.0213776
EuglossaDilemma_006503	181.327	0.617969	0.239308	2.58231	0.00981402	0.0462525
EuglossaDilemma_006512	23.4697	-1.71109	0.47678	-3.58885	0.000332144	0.00429779
EuglossaDilemma_006513	49.4531	-1.79365	0.454214	-3.94892	7.85042e-05	0.00144676
EuglossaDilemma_006515	765.866	0.801591	0.266015	3.01333	0.00258399	0.0182357
EuglossaDilemma_006519	532.532	0.531604	0.189124	2.81087	0.00494072	0.0287613
EuglossaDilemma_006532	1965.25	-1.61879	0.282378	-5.73272	9.88327e-09	1.7045e-06
EuglossaDilemma_006536	430.341	-1.04733	0.178331	-5.87296	4.28088e-09	9.51262e-07
EuglossaDilemma_006545	6850.73	0.338616	0.12431	2.72396	0.00645052	0.03438
EuglossaDilemma_006549	456.378	-0.753893	0.279372	-2.69852	0.00696476	0.0362271
EuglossaDilemma_006559	2217.25	1.19801	0.265134	4.5185	6.22783e-06	0.000215457
EuglossaDilemma_006563	691.16	0.347741	0.133085	2.61293	0.00897706	0.043219
EuglossaDilemma_006573	2464.53	-1.03484	0.352818	-2.93306	0.00335635	0.0219981
EuglossaDilemma_006579	3762.95	0.61674	0.174148	3.54147	0.000397912	0.00486547
EuglossaDilemma_006582	6694.02	0.550871	0.179163	3.07469	0.00210719	0.0157517
EuglossaDilemma_006584	515.999	-0.524088	0.148538	-3.52832	0.000418205	0.0050867
EuglossaDilemma_006586	670.021	-0.790409	0.159493	-4.95575	7.20531e-07	4.10135e-05
EuglossaDilemma_006587	845.457	-0.335772	0.124391	-2.69934	0.00694777	0.0361628
EuglossaDilemma_006589	150.212	0.809903	0.302566	2.67678	0.00743331	0.0379046
EuglossaDilemma_006593	1561.46	0.707857	0.225004	3.14597	0.00165538	0.0133296
EuglossaDilemma_006596	59877.5	0.646919	0.204631	3.16139	0.00157016	0.0128766
EuglossaDilemma_006597	712.949	0.783504	0.190641	4.10983	3.9595e-05	0.000879085
EuglossaDilemma_006599	87.2039	1.10653	0.248404	4.45457	8.40622e-06	0.000268325
EuglossaDilemma_006604	849.771	-0.432245	0.12101	-3.57197	0.000354301	0.00449127
EuglossaDilemma_006606	245.44	-1.81068	0.432073	-4.19068	2.78118e-05	0.000672312
EuglossaDilemma_006607	41.2464	-1.59825	0.625655	-2.55452	0.0106333	0.0489122
EuglossaDilemma_006622	10261.3	0.971201	0.362406	2.67987	0.0073651	0.0376399
EuglossaDilemma_006623	8617.75	0.927823	0.329474	2.81607	0.0048615	0.0284513
EuglossaDilemma_006638	446.813	0.546358	0.141603	3.85838	0.00011414	0.00191421
EuglossaDilemma_006643	345.349	-1.30969	0.280503	-4.66908	3.02551e-06	0.000123971
EuglossaDilemma_006646	328.936	-0.647818	0.160629	-4.03301	5.50667e-05	0.00112024
EuglossaDilemma_006653	490.554	-0.390986	0.128646	-3.03925	0.00237168	0.0171387
EuglossaDilemma_006655	585.879	-0.463634	0.120487	-3.84801	0.000119082	0.00197133
EuglossaDilemma_006658	718.823	-0.427548	0.124923	-3.42249	0.000620511	0.00668097
EuglossaDilemma_006659	386.763	-0.951984	0.177554	-5.36165	8.24674e-08	8.10649e-06
EuglossaDilemma_006666	344.587	-1.31776	0.274802	-4.7953	1.62431e-06	7.40315e-05
EuglossaDilemma_006668	694.337	-0.727573	0.170131	-4.27655	1.89813e-05	0.000502467
EuglossaDilemma_006674	831.672	-0.35932	0.132464	-2.71258	0.00667616	0.0353057
EuglossaDilemma_006675	3217.78	0.554434	0.196647	2.81943	0.00481089	0.0282756
EuglossaDilemma_006678	1231.69	0.463431	0.164288	2.82084	0.0047898	0.0281803
EuglossaDilemma_006679	383.39	-0.746549	0.202694	-3.68314	0.000230377	0.00325827
EuglossaDilemma_006706	1818.49	-0.39981	0.115881	-3.45019	0.00056019	0.00619426
EuglossaDilemma_006707	777.203	0.928063	0.242149	3.8326	0.000126794	0.00206184
EuglossaDilemma_006712	511.758	0.700872	0.197587	3.54715	0.00038942	0.00478982
EuglossaDilemma_006717	1988.08	0.561458	0.193781	2.89738	0.00376296	0.0237212
EuglossaDilemma_006718	396.525	-1.315	0.485868	-2.7065	0.00679973	0.035714
EuglossaDilemma_006719	1314.14	0.773745	0.213024	3.6322	0.000281018	0.00377138
EuglossaDilemma_006722	203.2	0.906233	0.262752	3.449	0.000562658	0.00620373
EuglossaDilemma_006724	687.513	-0.619808	0.181522	-3.4145	0.00063899	0.00684928
EuglossaDilemma_006728	2268.56	-1.55348	0.221047	-7.02783	2.09766e-12	4.68194e-09
EuglossaDilemma_006734	736.768	-1.2983	0.287999	-4.508	6.54429e-06	0.000223066
EuglossaDilemma_006735	2342.34	-0.936724	0.202073	-4.63558	3.55944e-06	0.000141825
EuglossaDilemma_006738	13812	0.721709	0.264376	2.72986	0.00633607	0.0339228
EuglossaDilemma_006743	388.227	-0.840295	0.242259	-3.46859	0.000523206	0.00590973
EuglossaDilemma_006746	125.041	1.13061	0.347203	3.25634	0.00112857	0.0102199
EuglossaDilemma_006749	756.595	-0.284156	0.107702	-2.63836	0.00833074	0.0410801
EuglossaDilemma_006751	9403.32	1.16606	0.442269	2.63653	0.00837582	0.0411905
EuglossaDilemma_006756	2125.17	-1.09136	0.202671	-5.38486	7.25005e-08	7.50513e-06
EuglossaDilemma_006757	523.295	0.724359	0.253373	2.85887	0.00425154	0.0260066
EuglossaDilemma_006760	4618.65	-0.53316	0.142271	-3.7475	0.000178608	0.00267334
EuglossaDilemma_006782	1028.77	-0.547511	0.17648	-3.10239	0.00191963	0.0147974
EuglossaDilemma_006783	624.483	-0.489066	0.141241	-3.46264	0.0005349	0.00598901
EuglossaDilemma_006791	634.115	0.577997	0.217096	2.6624	0.00775847	0.0390969
EuglossaDilemma_006793	231.345	-0.650971	0.186087	-3.4982	0.000468404	0.00551162
EuglossaDilemma_006794	306.345	0.702264	0.27332	2.56939	0.0101879	0.0474753
EuglossaDilemma_006797	1667.73	-0.534024	0.169884	-3.14347	0.0016696	0.0133881
EuglossaDilemma_006807	1408.09	-0.99699	0.28819	-3.45948	0.00054121	0.00603055
EuglossaDilemma_006812	8.89967	1.71299	0.588431	2.91111	0.0036015	0.0230812
EuglossaDilemma_006814	1211.81	-0.405786	0.125267	-3.23937	0.00119796	0.010648
EuglossaDilemma_006820	1895.3	-0.294116	0.0899132	-3.27111	0.00107128	0.00983212
EuglossaDilemma_006823	530.438	-0.799418	0.204498	-3.90918	9.26096e-05	0.00164126
EuglossaDilemma_006833	212.35	-0.950456	0.329036	-2.88861	0.00386953	0.0242344
EuglossaDilemma_006834	69.4057	-0.82724	0.292674	-2.82649	0.00470613	0.0278725
EuglossaDilemma_006842	308.189	-1.02614	0.208368	-4.92465	8.451e-07	4.47972e-05
EuglossaDilemma_006843	14653.7	0.552878	0.201494	2.7439	0.00607148	0.0329991
EuglossaDilemma_006851	2590.53	-0.443883	0.125143	-3.54699	0.000389652	0.00478982
EuglossaDilemma_006857	3843.55	0.844152	0.312142	2.70438	0.00684311	0.0358181
EuglossaDilemma_006864	668.677	0.415227	0.112167	3.70185	0.000214037	0.0030723
EuglossaDilemma_006867	1005.83	0.725972	0.271236	2.67653	0.00743878	0.0379158
EuglossaDilemma_006868	214.11	1.45558	0.435167	3.34489	0.000823164	0.00815052
EuglossaDilemma_006871	409.107	-0.797278	0.276043	-2.88824	0.00387401	0.0242493
EuglossaDilemma_006897	48.3237	-2.25457	0.349144	-6.45744	1.06491e-10	5.85956e-08
EuglossaDilemma_006898	70.7711	-1.97336	0.428371	-4.60667	4.09178e-06	0.000157078
EuglossaDilemma_006900	28.199	-1.57162	0.501763	-3.1322	0.001735	0.0137976
EuglossaDilemma_006901	644.235	-0.486389	0.143406	-3.39169	0.000694632	0.00724136
EuglossaDilemma_006902	653.786	-0.598241	0.206836	-2.89234	0.00382382	0.0240132
EuglossaDilemma_006904	149.21	-0.744823	0.242915	-3.06619	0.00216803	0.0161
EuglossaDilemma_006919	1610.77	0.84546	0.19013	4.44674	8.71821e-06	0.000272507
EuglossaDilemma_006924	1021.13	-0.399895	0.129468	-3.08875	0.00201001	0.01522
EuglossaDilemma_006926	346.503	-0.732543	0.186251	-3.9331	8.38572e-05	0.00151876
EuglossaDilemma_006930	1688.72	-0.85182	0.135475	-6.28767	3.22263e-10	1.24593e-07
EuglossaDilemma_006931	1150.23	-0.56712	0.187262	-3.02849	0.00245782	0.0175655
EuglossaDilemma_006945	85.6556	1.50455	0.462561	3.25265	0.00114333	0.0103202
EuglossaDilemma_006946	236.834	-1.42705	0.273447	-5.21873	1.8015e-07	1.50843e-05
EuglossaDilemma_006961	1354.17	-0.728448	0.132556	-5.4954	3.89823e-08	5.11864e-06
EuglossaDilemma_006970	149.764	0.822771	0.314388	2.61705	0.00886927	0.0428088
EuglossaDilemma_006972	741.337	-0.503522	0.160103	-3.14499	0.00166092	0.0133518
EuglossaDilemma_006977	593.549	-1.15368	0.259455	-4.44655	8.72588e-06	0.000272507
EuglossaDilemma_006978	2669.13	-0.390393	0.140092	-2.78668	0.00532513	0.0301923
EuglossaDilemma_006979	2521.18	1.12074	0.3258	3.43997	0.000581768	0.00635381
EuglossaDilemma_006980	4552.84	1.54472	0.517291	2.98618	0.00282488	0.019449
EuglossaDilemma_006985	4151.75	0.370507	0.125085	2.96204	0.00305607	0.0206026
EuglossaDilemma_006997	872.283	-0.542398	0.191949	-2.82575	0.00471704	0.0279228
EuglossaDilemma_007029	9.54349	-2.23316	0.819082	-2.72642	0.00640252	0.0342109
EuglossaDilemma_007041	127.682	-0.830504	0.237536	-3.49632	0.000471716	0.00552296
EuglossaDilemma_007056	14.0399	1.47785	0.529696	2.78999	0.00527089	0.0299583
EuglossaDilemma_007058	735.019	-0.560782	0.184382	-3.04141	0.00235474	0.0170911
EuglossaDilemma_007061	596.104	1.11872	0.283925	3.9402	8.14145e-05	0.00148852
EuglossaDilemma_007062	81.0644	1.24287	0.334637	3.71409	0.00020394	0.00295674
EuglossaDilemma_007064	118.172	1.47395	0.452739	3.25563	0.00113143	0.0102378
EuglossaDilemma_007065	202.257	1.54857	0.446567	3.46772	0.000524902	0.00591155
EuglossaDilemma_007067	1088.07	-0.413442	0.145076	-2.84983	0.0043742	0.0265183
EuglossaDilemma_007068	4132.81	0.540913	0.199466	2.7118	0.00669184	0.0353439
EuglossaDilemma_007076	908.591	-0.857126	0.239379	-3.58063	0.00034277	0.00438616
EuglossaDilemma_007082	151.193	-0.855763	0.247625	-3.45588	0.000548492	0.00608237
EuglossaDilemma_007084	75.0738	-0.869956	0.28199	-3.08506	0.00203511	0.0153597
EuglossaDilemma_007100	11786.8	0.97917	0.276056	3.547	0.000389641	0.00478982
EuglossaDilemma_007101	14644.1	0.983628	0.275032	3.57641	0.000348346	0.00444276
EuglossaDilemma_007115	568.073	-0.962163	0.275588	-3.49131	0.000480657	0.00559314
EuglossaDilemma_007116	39.4976	-1.32077	0.374872	-3.52325	0.000426283	0.00516321
EuglossaDilemma_007122	1837.89	-0.843734	0.247044	-3.41532	0.00063706	0.00683494
EuglossaDilemma_007126	82.2493	1.26207	0.379983	3.32138	0.00089574	0.00862523
EuglossaDilemma_007161	459.906	-0.742702	0.189175	-3.926	8.63711e-05	0.0015594
EuglossaDilemma_007163	1637.25	-0.839201	0.262137	-3.20139	0.00136766	0.0117497
EuglossaDilemma_007169	411.962	0.425141	0.153054	2.77772	0.0054742	0.0308257
EuglossaDilemma_007177	1323.81	-0.718012	0.218276	-3.28947	0.00100375	0.00936865
EuglossaDilemma_007180	673.875	-0.53904	0.148951	-3.61892	0.000295839	0.0039023
EuglossaDilemma_007204	27.6481	0.883293	0.346941	2.54594	0.0108983	0.0496374
EuglossaDilemma_007206	1108.29	-0.631805	0.162736	-3.88238	0.00010344	0.00178826
EuglossaDilemma_007208	806.716	-0.41123	0.107418	-3.82832	0.000129019	0.00209091
EuglossaDilemma_007215	985.708	-1.00197	0.260314	-3.84908	0.000118565	0.00196973
EuglossaDilemma_007217	541.905	-0.647112	0.246341	-2.6269	0.00861676	0.0419809
EuglossaDilemma_007218	433.643	-1.27641	0.365787	-3.48948	0.000483954	0.00560964
EuglossaDilemma_007220	4729.66	-0.384527	0.110177	-3.49008	0.00048288	0.00560964
EuglossaDilemma_007231	5.53442	2.92718	0.986593	2.96696	0.00300757	0.0204051
EuglossaDilemma_007237	10.1477	2.7656	0.767605	3.60289	0.0003147	0.00412285
EuglossaDilemma_007238	3551.63	1.07616	0.232272	4.6332	3.60055e-06	0.000142481
EuglossaDilemma_007240	518.915	-0.718499	0.260319	-2.76007	0.00577884	0.0318429
EuglossaDilemma_007243	4.22707	2.54668	0.948386	2.68528	0.00724688	0.0372169
EuglossaDilemma_007250	1449.5	0.848366	0.33059	2.56622	0.0102813	0.0477494
EuglossaDilemma_007253	1138.43	-0.854277	0.198041	-4.31364	1.60586e-05	0.000442856
EuglossaDilemma_007285	115.051	0.562517	0.195614	2.87565	0.0040319	0.0249805
EuglossaDilemma_007286	1885.04	-1.86976	0.30359	-6.15881	7.32934e-10	2.28893e-07
EuglossaDilemma_007290	71.3918	-1.24476	0.435611	-2.85751	0.00426978	0.0260768
EuglossaDilemma_007314	1192.82	-0.474	0.104119	-4.55248	5.30184e-06	0.000192046
EuglossaDilemma_007321	849.739	-0.661321	0.21281	-3.10757	0.00188632	0.014626
EuglossaDilemma_007327	56.074	-1.34818	0.371868	-3.62543	0.000288483	0.00384921
EuglossaDilemma_007371	147.166	0.902305	0.339355	2.65888	0.00784003	0.0393192
EuglossaDilemma_007372	263.671	0.899967	0.334856	2.68762	0.00719622	0.0370389
EuglossaDilemma_007380	1146.12	-1.27008	0.254209	-4.99621	5.84674e-07	3.50047e-05
EuglossaDilemma_007392	813.462	-1.92548	0.550327	-3.4988	0.000467362	0.00551058
EuglossaDilemma_007421	661.17	0.852402	0.250397	3.40421	0.000663565	0.00704086
EuglossaDilemma_007424	2329.15	-0.570415	0.118291	-4.82213	1.42033e-06	6.61769e-05
EuglossaDilemma_007425	2275.78	-0.335275	0.124303	-2.69724	0.00699163	0.0363257
EuglossaDilemma_007432	1834.46	0.376658	0.135663	2.77643	0.005496	0.0308433
EuglossaDilemma_007435	56.2276	1.33741	0.39675	3.37091	0.000749213	0.00764091
EuglossaDilemma_007439	154.679	-1.1164	0.231287	-4.82693	1.38653e-06	6.4976e-05
EuglossaDilemma_007460	3357.79	-0.67408	0.151164	-4.45926	8.2245e-06	0.000264719
EuglossaDilemma_007475	624.52	-0.626437	0.213739	-2.93085	0.0033804	0.022093
EuglossaDilemma_007477	522.803	0.900659	0.279125	3.22672	0.0012522	0.0109948
EuglossaDilemma_007495	1481.69	0.333609	0.119405	2.79393	0.0052072	0.0297956
EuglossaDilemma_007502	920.192	-0.758634	0.153902	-4.92933	8.25121e-07	4.45527e-05
EuglossaDilemma_007513	777.496	-0.462889	0.128813	-3.59349	0.000326283	0.00423143
EuglossaDilemma_007526	32.6939	1.42716	0.525311	2.71679	0.00659191	0.0349562
EuglossaDilemma_007554	110.546	-1.25685	0.349485	-3.5963	0.000322772	0.00419984
EuglossaDilemma_007555	475.966	-1.49135	0.312612	-4.77061	1.83666e-06	8.22583e-05
EuglossaDilemma_007560	122.325	-1.09667	0.283535	-3.86786	0.000109793	0.00186293
EuglossaDilemma_007561	601.302	-0.566849	0.185713	-3.05229	0.00227104	0.0165983
EuglossaDilemma_007563	943.195	0.583614	0.225753	2.58518	0.00973278	0.045978
EuglossaDilemma_007565	4313.1	0.565868	0.14122	4.00698	6.1499e-05	0.0012231
EuglossaDilemma_007566	3606.6	0.598461	0.195858	3.05558	0.00224623	0.0164824
EuglossaDilemma_007568	345.195	-0.465073	0.177114	-2.62584	0.00864355	0.0420532
EuglossaDilemma_007572	762.625	1.0225	0.302401	3.38127	0.000721514	0.00743057
EuglossaDilemma_007579	775.001	-0.471671	0.132775	-3.55241	0.00038172	0.00474151
EuglossaDilemma_007581	7.74994	1.99948	0.639415	3.12705	0.00176572	0.0139842
EuglossaDilemma_007583	323.905	1.11733	0.271009	4.12286	3.742e-05	0.000843324
EuglossaDilemma_007585	632.786	-0.685866	0.207572	-3.30424	0.000952359	0.00898327
EuglossaDilemma_007588	716.153	-1.03239	0.172171	-5.9963	2.01864e-09	5.18342e-07
EuglossaDilemma_007597	2238.09	0.712449	0.270785	2.63105	0.00851221	0.0416244
EuglossaDilemma_007607	1258.15	-0.580103	0.122142	-4.74941	2.0401e-06	8.91472e-05
EuglossaDilemma_007609	3048.82	0.428178	0.149131	2.87115	0.00408983	0.0252447
EuglossaDilemma_007611	1738.12	0.87026	0.214891	4.04977	5.12691e-05	0.00106358
EuglossaDilemma_007612	10.8292	2.10487	0.711279	2.95927	0.0030837	0.0207526
EuglossaDilemma_007629	747.172	0.564243	0.20124	2.80383	0.00505001	0.0290747
EuglossaDilemma_007645	1320.93	0.441701	0.125996	3.50568	0.000455448	0.00540874
EuglossaDilemma_007651	1959.84	0.267719	0.087326	3.06575	0.00217127	0.0161077
EuglossaDilemma_007654	428.966	0.710176	0.225635	3.14746	0.00164696	0.0132988
EuglossaDilemma_007660	1762.03	-0.242757	0.0937749	-2.58872	0.00963342	0.0456051
EuglossaDilemma_007682	898.389	-0.764787	0.196606	-3.88996	0.000100263	0.00174844
EuglossaDilemma_007693	241.94	-0.948063	0.192625	-4.92181	8.57462e-07	4.52419e-05
EuglossaDilemma_007695	308.075	0.560106	0.13926	4.02202	5.77011e-05	0.00116562
EuglossaDilemma_007702	948.998	1.21338	0.376345	3.22412	0.00126362	0.0110722
EuglossaDilemma_007712	3074.17	0.660052	0.145712	4.52985	5.90258e-06	0.000208576
EuglossaDilemma_007713	1396.95	-0.345393	0.117843	-2.93097	0.00337906	0.022093
EuglossaDilemma_007719	705.706	-0.621185	0.178105	-3.48775	0.0004871	0.00563407
EuglossaDilemma_007723	8916.32	0.933539	0.297264	3.14044	0.00168694	0.0134897
EuglossaDilemma_007724	1532.5	0.917767	0.307351	2.98605	0.00282603	0.019449
EuglossaDilemma_007728	123.72	-0.589181	0.207574	-2.83841	0.00453385	0.0272305
EuglossaDilemma_007733	2812.11	0.847363	0.242857	3.48914	0.00048457	0.00561043
EuglossaDilemma_007734	14.0372	1.40794	0.479985	2.93329	0.00335389	0.0219944
EuglossaDilemma_007739	380.915	0.865433	0.256355	3.37592	0.000735689	0.00753449
EuglossaDilemma_007805	707.672	-0.710825	0.150095	-4.73584	2.18151e-06	9.40574e-05
EuglossaDilemma_007810	325.095	-0.619265	0.240733	-2.57242	0.0100991	0.0471496
EuglossaDilemma_007821	264.995	-0.862826	0.269709	-3.1991	0.00137857	0.011817
EuglossaDilemma_007822	869.335	-0.63227	0.167448	-3.77593	0.000159413	0.00244687
EuglossaDilemma_007830	450.827	-0.304763	0.116084	-2.62537	0.00865561	0.0420764
EuglossaDilemma_007834	270.829	1.54116	0.353505	4.35965	1.30269e-05	0.000373792
EuglossaDilemma_007847	3132.18	0.892331	0.237413	3.75856	0.000170897	0.0025847
EuglossaDilemma_007851	1823.85	0.745742	0.202667	3.67965	0.000233556	0.00329115
EuglossaDilemma_007853	515.035	0.731477	0.259764	2.81593	0.00486366	0.0284513
EuglossaDilemma_007868	3493.9	1.08899	0.421071	2.58623	0.00970322	0.0458947
EuglossaDilemma_007869	3152.52	0.690241	0.258655	2.66858	0.00761718	0.0385797
EuglossaDilemma_007870	729.823	0.493589	0.164029	3.00916	0.00261969	0.0184351
EuglossaDilemma_007875	253.236	-0.991646	0.269481	-3.67983	0.00023339	0.00329115
EuglossaDilemma_007883	2298.9	-0.987689	0.203794	-4.8465	1.25659e-06	6.04797e-05
EuglossaDilemma_007885	118.136	0.614596	0.231052	2.65999	0.00781427	0.0392747
EuglossaDilemma_007891	973.417	-0.420539	0.159019	-2.64458	0.0081793	0.040563
EuglossaDilemma_007895	994.097	-0.477003	0.0829417	-5.75106	8.86863e-09	1.6012e-06
EuglossaDilemma_007905	188.204	-0.855598	0.27534	-3.10742	0.00188727	0.014626
EuglossaDilemma_007926	1502.45	0.442069	0.140137	3.15455	0.00160745	0.0130988
EuglossaDilemma_007934	3121.85	-0.647345	0.216683	-2.98752	0.00281246	0.0194148
EuglossaDilemma_007935	1023.98	-0.921391	0.275756	-3.34133	0.000833794	0.00822463
EuglossaDilemma_007936	605.272	-0.471025	0.178044	-2.64555	0.00815576	0.0405158
EuglossaDilemma_007938	962.767	-0.564519	0.153386	-3.68037	0.000232891	0.0032898
EuglossaDilemma_007974	169.542	1.11427	0.306699	3.63311	0.000280027	0.00376245
EuglossaDilemma_007984	1969.96	-0.755378	0.146517	-5.15556	2.52876e-07	1.97431e-05
EuglossaDilemma_007986	2787.31	0.667615	0.203104	3.28707	0.00101237	0.00943381
EuglossaDilemma_007987	923.255	-0.348006	0.128445	-2.70939	0.00674074	0.0354807
EuglossaDilemma_007988	551.043	-1.27484	0.272946	-4.67068	3.00211e-06	0.00012345
EuglossaDilemma_007990	422.132	-0.934713	0.256876	-3.63877	0.000273938	0.00369785
EuglossaDilemma_007995	469.707	-1.19512	0.285998	-4.17878	2.93082e-05	0.00069826
EuglossaDilemma_008000	993.81	1.04321	0.368301	2.8325	0.00461862	0.0275757
EuglossaDilemma_008001	51.4569	2.04968	0.545691	3.75612	0.000172569	0.00260324
EuglossaDilemma_008018	318.732	1.3017	0.401498	3.24211	0.00118648	0.0105786
EuglossaDilemma_008041	4132.33	-0.588557	0.146747	-4.01071	6.05375e-05	0.00120605
EuglossaDilemma_008043	184.902	-1.33318	0.377481	-3.53178	0.000412774	0.00503123
EuglossaDilemma_008057	10.44	-3.08919	0.746116	-4.14035	3.46771e-05	0.000798195
EuglossaDilemma_008058	2491.16	-1.26513	0.375103	-3.37275	0.000744205	0.00760326
EuglossaDilemma_008062	3554.2	0.475134	0.180914	2.62629	0.00863207	0.042015
EuglossaDilemma_008064	25.9364	1.46965	0.474756	3.0956	0.00196418	0.0149822
EuglossaDilemma_008067	1643.96	0.391878	0.125619	3.11957	0.00181115	0.0141788
EuglossaDilemma_008070	3539.15	0.70972	0.256308	2.76901	0.00562262	0.0312654
EuglossaDilemma_008071	1743.98	-0.491578	0.135376	-3.63122	0.000282084	0.00377692
EuglossaDilemma_008078	506.033	1.19454	0.382988	3.119	0.00181467	0.0141967
EuglossaDilemma_008081	366.622	1.28629	0.373977	3.4395	0.000582781	0.00635886
EuglossaDilemma_008083	601.238	1.45676	0.439232	3.31661	0.000911166	0.00873012
EuglossaDilemma_008091	949.801	-0.398387	0.113259	-3.51749	0.000435641	0.00524357
EuglossaDilemma_008104	24734.3	0.511831	0.16421	3.11692	0.0018275	0.0142584
EuglossaDilemma_008116	968.281	-0.559118	0.134097	-4.16952	3.05247e-05	0.000719822
EuglossaDilemma_008117	1118.17	-2.06435	0.412942	-4.99913	5.75883e-07	3.48394e-05
EuglossaDilemma_008118	847.295	-0.703037	0.159546	-4.40649	1.05059e-05	0.000313683
EuglossaDilemma_008122	614.971	0.359204	0.136285	2.63567	0.00839708	0.0412185
EuglossaDilemma_008123	1095.27	-0.495105	0.156367	-3.1663	0.0015439	0.0127987
EuglossaDilemma_008124	535.71	1.18614	0.374827	3.16449	0.00155354	0.0128039
EuglossaDilemma_008127	134.395	-0.864222	0.293802	-2.94151	0.00326612	0.0216399
EuglossaDilemma_008128	107.57	-0.958601	0.347031	-2.76229	0.00573974	0.0316728
EuglossaDilemma_008135	296.254	-0.713544	0.207276	-3.44248	0.000576404	0.00630714
EuglossaDilemma_008136	2175.5	-0.384705	0.121245	-3.17296	0.00150892	0.0125798
EuglossaDilemma_008142	47.0758	-1.05534	0.38814	-2.71897	0.00654849	0.0348058
EuglossaDilemma_008143	65.8712	-0.837207	0.308809	-2.71108	0.00670642	0.0353702
EuglossaDilemma_008166	4.94883	-2.16235	0.79112	-2.73328	0.00627069	0.0336543
EuglossaDilemma_008189	461.136	-0.694445	0.185558	-3.74247	0.000182222	0.00271338
EuglossaDilemma_008202	75.5407	-1.20252	0.27917	-4.30749	1.65121e-05	0.000450375
EuglossaDilemma_008208	662.11	-0.646524	0.161499	-4.00327	6.24729e-05	0.0012344
EuglossaDilemma_008219	50.4824	1.30228	0.394326	3.30254	0.000958135	0.00903039
EuglossaDilemma_008220	101.422	1.02905	0.341873	3.01002	0.0026123	0.0183944
EuglossaDilemma_008227	932.027	0.700947	0.270349	2.59275	0.00952131	0.045238
EuglossaDilemma_008244	407.965	1.04658	0.371406	2.81789	0.00483409	0.0283657
EuglossaDilemma_008248	928.713	0.48303	0.18888	2.55734	0.0105477	0.0486154
EuglossaDilemma_008249	44.6948	-1.74161	0.605138	-2.87804	0.00400154	0.0248689
EuglossaDilemma_008250	143.81	-1.61804	0.501597	-3.22578	0.00125628	0.0110223
EuglossaDilemma_008252	1446.96	0.499449	0.178626	2.79606	0.0051729	0.0296283
EuglossaDilemma_008259	38.9129	1.29182	0.508205	2.54193	0.0110244	0.0499164
EuglossaDilemma_008270	423.374	-0.560542	0.198236	-2.82764	0.00468922	0.0278581
EuglossaDilemma_008298	233.703	1.43574	0.359474	3.99401	6.49653e-05	0.00127233
EuglossaDilemma_008306	2082.11	-0.39967	0.117558	-3.39977	0.000674414	0.00712979
EuglossaDilemma_008307	108.218	-0.730049	0.256253	-2.84894	0.0043865	0.0265789
EuglossaDilemma_008313	140.071	0.993876	0.340502	2.91885	0.00351322	0.0226911
EuglossaDilemma_008320	308.612	0.657586	0.215707	3.04851	0.00229979	0.0167783
EuglossaDilemma_008338	54.3044	-1.421	0.308693	-4.60329	4.15864e-06	0.000159116
EuglossaDilemma_008339	706.347	-1.74547	0.298857	-5.84049	5.20467e-09	1.09345e-06
EuglossaDilemma_008350	41.015	1.68192	0.50018	3.36263	0.000772034	0.00779114
EuglossaDilemma_008351	17.1225	1.53416	0.532625	2.88037	0.0039721	0.0247427
EuglossaDilemma_008352	5811.26	1.36448	0.325044	4.19784	2.69474e-05	0.000654154
EuglossaDilemma_008353	7776.12	1.08259	0.341733	3.16793	0.00153531	0.0127446
EuglossaDilemma_008356	622.63	0.869454	0.30631	2.83848	0.00453297	0.0272305
EuglossaDilemma_008357	851.543	0.272773	0.103512	2.63519	0.00840894	0.0412587
EuglossaDilemma_008368	1876.89	-0.252226	0.0944136	-2.6715	0.00755136	0.038388
EuglossaDilemma_008370	127.912	-1.31638	0.321678	-4.09223	4.27244e-05	0.00092797
EuglossaDilemma_008372	2113.1	-0.980181	0.275033	-3.56387	0.000365422	0.0045833
EuglossaDilemma_008386	1603.75	-0.494878	0.192094	-2.57622	0.00998861	0.0468229
EuglossaDilemma_008390	1366.39	0.418543	0.154453	2.70983	0.0067317	0.0354549
EuglossaDilemma_008401	390.921	-0.810346	0.188051	-4.30919	1.63857e-05	0.000448664
EuglossaDilemma_008415	298.783	-0.847746	0.139461	-6.07875	1.21125e-09	3.41366e-07
EuglossaDilemma_008436	560.202	1.11987	0.355833	3.14717	0.00164862	0.0133029
EuglossaDilemma_008440	80.0163	0.942841	0.336262	2.80389	0.00504898	0.0290747
EuglossaDilemma_008452	1471.75	0.320116	0.11458	2.79381	0.00520903	0.0297956
EuglossaDilemma_008454	1050.75	0.64551	0.161853	3.98825	6.65634e-05	0.00128619
EuglossaDilemma_008463	353.356	1.19258	0.368231	3.23868	0.00120083	0.0106571
EuglossaDilemma_008465	237.008	-1.01077	0.275533	-3.66844	0.000244036	0.0033974
EuglossaDilemma_008466	1982.18	-0.795883	0.251228	-3.16797	0.00153506	0.0127446
EuglossaDilemma_008467	84.2812	1.22932	0.393529	3.12383	0.00178515	0.0140566
EuglossaDilemma_008472	338.861	1.08101	0.371978	2.90612	0.00365941	0.0233101
EuglossaDilemma_008481	451.217	-1.25778	0.400642	-3.13942	0.00169282	0.0135274
EuglossaDilemma_008482	282.865	-2.6253	0.486419	-5.39719	6.76929e-08	7.23689e-06
EuglossaDilemma_008483	495.579	-1.23693	0.369661	-3.34612	0.000819512	0.00812829
EuglossaDilemma_008484	911.612	-1.38059	0.41323	-3.34098	0.000834836	0.00822463
EuglossaDilemma_008485	249.177	-3.14897	0.462623	-6.80677	9.98164e-12	1.28153e-08
EuglossaDilemma_008486	543.725	-0.707103	0.2153	-3.28427	0.00102245	0.00949862
EuglossaDilemma_008487	17323.1	0.896416	0.231251	3.87638	0.000106022	0.00181494
EuglossaDilemma_008493	8676.51	0.901649	0.202077	4.46191	8.12341e-06	0.000262196
EuglossaDilemma_008495	337.709	-0.781898	0.19479	-4.01405	5.96866e-05	0.00119528
EuglossaDilemma_008497	610.284	-0.79278	0.222907	-3.55656	0.000375748	0.00467863
EuglossaDilemma_008498	237.319	-0.719698	0.223416	-3.22134	0.00127593	0.0111439
EuglossaDilemma_008499	97.0052	-1.72792	0.368448	-4.68972	2.73578e-06	0.0001129
EuglossaDilemma_008506	104.634	1.35506	0.324375	4.17744	2.94811e-05	0.000700934
EuglossaDilemma_008507	266.855	0.921715	0.27198	3.38891	0.000701701	0.00728496
EuglossaDilemma_008510	8490.48	-0.800557	0.155126	-5.1607	2.46028e-07	1.93391e-05
EuglossaDilemma_008512	256.058	1.8017	0.404266	4.45671	8.32256e-06	0.000267131
EuglossaDilemma_008516	103.38	1.42585	0.430638	3.31101	0.000929595	0.00885576
EuglossaDilemma_008519	80.8748	1.62648	0.416506	3.90506	9.42033e-05	0.00166186
EuglossaDilemma_008536	901.392	-1.08701	0.224277	-4.84675	1.25498e-06	6.04797e-05
EuglossaDilemma_008537	1025.52	-0.576229	0.189033	-3.04829	0.00230147	0.0167783
EuglossaDilemma_008543	203.418	-0.606756	0.191812	-3.16328	0.00156004	0.012821
EuglossaDilemma_008545	274.696	-0.533575	0.185064	-2.88319	0.00393667	0.0245749
EuglossaDilemma_008547	350.794	-1.26319	0.394344	-3.20326	0.0013588	0.0116909
EuglossaDilemma_008552	214.909	-1.24253	0.357733	-3.47333	0.000514037	0.00584616
EuglossaDilemma_008553	134.678	-1.30471	0.397142	-3.28526	0.00101889	0.0094793
EuglossaDilemma_008560	3643.96	0.819831	0.289989	2.82711	0.00469708	0.0278618
EuglossaDilemma_008566	683.463	-0.381479	0.131951	-2.89107	0.00383928	0.0240972
EuglossaDilemma_008571	1407.23	-0.893255	0.162238	-5.50584	3.67406e-08	4.87975e-06
EuglossaDilemma_008579	860.12	-0.865066	0.16959	-5.10091	3.38018e-07	2.36715e-05
EuglossaDilemma_008581	398.91	-0.515942	0.144831	-3.56238	0.000367502	0.00460074
EuglossaDilemma_008587	46.9422	1.68051	0.391155	4.29626	1.73701e-05	0.000468952
EuglossaDilemma_008590	646.585	-1.18777	0.27333	-4.34557	1.38913e-05	0.000390545
EuglossaDilemma_008594	48.8206	-0.756477	0.295576	-2.55933	0.0104873	0.0483826
EuglossaDilemma_008597	13445	-1.17467	0.363786	-3.22901	0.00124217	0.01094
EuglossaDilemma_008606	1112.25	-0.764835	0.181297	-4.21868	2.45735e-05	0.000610247
EuglossaDilemma_008607	449.751	-1.21738	0.297225	-4.09583	4.20656e-05	0.000917109
EuglossaDilemma_008611	793.088	-0.880299	0.204226	-4.31041	1.62951e-05	0.000447245
EuglossaDilemma_008623	166.369	1.1533	0.39641	2.90937	0.00362159	0.0231713
EuglossaDilemma_008631	1191.31	-0.332496	0.112944	-2.94391	0.00324097	0.021564
EuglossaDilemma_008633	1279.14	-0.3434	0.0995219	-3.4505	0.000559545	0.00619304
EuglossaDilemma_008635	920.459	-0.647833	0.141625	-4.57427	4.77878e-06	0.000178125
EuglossaDilemma_008636	1728.3	-0.842815	0.287993	-2.92652	0.00342782	0.0222895
EuglossaDilemma_008637	3692.46	0.326172	0.103443	3.15316	0.00161513	0.0131261
EuglossaDilemma_008638	5673.4	0.302902	0.112006	2.70432	0.00684433	0.0358181
EuglossaDilemma_008648	851.813	-0.763914	0.167451	-4.56203	5.06622e-06	0.000185254
EuglossaDilemma_008649	2243.89	0.552428	0.165132	3.34538	0.000821702	0.00814302
EuglossaDilemma_008653	71.2825	-1.84985	0.3233	-5.72177	1.05418e-08	1.76538e-06
EuglossaDilemma_008654	118.123	1.00936	0.343759	2.93624	0.00332212	0.0218804
EuglossaDilemma_008657	295.304	0.795384	0.228298	3.48397	0.000494038	0.00567456
EuglossaDilemma_008658	2454.86	0.470121	0.141273	3.32776	0.000875479	0.0084725
EuglossaDilemma_008660	1734.47	-0.450833	0.124499	-3.62117	0.000293279	0.00387926
EuglossaDilemma_008682	1353.37	-0.417284	0.106947	-3.90179	9.54827e-05	0.0016793
EuglossaDilemma_008690	18.2147	1.1859	0.453906	2.61266	0.00898411	0.043219
EuglossaDilemma_008694	68.3639	1.69758	0.477934	3.55191	0.00038244	0.00474151
EuglossaDilemma_008695	14910.8	0.658585	0.243085	2.70928	0.00674302	0.0354807
EuglossaDilemma_008696	1265.27	1.0266	0.223392	4.5955	4.31713e-06	0.000164094
EuglossaDilemma_008697	180.122	0.860399	0.301511	2.85362	0.00432239	0.0263063
EuglossaDilemma_008701	1225.74	0.331096	0.127827	2.59019	0.00959229	0.0454995
EuglossaDilemma_008707	386.454	-0.46641	0.132829	-3.51135	0.000445829	0.00532595
EuglossaDilemma_008711	8.94676	1.81246	0.661322	2.74066	0.00613167	0.0331857
EuglossaDilemma_008714	7548.07	0.410772	0.153047	2.68395	0.00727582	0.037299
EuglossaDilemma_008727	1065.14	1.87854	0.365627	5.13786	2.77885e-07	2.09563e-05
EuglossaDilemma_008728	575.507	1.48836	0.362741	4.1031	4.07653e-05	0.000897224
EuglossaDilemma_008764	2150.47	0.944787	0.280754	3.36518	0.000764932	0.00775761
EuglossaDilemma_008768	117.418	1.03425	0.360105	2.87208	0.0040778	0.0251839
EuglossaDilemma_008769	121.405	0.780809	0.286862	2.7219	0.00649085	0.034579
EuglossaDilemma_008774	480.826	-0.539705	0.211675	-2.54969	0.0107819	0.0493014
EuglossaDilemma_008788	318.084	-0.648584	0.206287	-3.14409	0.00166607	0.013369
EuglossaDilemma_008791	1656.53	0.758203	0.245613	3.08699	0.00202197	0.0152969
EuglossaDilemma_008792	373.536	0.896021	0.280961	3.18913	0.00142701	0.0120977
EuglossaDilemma_008793	702.455	-0.701619	0.18216	-3.85166	0.000117319	0.00195616
EuglossaDilemma_008795	1649.18	0.886187	0.285745	3.10132	0.0019266	0.0148215
EuglossaDilemma_008801	18.2345	1.32384	0.472936	2.7992	0.0051229	0.0294357
EuglossaDilemma_008804	40.6425	1.11129	0.374445	2.96783	0.00299915	0.0203734
EuglossaDilemma_008812	119.07	1.23631	0.326034	3.79195	0.000149467	0.00234023
EuglossaDilemma_008816	400.658	1.1842	0.311662	3.79964	0.000144906	0.00229266
EuglossaDilemma_008817	187.581	1.02121	0.305715	3.34039	0.000836605	0.00822463
EuglossaDilemma_008839	5811.26	0.640043	0.208476	3.07011	0.0021398	0.0159518
EuglossaDilemma_008845	825.694	-0.808338	0.204631	-3.95021	7.80814e-05	0.00144126
EuglossaDilemma_008849	665.238	-0.875823	0.178255	-4.91332	8.95468e-07	4.66804e-05
EuglossaDilemma_008876	54.1422	-1.38752	0.341162	-4.06704	4.7614e-05	0.00100811
EuglossaDilemma_008891	48.7831	-0.722212	0.281632	-2.56438	0.0103359	0.0479258
EuglossaDilemma_008896	90.8487	-0.686555	0.254426	-2.69845	0.00696639	0.0362271
EuglossaDilemma_008902	898.044	-0.4182	0.145864	-2.86705	0.00414317	0.0255058
EuglossaDilemma_008906	1833.8	-0.610309	0.19681	-3.10101	0.00192863	0.0148272
EuglossaDilemma_008909	8.6043	7.5293	2.66606	2.82412	0.004741	0.028036
EuglossaDilemma_008931	1515.6	-2.18448	0.334857	-6.52361	6.86339e-11	4.66509e-08
EuglossaDilemma_008941	1248.03	0.382378	0.124941	3.06046	0.00220994	0.0163159
EuglossaDilemma_008950	260.75	-0.723838	0.203116	-3.56367	0.000365712	0.0045833
EuglossaDilemma_008952	1417.89	-0.826817	0.201149	-4.11046	3.94865e-05	0.000879085
EuglossaDilemma_008953	810.557	-0.41607	0.137387	-3.02845	0.00245811	0.0175655
EuglossaDilemma_008954	1678.4	0.629375	0.199331	3.15744	0.00159162	0.0129973
EuglossaDilemma_008961	828.781	-1.02748	0.223677	-4.5936	4.35672e-06	0.000165055
EuglossaDilemma_008962	834.145	0.550821	0.163027	3.37872	0.000728237	0.00747981
EuglossaDilemma_008963	117.8	-0.734746	0.181638	-4.04512	5.2296e-05	0.00107715
EuglossaDilemma_008964	41.049	0.885426	0.284639	3.1107	0.00186647	0.0144843
EuglossaDilemma_008965	270.656	-0.711826	0.235285	-3.02538	0.00248317	0.0177118
EuglossaDilemma_008971	1878.67	0.959037	0.300612	3.19029	0.00142131	0.0120582
EuglossaDilemma_008973	818.477	0.700891	0.259608	2.6998	0.0069381	0.036145
EuglossaDilemma_008979	1204.85	0.67285	0.259699	2.59088	0.00957301	0.0454276
EuglossaDilemma_008982	915.663	-0.478289	0.150356	-3.18104	0.00146747	0.0123501
EuglossaDilemma_008988	426.165	-0.531986	0.17699	-3.00574	0.00264937	0.0185874
EuglossaDilemma_008989	906.245	-0.637247	0.177824	-3.58358	0.000338922	0.00435907
EuglossaDilemma_008992	182.077	1.02865	0.349755	2.94105	0.003271	0.0216599
EuglossaDilemma_008993	4256.39	0.662359	0.244881	2.70482	0.00683422	0.0358181
EuglossaDilemma_008999	1350.38	-0.510246	0.150263	-3.39569	0.000684552	0.00717786
EuglossaDilemma_009007	1240.11	-1.57781	0.318657	-4.95145	7.36636e-07	4.13196e-05
EuglossaDilemma_009008	1972.27	-0.522632	0.148846	-3.51123	0.000446046	0.00532595
EuglossaDilemma_009010	876.715	-0.581404	0.212373	-2.73766	0.00618783	0.0333646
EuglossaDilemma_009017	676.369	0.552211	0.148586	3.71645	0.000202041	0.00294399
EuglossaDilemma_009018	817.49	-0.547219	0.155852	-3.51115	0.000446172	0.00532595
EuglossaDilemma_009020	6030.34	0.474543	0.141519	3.35322	0.000798774	0.00798429
EuglossaDilemma_009025	20.5197	1.32963	0.472519	2.81392	0.00489421	0.0285729
EuglossaDilemma_009026	35.9158	1.10614	0.404774	2.73274	0.00628103	0.0336942
EuglossaDilemma_009028	2259.28	0.760298	0.258401	2.94231	0.0032577	0.0216179
EuglossaDilemma_009042	327.497	0.466495	0.171236	2.72429	0.00644406	0.0343614
EuglossaDilemma_009045	954.668	0.555972	0.214024	2.59771	0.00938482	0.0447279
EuglossaDilemma_009049	879.974	-0.879627	0.191774	-4.58679	4.50118e-06	0.000169417
EuglossaDilemma_009052	1531.36	-0.696224	0.18459	-3.77174	0.000162113	0.00247126
EuglossaDilemma_009057	1851.68	-1.31195	0.256581	-5.11321	3.16723e-07	2.31629e-05
EuglossaDilemma_009060	533.697	-1.13026	0.218523	-5.17228	2.31259e-07	1.84419e-05
EuglossaDilemma_009065	1672.42	-0.358069	0.121275	-2.95254	0.00315172	0.0211119
EuglossaDilemma_009096	1029.07	0.889577	0.232022	3.83402	0.000126066	0.00205747
EuglossaDilemma_009097	7596.11	0.715824	0.244936	2.92249	0.0034724	0.0225133
EuglossaDilemma_009099	1105.62	-0.359211	0.119761	-2.99939	0.00270522	0.0188419
EuglossaDilemma_009106	885.101	1.57191	0.308003	5.10355	3.33346e-07	2.36308e-05
EuglossaDilemma_009108	408.844	-0.830974	0.209944	-3.95808	7.55555e-05	0.00139911
EuglossaDilemma_009110	1735.15	-0.716656	0.21147	-3.38893	0.000701663	0.00728496
EuglossaDilemma_009117	1632.3	-0.878642	0.279035	-3.14886	0.00163909	0.0132451
EuglossaDilemma_009131	2848.88	0.608789	0.227123	2.68044	0.00735263	0.0375928
EuglossaDilemma_009135	186.1	0.507418	0.18558	2.73423	0.00625257	0.0336039
EuglossaDilemma_009136	766.318	-0.558878	0.163723	-3.41356	0.000641195	0.00686655
EuglossaDilemma_009143	999.981	-0.991995	0.331637	-2.99121	0.00277874	0.0192381
EuglossaDilemma_009151	5261.23	0.881216	0.287791	3.062	0.00219864	0.0162854
EuglossaDilemma_009152	1264.7	0.444898	0.145377	3.06031	0.0022111	0.0163159
EuglossaDilemma_009154	1076.14	-0.518045	0.132315	-3.91523	9.0317e-05	0.0016155
EuglossaDilemma_009160	481.887	-0.761118	0.211223	-3.60339	0.000314096	0.00411962
EuglossaDilemma_009161	549.864	-1.43385	0.252975	-5.66793	1.44532e-08	2.31954e-06
EuglossaDilemma_009162	427.769	-1.35557	0.265703	-5.10182	3.36396e-07	2.36715e-05
EuglossaDilemma_009170	469.663	-0.99607	0.220838	-4.51041	6.47039e-06	0.000221199
EuglossaDilemma_009176	1314.53	-1.71519	0.335736	-5.10873	3.24325e-07	2.35697e-05
EuglossaDilemma_009184	1091.23	-0.329132	0.118511	-2.77722	0.00548261	0.030841
EuglossaDilemma_009193	1397.66	-0.518116	0.103287	-5.01628	5.26825e-07	3.27283e-05
EuglossaDilemma_009196	313.797	-0.65724	0.225196	-2.91852	0.00351693	0.0226911
EuglossaDilemma_009199	6446.47	0.605774	0.157894	3.83658	0.000124762	0.00203907
EuglossaDilemma_009205	426.592	0.911647	0.341623	2.66857	0.00761742	0.0385797
EuglossaDilemma_009206	628.262	-0.667314	0.159273	-4.18974	2.79277e-05	0.000673704
EuglossaDilemma_009207	1395.9	0.490212	0.154386	3.17523	0.0014972	0.0125363
EuglossaDilemma_009210	1878.06	1.11243	0.253454	4.38909	1.13827e-05	0.000333824
EuglossaDilemma_009214	575.303	-0.516156	0.148124	-3.48461	0.000492859	0.00566665
EuglossaDilemma_009217	2066.59	-1.77034	0.314842	-5.62294	1.8774e-08	2.89244e-06
EuglossaDilemma_009221	3613.1	0.524431	0.117113	4.47798	7.53517e-06	0.000248059
EuglossaDilemma_009222	2916.89	-0.719743	0.196568	-3.66154	0.000250703	0.00346101
EuglossaDilemma_009225	464.829	-0.825171	0.227205	-3.63184	0.000281406	0.00377221
EuglossaDilemma_009226	47.6528	1.12647	0.310249	3.63086	0.000282476	0.0037778
EuglossaDilemma_009232	34.7416	-1.09136	0.391913	-2.7847	0.00535765	0.0303618
EuglossaDilemma_009233	49.2771	-1.18703	0.36706	-3.2339	0.00122114	0.010805
EuglossaDilemma_009239	1161.01	-0.509321	0.114497	-4.44832	8.65464e-06	0.000272491
EuglossaDilemma_009240	940.419	-0.490768	0.124223	-3.9507	7.79235e-05	0.00144065
EuglossaDilemma_009257	448.895	-1.05381	0.193088	-5.45769	4.82382e-08	5.92971e-06
EuglossaDilemma_009259	16.8552	1.64381	0.538011	3.05534	0.00224806	0.0164824
EuglossaDilemma_009262	359.491	-0.57958	0.166242	-3.48636	0.000489633	0.00564517
EuglossaDilemma_009263	357.073	-0.80159	0.177067	-4.52706	5.98106e-06	0.000210064
EuglossaDilemma_009264	647.689	-1.0096	0.23197	-4.3523	1.34717e-05	0.000380601
EuglossaDilemma_009277	14698.6	-1.09399	0.375158	-2.91608	0.00354458	0.0228177
EuglossaDilemma_009285	657.803	-0.514756	0.156347	-3.29238	0.000993417	0.00930221
EuglossaDilemma_009288	3731.64	0.919823	0.214272	4.29278	1.76446e-05	0.000475253
EuglossaDilemma_009289	2368.07	0.945037	0.2245	4.20952	2.5591e-05	0.000627821
EuglossaDilemma_009290	148.299	0.664592	0.248985	2.66921	0.007603	0.0385657
EuglossaDilemma_009296	1796.48	0.39456	0.127279	3.09998	0.00193536	0.0148592
EuglossaDilemma_009298	2183.76	0.509672	0.173201	2.94267	0.00325396	0.0216089
EuglossaDilemma_009299	3812.85	-1.1291	0.181893	-6.20748	5.38408e-10	1.77752e-07
EuglossaDilemma_009300	895.468	-0.49728	0.147757	-3.36553	0.000763966	0.00775761
EuglossaDilemma_009311	25519.2	0.497484	0.164172	3.03026	0.00244344	0.0175148
EuglossaDilemma_009312	1682.46	-0.451036	0.116753	-3.86317	0.000111927	0.00189081
EuglossaDilemma_009313	308.498	-0.506483	0.160459	-3.15647	0.00159689	0.0130219
EuglossaDilemma_009315	944.722	1.4941	0.459586	3.25098	0.00115008	0.0103514
EuglossaDilemma_009317	1442.39	-0.627957	0.143288	-4.38247	1.17339e-05	0.000339472
EuglossaDilemma_009319	93.0979	1.05838	0.348859	3.03383	0.0024147	0.0173844
EuglossaDilemma_009320	1301.4	0.979755	0.30154	3.24917	0.0011574	0.0103915
EuglossaDilemma_009323	2295.47	0.764466	0.19863	3.8487	0.000118746	0.00196973
EuglossaDilemma_009325	7386.82	-0.451968	0.138284	-3.26841	0.00108155	0.00991066
EuglossaDilemma_009337	1413.54	-0.571756	0.163544	-3.49603	0.000472236	0.00552296
EuglossaDilemma_009340	539.154	-1.09349	0.220832	-4.95169	7.35707e-07	4.13196e-05
EuglossaDilemma_009342	158.144	-1.35962	0.274218	-4.95816	7.11629e-07	4.09098e-05
EuglossaDilemma_009345	312.984	-1.60697	0.339718	-4.73032	2.24161e-06	9.62893e-05
EuglossaDilemma_009354	716.566	0.621065	0.186066	3.33788	0.000844212	0.00826791
EuglossaDilemma_009355	2734.13	-0.877951	0.219288	-4.00364	6.23743e-05	0.0012344
EuglossaDilemma_009357	616.847	-1.26083	0.321396	-3.92296	8.74667e-05	0.00156937
EuglossaDilemma_009369	154.827	0.935584	0.328228	2.85041	0.00436633	0.0264845
EuglossaDilemma_009391	65.3436	1.12781	0.442781	2.5471	0.0108621	0.0495115
EuglossaDilemma_009397	325.618	1.05623	0.31779	3.32367	0.000888422	0.0085762
EuglossaDilemma_009398	222.146	1.39343	0.310657	4.48541	7.27735e-06	0.000242334
EuglossaDilemma_009400	923.715	1.02546	0.354093	2.89602	0.00377926	0.0237851
EuglossaDilemma_009406	2518.63	-0.393823	0.153712	-2.56208	0.0104049	0.0481684
EuglossaDilemma_009413	847.023	-0.649649	0.14999	-4.3313	1.48234e-05	0.000411741
EuglossaDilemma_009428	1539.12	0.43195	0.108423	3.98395	6.77791e-05	0.001294
EuglossaDilemma_009430	2955.71	0.752015	0.214217	3.51053	0.000447221	0.00533296
EuglossaDilemma_009436	488.216	-1.93574	0.309927	-6.24581	4.21608e-10	1.5224e-07
EuglossaDilemma_009451	2126.12	-0.705825	0.210393	-3.3548	0.000794221	0.00795254
EuglossaDilemma_009464	1540.22	0.953945	0.32423	2.94218	0.00325906	0.0216179
EuglossaDilemma_009481	95.1549	-1.26247	0.310754	-4.06259	4.85312e-05	0.00102332
EuglossaDilemma_009482	283.049	-0.577996	0.170231	-3.39536	0.000685375	0.00717997
EuglossaDilemma_009486	67.0442	1.67121	0.584335	2.86002	0.00423616	0.0259675
EuglossaDilemma_009497	308.789	-0.754083	0.182755	-4.1262	3.68809e-05	0.000838472
EuglossaDilemma_009498	422.693	-1.01308	0.232745	-4.35277	1.34427e-05	0.000380601
EuglossaDilemma_009499	483.957	-0.418519	0.149022	-2.80844	0.00497821	0.0288955
EuglossaDilemma_009508	2265.63	-2.29265	0.349057	-6.56813	5.09513e-11	3.92495e-08
EuglossaDilemma_009509	509.282	0.783766	0.201804	3.88381	0.000102834	0.00178148
EuglossaDilemma_009510	796.43	-0.982604	0.154982	-6.34012	2.29579e-10	9.82514e-08
EuglossaDilemma_009511	1591.01	0.316175	0.122116	2.58914	0.00962155	0.045583
EuglossaDilemma_009514	142.841	-0.97318	0.254241	-3.82779	0.000129298	0.00209249
EuglossaDilemma_009524	6582.31	0.612412	0.168475	3.63504	0.000277936	0.00374063
EuglossaDilemma_009539	1025.08	-0.473933	0.179672	-2.63777	0.00834533	0.0410866
EuglossaDilemma_009548	668.874	-0.768578	0.180271	-4.26345	2.01296e-05	0.000524649
EuglossaDilemma_009554	4.78549	-3.64669	1.0626	-3.43184	0.000599496	0.0065105
EuglossaDilemma_009567	684.621	-0.892411	0.204829	-4.35686	1.31942e-05	0.000375515
EuglossaDilemma_009570	212.115	-0.551016	0.152393	-3.61575	0.000299478	0.0039458
EuglossaDilemma_009571	382.063	-0.56446	0.168085	-3.35818	0.000784561	0.00787628
EuglossaDilemma_009575	984.651	-0.662974	0.135482	-4.89345	9.90819e-07	5.11112e-05
EuglossaDilemma_009577	224.988	-0.710045	0.245274	-2.89491	0.00379272	0.0238463
EuglossaDilemma_009578	403.018	-1.22853	0.24937	-4.92653	8.37048e-07	4.47782e-05
EuglossaDilemma_009581	990.739	-0.697468	0.225193	-3.0972	0.00195358	0.0149586
EuglossaDilemma_009583	1296.55	-0.850588	0.173293	-4.90837	9.18348e-07	4.75853e-05
EuglossaDilemma_009588	3506.87	0.672739	0.220306	3.05366	0.00226069	0.016544
EuglossaDilemma_009593	3.17156	-3.19876	1.14577	-2.7918	0.0052416	0.02988
EuglossaDilemma_009601	417.723	-0.935205	0.213352	-4.38339	1.16845e-05	0.000339232
EuglossaDilemma_009612	427.479	-0.880031	0.144663	-6.08334	1.17707e-09	3.40027e-07
EuglossaDilemma_009613	51.8207	0.981977	0.367603	2.6713	0.00755586	0.038394
EuglossaDilemma_009614	457.74	0.564185	0.192332	2.9334	0.00335277	0.0219944
EuglossaDilemma_009625	182.795	1.11002	0.291098	3.81322	0.000137167	0.00219524
EuglossaDilemma_009631	26.7287	1.62804	0.553032	2.94385	0.00324159	0.021564
EuglossaDilemma_009638	510.681	-0.907551	0.172569	-5.25905	1.44804e-07	1.24866e-05
EuglossaDilemma_009640	603.198	0.559464	0.149757	3.7358	0.000187121	0.00277203
EuglossaDilemma_009641	195.218	0.64872	0.245612	2.64124	0.00826023	0.0408417
EuglossaDilemma_009645	8121.34	0.727089	0.240891	3.01833	0.00254173	0.0180293
EuglossaDilemma_009648	10309.1	0.997347	0.352995	2.82539	0.00472233	0.0279399
EuglossaDilemma_009649	4143.77	-0.69178	0.242254	-2.8556	0.0042956	0.0261827
EuglossaDilemma_009651	230.219	0.870712	0.316659	2.74968	0.00596529	0.0325732
EuglossaDilemma_009653	463.516	-0.60116	0.184231	-3.26309	0.00110206	0.0100587
EuglossaDilemma_009657	9.58388	-3.00574	1.05932	-2.83744	0.00454775	0.0272444
EuglossaDilemma_009667	465.39	-0.636594	0.205248	-3.10158	0.00192488	0.0148181
EuglossaDilemma_009668	623.46	-0.552518	0.141452	-3.90605	9.38169e-05	0.00165758
EuglossaDilemma_009677	14.993	1.59959	0.528139	3.02874	0.00245578	0.0175655
EuglossaDilemma_009685	5150.89	2.33367	0.638062	3.65744	0.000254749	0.00350015
EuglossaDilemma_009704	529.786	0.492916	0.138109	3.56903	0.000358311	0.00451996
EuglossaDilemma_009707	710.241	-1.17831	0.252497	-4.66661	3.06209e-06	0.000124586
EuglossaDilemma_009708	19935	-3.56814	1.12415	-3.17408	0.00150315	0.0125498
EuglossaDilemma_009737	24.1162	-1.38546	0.487311	-2.84307	0.00446807	0.0268899
EuglossaDilemma_009741	414.51	1.47998	0.295501	5.00838	5.48915e-07	3.37548e-05
EuglossaDilemma_009745	2971.81	1.61087	0.633587	2.54246	0.0110076	0.0498699
EuglossaDilemma_009750	305.144	0.584158	0.214264	2.72635	0.006404	0.0342109
EuglossaDilemma_009752	4497.5	0.440576	0.157505	2.79722	0.00515441	0.0295726
EuglossaDilemma_009762	972.054	-0.348472	0.125733	-2.77151	0.00557967	0.0310975
EuglossaDilemma_009763	565.309	-0.706791	0.207968	-3.39855	0.000677443	0.00713569
EuglossaDilemma_009764	7362.08	0.54905	0.211744	2.59298	0.00951477	0.0452255
EuglossaDilemma_009767	969.436	-0.512013	0.173666	-2.94826	0.00319573	0.0213326
EuglossaDilemma_009772	203.146	-0.666392	0.236581	-2.81676	0.00485104	0.0284105
EuglossaDilemma_009791	55.7862	0.783847	0.300019	2.61266	0.00898416	0.043219
EuglossaDilemma_009801	293.188	0.941595	0.310291	3.03455	0.00240891	0.0173535
EuglossaDilemma_009805	18.9552	1.80885	0.513804	3.5205	0.000430729	0.00520614
EuglossaDilemma_009810	487.015	-0.528536	0.144333	-3.66191	0.000250341	0.00346016
EuglossaDilemma_009816	2822.46	-0.653696	0.110881	-5.89547	3.73617e-09	8.6343e-07
EuglossaDilemma_009819	608.256	-0.493491	0.171413	-2.87896	0.00398994	0.0248404
EuglossaDilemma_009828	401.738	0.457827	0.165688	2.76319	0.00572391	0.0316307
EuglossaDilemma_009829	446.422	-0.880034	0.228863	-3.84524	0.000120432	0.00198799
EuglossaDilemma_009847	49.2116	1.20815	0.331751	3.64174	0.000270804	0.00367269
EuglossaDilemma_009859	2826.86	0.764539	0.229349	3.33351	0.000857563	0.00836214
EuglossaDilemma_009863	784.582	1.05139	0.364898	2.88133	0.00396001	0.0246806
EuglossaDilemma_009864	5.15128	-3.71926	1.31893	-2.81991	0.00480377	0.0282481
EuglossaDilemma_009871	669.198	0.975085	0.286769	3.40025	0.000673245	0.00712394
EuglossaDilemma_009876	232.492	-0.789365	0.267121	-2.95509	0.00312579	0.0209747
EuglossaDilemma_009892	121.239	1.00149	0.376496	2.66003	0.00781341	0.0392747
EuglossaDilemma_009894	905.802	-0.444457	0.161133	-2.75832	0.00581	0.0319399
EuglossaDilemma_009895	424.612	-0.542054	0.138977	-3.9003	9.60722e-05	0.00168454
EuglossaDilemma_009900	1816.77	1.10859	0.302496	3.6648	0.000247528	0.00343359
EuglossaDilemma_009901	109.824	0.992035	0.309038	3.21008	0.001327	0.011503
EuglossaDilemma_009921	211.025	-0.804077	0.203769	-3.94603	7.94588e-05	0.00146202
EuglossaDilemma_009923	477.536	-1.31299	0.237079	-5.5382	3.056e-08	4.268e-06
EuglossaDilemma_009927	1395.12	0.837841	0.208369	4.02095	5.79642e-05	0.00116889
EuglossaDilemma_009930	961.798	0.930269	0.292897	3.1761	0.00149271	0.0125327
EuglossaDilemma_009935	210.312	-0.973337	0.179698	-5.41652	6.07706e-08	6.81752e-06
EuglossaDilemma_009936	159.417	1.00456	0.299195	3.35756	0.000786339	0.00788728
EuglossaDilemma_009950	517.443	0.581289	0.228591	2.54292	0.010993	0.0498448
EuglossaDilemma_009956	34258.2	0.497323	0.147831	3.36414	0.000767815	0.00776212
EuglossaDilemma_009958	978.188	-0.881795	0.203268	-4.33809	1.43729e-05	0.000402129
EuglossaDilemma_009964	104.039	0.707401	0.261816	2.70191	0.00689432	0.0359494
EuglossaDilemma_009971	1446.1	0.64423	0.218587	2.94725	0.00320618	0.0213776
EuglossaDilemma_009973	1796.82	0.29776	0.105343	2.82658	0.00470475	0.0278725
EuglossaDilemma_009975	1066.76	-0.873266	0.221463	-3.94317	8.04118e-05	0.00147397
EuglossaDilemma_009996	322.958	0.837411	0.277098	3.02207	0.0025105	0.0178736
EuglossaDilemma_010000	2730.39	-0.356581	0.125229	-2.84744	0.00440723	0.0266486
EuglossaDilemma_010011	639.282	-1.42787	0.266338	-5.36114	8.26982e-08	8.10649e-06
EuglossaDilemma_010015	719.241	-0.739008	0.17805	-4.15056	3.31658e-05	0.000772225
EuglossaDilemma_010019	446.899	-0.700043	0.231531	-3.02354	0.00249837	0.0178092
EuglossaDilemma_010020	529.041	-0.809009	0.224729	-3.59994	0.000318295	0.00416051
EuglossaDilemma_010021	154.828	-0.524281	0.169645	-3.09046	0.00199845	0.0151523
EuglossaDilemma_010024	1238.53	-0.734422	0.134832	-5.44694	5.12451e-08	6.23302e-06
EuglossaDilemma_010048	117.305	-1.22401	0.320077	-3.82412	0.000131239	0.00212093
EuglossaDilemma_010053	152.831	-0.97447	0.317033	-3.07371	0.00211412	0.0157808
EuglossaDilemma_010076	29837.9	0.781402	0.214687	3.63974	0.000272917	0.00369268
EuglossaDilemma_010077	3090.67	0.30373	0.112807	2.69247	0.00709252	0.0367013
EuglossaDilemma_010084	907.145	-1.33031	0.253071	-5.25665	1.46702e-07	1.25566e-05
EuglossaDilemma_010085	355.18	-1.23131	0.197902	-6.22183	4.9138e-10	1.66997e-07
EuglossaDilemma_010097	931.904	0.674991	0.215271	3.13554	0.0017154	0.0136605
EuglossaDilemma_010098	94.3561	0.655818	0.238348	2.75151	0.00593211	0.0324553
EuglossaDilemma_010102	510.699	-1.25261	0.297435	-4.21136	2.53833e-05	0.000624051
EuglossaDilemma_010103	756.835	-0.737392	0.143582	-5.13569	2.8111e-07	2.09563e-05
EuglossaDilemma_010107	553.218	-0.380452	0.14465	-2.63015	0.00853477	0.0416725
EuglossaDilemma_010108	524.239	0.859586	0.308174	2.78929	0.00528238	0.0300088
EuglossaDilemma_010113	332.201	-0.751192	0.205696	-3.65196	0.000260246	0.00355235
EuglossaDilemma_010118	359.723	-1.58524	0.278304	-5.69607	1.22601e-08	1.99529e-06
EuglossaDilemma_010119	189.606	1.25299	0.354482	3.53472	0.000408208	0.00498083
EuglossaDilemma_010120	54.066	1.15296	0.419346	2.74943	0.00596985	0.0325732
EuglossaDilemma_010124	409.003	-0.701827	0.173092	-4.05464	5.02113e-05	0.00104514
EuglossaDilemma_010125	703.135	-0.664028	0.229989	-2.88722	0.0038866	0.0243149
EuglossaDilemma_010135	1749.65	-0.573106	0.124543	-4.60169	4.19076e-06	0.000159816
EuglossaDilemma_010142	741.51	0.451623	0.14219	3.17619	0.00149226	0.0125327
EuglossaDilemma_010147	1510.87	-0.882877	0.312181	-2.82809	0.00468264	0.0278333
EuglossaDilemma_010148	5136.74	-1.00297	0.210084	-4.77414	1.80477e-06	8.11446e-05
EuglossaDilemma_010156	1098.2	1.45022	0.33913	4.2763	1.90028e-05	0.000502467
EuglossaDilemma_010157	11688.1	1.07976	0.281729	3.83261	0.00012679	0.00206184
EuglossaDilemma_010158	6.56869	2.16171	0.63593	3.39928	0.000675633	0.00713329
EuglossaDilemma_010160	869.768	-0.366493	0.136203	-2.69079	0.00712833	0.0368361
EuglossaDilemma_010166	53.3116	-0.939909	0.340763	-2.75825	0.00581125	0.0319399
EuglossaDilemma_010167	288.073	0.779225	0.183495	4.24657	2.17072e-05	0.000556157
EuglossaDilemma_010168	954.823	-1.00686	0.193269	-5.20965	1.89198e-07	1.57279e-05
EuglossaDilemma_010171	1157.87	0.426827	0.165827	2.57393	0.010055	0.0470195
EuglossaDilemma_010175	29.2414	1.55096	0.542171	2.86066	0.00422764	0.0259291
EuglossaDilemma_010176	380.498	-0.53564	0.153199	-3.49638	0.000471622	0.00552296
EuglossaDilemma_010184	810.582	-0.503298	0.14082	-3.57405	0.000351504	0.00447165
EuglossaDilemma_010186	3531.95	0.776599	0.130216	5.96395	2.4621e-09	5.80604e-07
EuglossaDilemma_010188	3094.42	-0.534396	0.178311	-2.99699	0.00272664	0.0189341
EuglossaDilemma_010191	182.018	-0.827736	0.221382	-3.73895	0.000184787	0.00274097
EuglossaDilemma_010192	799.89	0.703998	0.247232	2.84752	0.00440611	0.0266486
EuglossaDilemma_010198	1165.5	-0.460752	0.173355	-2.65786	0.00786386	0.0394216
EuglossaDilemma_010203	143.313	1.47434	0.379805	3.88183	0.000103675	0.00178826
EuglossaDilemma_010209	847.432	-0.437375	0.162793	-2.68669	0.0072164	0.0371262
EuglossaDilemma_010214	85.6509	0.764842	0.202278	3.78114	0.00015611	0.00241446
EuglossaDilemma_010223	1182.75	0.325108	0.116906	2.78093	0.00542036	0.03062
EuglossaDilemma_010227	141.692	0.930491	0.280541	3.31677	0.000910632	0.00873012
EuglossaDilemma_010234	793.646	-1.16736	0.256265	-4.55528	5.2317e-06	0.000190102
EuglossaDilemma_010238	8516.42	0.335063	0.118856	2.81907	0.00481634	0.0282932
EuglossaDilemma_010241	1684.81	-0.567175	0.178677	-3.17431	0.00150192	0.0125498
EuglossaDilemma_010243	588.564	-0.452504	0.176658	-2.56147	0.0104231	0.0482306
EuglossaDilemma_010262	1345.51	1.14687	0.359317	3.19181	0.00141385	0.0120037
EuglossaDilemma_010269	3496.57	-0.486457	0.126071	-3.85861	0.000114034	0.00191421
EuglossaDilemma_010273	773.877	0.427789	0.116406	3.67496	0.000237888	0.00333592
EuglossaDilemma_010276	1979.42	0.273112	0.0918144	2.97461	0.00293363	0.0200225
EuglossaDilemma_010281	255.429	0.619352	0.224681	2.75659	0.00584079	0.0320467
EuglossaDilemma_010302	1116.61	0.410007	0.145609	2.81581	0.0048654	0.0284513
EuglossaDilemma_010311	569.226	-0.614538	0.166764	-3.68508	0.000228627	0.00324145
EuglossaDilemma_010312	38.5031	-1.73919	0.36639	-4.74682	2.06644e-06	8.94297e-05
EuglossaDilemma_010317	3344.16	-0.345739	0.122066	-2.83239	0.00462021	0.0275757
EuglossaDilemma_010320	1014.43	-0.903489	0.227729	-3.9674	7.26623e-05	0.0013608
EuglossaDilemma_010322	832.939	0.548129	0.189895	2.88648	0.00389574	0.0243589
EuglossaDilemma_010329	1014.14	-0.524074	0.206026	-2.54372	0.0109678	0.0498361
EuglossaDilemma_010330	1163.35	-0.872285	0.252129	-3.45967	0.000540831	0.00603055
EuglossaDilemma_010332	275.126	1.08504	0.33284	3.25994	0.00111435	0.0101468
EuglossaDilemma_010347	1051.59	-0.490072	0.167054	-2.93362	0.00335039	0.0219944
EuglossaDilemma_010348	1100.83	0.936149	0.232193	4.03177	5.53588e-05	0.0011242
EuglossaDilemma_010349	900.2	-0.744108	0.151006	-4.92768	8.32125e-07	4.47219e-05
EuglossaDilemma_010354	822.962	-0.677465	0.265945	-2.54739	0.0108533	0.0495115
EuglossaDilemma_010359	40.3193	1.58339	0.596321	2.65526	0.00792471	0.0396284
EuglossaDilemma_010362	569.479	0.73465	0.237676	3.09097	0.00199503	0.0151363
EuglossaDilemma_010365	92.3413	-1.69584	0.581646	-2.91559	0.00355012	0.0228406
EuglossaDilemma_010368	207.931	0.976136	0.380521	2.56527	0.0103097	0.0478294
EuglossaDilemma_010369	269.243	0.78927	0.26983	2.92507	0.00344381	0.0223757
EuglossaDilemma_010372	84.9461	1.16672	0.321465	3.62937	0.000284115	0.00379532
EuglossaDilemma_010374	93.0545	-0.913307	0.263302	-3.46867	0.000523044	0.00590973
EuglossaDilemma_010378	755.587	-0.572492	0.147078	-3.89244	9.92399e-05	0.00173745
EuglossaDilemma_010379	581.596	-0.799744	0.186461	-4.28907	1.79424e-05	0.000481031
EuglossaDilemma_010390	1063.14	-0.705672	0.167469	-4.21374	2.51178e-05	0.000619233
EuglossaDilemma_010410	464.352	-0.629019	0.228903	-2.74797	0.00599661	0.0326998
EuglossaDilemma_010413	479.698	-0.780901	0.218862	-3.56801	0.000359705	0.00452484
EuglossaDilemma_010416	2353.24	0.594567	0.183951	3.23221	0.00122839	0.0108517
EuglossaDilemma_010422	2464.83	0.467831	0.159946	2.92493	0.00344531	0.0223757
EuglossaDilemma_010423	428.458	0.528297	0.207759	2.54284	0.0109956	0.0498448
EuglossaDilemma_010425	164.912	-1.78253	0.403099	-4.42205	9.77695e-06	0.000297296
EuglossaDilemma_010428	603.246	-0.544075	0.163801	-3.32156	0.000895145	0.00862523
EuglossaDilemma_010430	862.828	-0.602789	0.142138	-4.24087	2.22651e-05	0.000566682
EuglossaDilemma_010431	2140.78	-0.393493	0.154155	-2.55257	0.0106932	0.0490315
EuglossaDilemma_010434	28447.9	0.718221	0.214386	3.35013	0.000807723	0.0080459
EuglossaDilemma_010437	130.921	0.739432	0.269851	2.74015	0.00614114	0.0332214
EuglossaDilemma_010439	3790.88	0.844616	0.264551	3.19264	0.00140977	0.0119779
EuglossaDilemma_010443	1037.62	0.742541	0.209038	3.55218	0.000382054	0.00474151
EuglossaDilemma_010447	32.5276	1.60542	0.416688	3.85282	0.000116766	0.00195082
EuglossaDilemma_010448	20.742	1.54725	0.5065	3.05478	0.00225222	0.0165025
EuglossaDilemma_010450	3615.46	0.582795	0.156432	3.72554	0.0001949	0.00287084
EuglossaDilemma_010451	2134.88	0.594399	0.178384	3.33213	0.000861853	0.00838421
EuglossaDilemma_010461	40280.9	1.34178	0.358235	3.74552	0.000180018	0.00268748
EuglossaDilemma_010467	253.335	0.951843	0.229009	4.15637	3.23351e-05	0.000754811
EuglossaDilemma_010474	23023.4	1.5609	0.330925	4.71679	2.39597e-06	0.00010216
EuglossaDilemma_010490	3658.64	-0.751349	0.171147	-4.39009	1.13305e-05	0.00033314
EuglossaDilemma_010501	76.5739	-1.06629	0.250141	-4.26275	2.01926e-05	0.000524649
EuglossaDilemma_010503	302.954	-1.20919	0.247168	-4.89218	9.97235e-07	5.12136e-05
EuglossaDilemma_010506	604.546	-1.22014	0.208643	-5.84796	4.97638e-09	1.06485e-06
EuglossaDilemma_010514	503.981	-0.320843	0.110648	-2.89967	0.0037355	0.0236125
EuglossaDilemma_010518	751.554	-0.536438	0.194134	-2.76324	0.00572303	0.0316307
EuglossaDilemma_010519	1178.64	-1.27573	0.281696	-4.52875	5.93342e-06	0.000209026
EuglossaDilemma_010529	1156.27	-0.357253	0.134794	-2.65037	0.00804041	0.0400979
EuglossaDilemma_010531	101.969	-1.43739	0.255926	-5.61644	1.94937e-08	2.9638e-06
EuglossaDilemma_010534	196.504	0.633204	0.209728	3.01917	0.00253465	0.0180012
EuglossaDilemma_010537	3291.03	-1.59693	0.272145	-5.86793	4.41279e-09	9.62071e-07
EuglossaDilemma_010538	1877.18	-0.376498	0.141105	-2.66821	0.00762563	0.0385958
EuglossaDilemma_010539	57.4295	-1.00345	0.361651	-2.77464	0.00552625	0.0309079
EuglossaDilemma_010550	434.448	-0.703878	0.160417	-4.38779	1.14506e-05	0.000334965
EuglossaDilemma_010556	4220.53	0.431274	0.142737	3.02145	0.00251568	0.0178995
EuglossaDilemma_010557	8970.08	0.693409	0.188091	3.68656	0.000227309	0.0032307
EuglossaDilemma_010558	1967.29	0.268599	0.104172	2.57842	0.00992532	0.0466018
EuglossaDilemma_010562	698.936	0.397152	0.128207	3.09775	0.00194998	0.0149516
EuglossaDilemma_010570	146.812	-0.746835	0.266216	-2.80537	0.00502581	0.0290275
EuglossaDilemma_010571	2149.83	-0.587926	0.159843	-3.67815	0.000234936	0.00330655
EuglossaDilemma_010578	1153.15	-0.526631	0.134886	-3.90427	9.45109e-05	0.00166475
EuglossaDilemma_010579	467.314	-0.724372	0.228965	-3.16369	0.00155783	0.0128119
EuglossaDilemma_010584	408.102	-0.925627	0.217592	-4.25395	2.1003e-05	0.000540512
EuglossaDilemma_010586	898.755	-0.678083	0.252117	-2.68956	0.00715469	0.036916
EuglossaDilemma_010588	1011.27	-0.521456	0.125645	-4.15023	3.32147e-05	0.000772225
EuglossaDilemma_010596	1322.11	-0.506639	0.153154	-3.30803	0.000939546	0.00891334
EuglossaDilemma_010598	733.474	0.647922	0.253291	2.55802	0.0105271	0.0485397
EuglossaDilemma_010604	1893.1	-0.764856	0.139845	-5.46932	4.51761e-08	5.67402e-06
EuglossaDilemma_010611	52.37	1.53028	0.590959	2.58948	0.00961198	0.0455564
EuglossaDilemma_010612	207.952	-1.39287	0.324541	-4.29183	1.77204e-05	0.000476185
EuglossaDilemma_010613	21.9127	-1.23295	0.423208	-2.91335	0.00357569	0.0229667
EuglossaDilemma_010616	1056.01	0.584166	0.153901	3.79573	0.000147207	0.00232057
EuglossaDilemma_010618	1022.6	-0.320814	0.11471	-2.79674	0.00516207	0.0296018
EuglossaDilemma_010626	456.021	0.440135	0.144051	3.05542	0.00224748	0.0164824
EuglossaDilemma_010630	527.175	-0.66919	0.240337	-2.78438	0.00536297	0.0303642
EuglossaDilemma_010635	4062.24	0.704621	0.240722	2.92712	0.00342121	0.0222716
EuglossaDilemma_010640	1331.29	0.883539	0.279144	3.16517	0.00154992	0.0127987
EuglossaDilemma_010641	115.588	-0.879362	0.298777	-2.94321	0.00324831	0.0215838
EuglossaDilemma_010648	5.29053	2.09805	0.781333	2.68522	0.00724812	0.0372169
EuglossaDilemma_010650	209.952	-0.83615	0.313199	-2.66971	0.00759178	0.0385257
EuglossaDilemma_010651	450.938	-0.545657	0.14492	-3.76523	0.000166395	0.00252654
EuglossaDilemma_010658	1640.22	-0.788815	0.197098	-4.00215	6.27683e-05	0.00123769
EuglossaDilemma_010678	9277.1	-9.28474	1.41819	-6.5469	5.87448e-11	4.24248e-08
EuglossaDilemma_010679	4140.55	-9.26607	1.39319	-6.65096	2.91188e-11	2.80389e-08
EuglossaDilemma_010684	3110.51	0.668634	0.200552	3.33396	0.00085618	0.00835571
EuglossaDilemma_010707	386.139	-1.95154	0.370187	-5.27178	1.35106e-07	1.1738e-05
EuglossaDilemma_010721	217.307	0.864391	0.279266	3.09523	0.00196662	0.0149822
EuglossaDilemma_010727	275.136	1.00647	0.369125	2.72665	0.00639806	0.0342108
EuglossaDilemma_010737	44.3121	-1.13085	0.30107	-3.75611	0.000172573	0.00260324
EuglossaDilemma_010739	5643.41	1.05485	0.313198	3.36799	0.000757191	0.00770867
EuglossaDilemma_010740	1017.6	-1.07987	0.252471	-4.27722	1.89241e-05	0.000502467
EuglossaDilemma_010762	970.94	0.538683	0.164397	3.27673	0.00105017	0.00969223
EuglossaDilemma_010766	635.953	-1.37056	0.252604	-5.42572	5.77225e-08	6.73721e-06
EuglossaDilemma_010786	6.89091	1.95062	0.689543	2.82887	0.00467129	0.0277801
EuglossaDilemma_010787	885.384	1.00387	0.192107	5.22557	1.73623e-07	1.47516e-05
EuglossaDilemma_010805	333.343	-0.73736	0.224098	-3.29034	0.00100066	0.00934733
EuglossaDilemma_010812	510.441	-0.365473	0.121775	-3.00121	0.00268909	0.0187749
EuglossaDilemma_010816	865.743	-0.836563	0.226947	-3.68616	0.000227667	0.00323181
EuglossaDilemma_010827	124.376	1.8403	0.659009	2.79253	0.00522977	0.029842
EuglossaDilemma_010850	814.023	0.775304	0.265529	2.91984	0.00350209	0.0226577
EuglossaDilemma_010853	306.692	0.796713	0.308547	2.58214	0.00981889	0.0462525
EuglossaDilemma_010857	636.424	-0.501326	0.126512	-3.96266	7.41191e-05	0.00137914
EuglossaDilemma_010858	182.43	-0.860643	0.19746	-4.35857	1.30918e-05	0.000373792
EuglossaDilemma_010862	1162.81	-0.498697	0.169307	-2.94553	0.00322407	0.0214721
EuglossaDilemma_010869	1057.46	0.527529	0.14763	3.57331	0.000352496	0.00447593
EuglossaDilemma_010870	2950.78	0.408591	0.15452	2.64426	0.00818687	0.0405831
EuglossaDilemma_010881	929.315	-0.66862	0.182059	-3.67256	0.000240137	0.00336338
EuglossaDilemma_010889	222.318	-0.712291	0.19185	-3.71275	0.000205018	0.00296277
EuglossaDilemma_010891	657.78	0.389756	0.130502	2.98658	0.00282115	0.019449
EuglossaDilemma_010893	1788.23	-0.373754	0.117239	-3.18797	0.00143276	0.0121286
EuglossaDilemma_010905	34.4272	1.15155	0.393022	2.92998	0.00338988	0.0221313
EuglossaDilemma_010908	8.44612	-3.83504	1.13003	-3.39376	0.000689402	0.00720256
EuglossaDilemma_010923	2473.91	1.47135	0.308024	4.77675	1.78153e-06	8.04125e-05
EuglossaDilemma_010938	1934.23	0.382814	0.144277	2.65332	0.00797034	0.0398345
EuglossaDilemma_010942	1211.75	0.543632	0.210401	2.58379	0.00977213	0.046145
EuglossaDilemma_010945	622.85	-2.07594	0.347421	-5.97528	2.297e-09	5.6472e-07
EuglossaDilemma_010948	988.911	-0.975501	0.220663	-4.42076	9.83537e-06	0.000298288
EuglossaDilemma_010949	344.589	-1.18181	0.261238	-4.52388	6.07171e-06	0.000211321
EuglossaDilemma_010954	531.151	0.710185	0.247809	2.86585	0.00415885	0.0255614
EuglossaDilemma_010969	1350.98	0.987548	0.296665	3.32883	0.000872102	0.00845458
EuglossaDilemma_010971	1525.52	-0.272293	0.0989751	-2.75113	0.00593898	0.0324775
EuglossaDilemma_010972	559.977	0.468818	0.133419	3.51389	0.000441601	0.00530427
EuglossaDilemma_010974	972.874	-1.03846	0.343935	-3.01934	0.00253325	0.0180012
EuglossaDilemma_010981	474.73	-0.716312	0.171136	-4.18562	2.84387e-05	0.00068318
EuglossaDilemma_010986	733.862	-0.878652	0.284113	-3.09262	0.00198401	0.0150923
EuglossaDilemma_010987	5286.18	0.402325	0.140435	2.86484	0.00417218	0.0256161
EuglossaDilemma_010995	887.078	0.401719	0.147948	2.71527	0.00662225	0.0350527
EuglossaDilemma_010998	6698.55	0.379014	0.148604	2.55049	0.0107573	0.0492279
EuglossaDilemma_011008	1428.22	0.456382	0.176206	2.59006	0.00959604	0.0454995
EuglossaDilemma_011009	599.374	1.02916	0.362632	2.83804	0.00453916	0.0272326
EuglossaDilemma_011022	1453.04	-0.412911	0.158524	-2.60472	0.00919497	0.043995
EuglossaDilemma_011026	2615.08	-0.487071	0.164584	-2.95941	0.00308226	0.0207526
EuglossaDilemma_011027	473.287	-1.11877	0.244982	-4.56673	4.954e-06	0.000182887
EuglossaDilemma_011029	310.586	0.684424	0.212485	3.22104	0.00127727	0.0111472
EuglossaDilemma_011035	178.192	1.17574	0.441381	2.66377	0.00772699	0.0389552
EuglossaDilemma_011036	417.92	0.911169	0.259282	3.5142	0.000441078	0.00530349
EuglossaDilemma_011041	303.481	-0.599804	0.205959	-2.91225	0.00358837	0.0230226
EuglossaDilemma_011043	2402.72	-0.362462	0.121763	-2.97679	0.00291282	0.019904
EuglossaDilemma_011047	9.76708	3.28075	1.26602	2.59138	0.00955927	0.045381
EuglossaDilemma_011049	739.684	1.09623	0.347021	3.15897	0.00158326	0.0129617
EuglossaDilemma_011070	799.899	-0.372406	0.109834	-3.39064	0.000697305	0.00725888
EuglossaDilemma_011072	1427.62	0.770627	0.265487	2.90269	0.00369973	0.0234903
EuglossaDilemma_011090	868.626	-1.49966	0.278217	-5.39025	7.0358e-08	7.39079e-06
EuglossaDilemma_011092	1042.22	-0.679415	0.248868	-2.73002	0.00633299	0.0339228
EuglossaDilemma_011130	1512.33	-0.949356	0.175948	-5.39567	6.82666e-08	7.23689e-06
EuglossaDilemma_011132	189.934	-0.782065	0.164702	-4.74838	2.05053e-06	8.91472e-05
EuglossaDilemma_011148	884.569	-1.17336	0.230543	-5.08954	3.58942e-07	2.4688e-05
EuglossaDilemma_011149	60.6888	-0.937974	0.31607	-2.96762	0.00300118	0.0203752
EuglossaDilemma_011160	738.63	-1.28689	0.227933	-5.64592	1.64297e-08	2.56548e-06
EuglossaDilemma_011167	409.602	-0.618865	0.160391	-3.85847	0.000114098	0.00191421
EuglossaDilemma_011169	491.046	-0.582599	0.163	-3.57422	0.000351271	0.00447165
EuglossaDilemma_011170	467.477	-0.563643	0.21412	-2.63236	0.0084793	0.0415162
EuglossaDilemma_011171	1348.26	-0.557186	0.143583	-3.88059	0.000104204	0.00179178
EuglossaDilemma_011172	7959.92	0.450016	0.150506	2.99002	0.00278955	0.0193014
EuglossaDilemma_011174	106.253	0.7116	0.269918	2.63636	0.00838018	0.0411905
EuglossaDilemma_011185	910.784	0.463642	0.149395	3.10346	0.00191269	0.0147646
EuglossaDilemma_011186	899.864	0.42473	0.13419	3.16513	0.00155012	0.0127987
EuglossaDilemma_011196	1050.64	-0.776678	0.184327	-4.2136	2.51337e-05	0.000619233
EuglossaDilemma_011197	539.57	-1.15232	0.228169	-5.0503	4.4111e-07	2.91391e-05
EuglossaDilemma_011214	140.47	-0.947169	0.341618	-2.77259	0.00556116	0.0310519
EuglossaDilemma_011216	403.536	-0.729865	0.140727	-5.1864	2.14403e-07	1.74466e-05
EuglossaDilemma_011236	152.559	-1.22393	0.333017	-3.67527	0.000237599	0.00333592
EuglossaDilemma_011237	232.958	-0.980386	0.300298	-3.26471	0.00109575	0.0100169
EuglossaDilemma_011239	490.526	-0.447037	0.165351	-2.70357	0.00685997	0.0358512
EuglossaDilemma_011251	160.019	1.42981	0.390803	3.65864	0.000253553	0.00348786
EuglossaDilemma_011257	1388.4	-0.428154	0.123448	-3.4683	0.000523757	0.00591017
EuglossaDilemma_011265	197.657	0.745076	0.278318	2.67706	0.00742705	0.0378894
EuglossaDilemma_011267	98.5988	1.06876	0.309122	3.45742	0.000545364	0.00606514
EuglossaDilemma_011268	743.493	0.87089	0.264046	3.29825	0.000972901	0.00915462
EuglossaDilemma_011272	656.026	-0.415998	0.112631	-3.69347	0.000221218	0.00315576
EuglossaDilemma_011273	218.89	-0.47775	0.175881	-2.71633	0.00660109	0.0349888
EuglossaDilemma_011274	10.7815	-3.60778	1.3022	-2.77053	0.0055965	0.0311435
EuglossaDilemma_011275	415.883	-9.00453	1.30116	-6.92037	4.50476e-12	7.43608e-09
EuglossaDilemma_011277	712.645	-0.839933	0.176895	-4.74821	2.0522e-06	8.91472e-05
EuglossaDilemma_011278	1009.21	0.791957	0.302538	2.61771	0.00885214	0.0427619
EuglossaDilemma_011279	9522.11	0.554926	0.199951	2.77531	0.00551486	0.0308829
EuglossaDilemma_011280	233.642	0.935444	0.305604	3.06096	0.00220626	0.0163159
EuglossaDilemma_011303	683.428	-0.511987	0.200701	-2.551	0.0107416	0.0492205
EuglossaDilemma_011304	1666.71	-0.503947	0.145683	-3.4592	0.000541783	0.00603112
EuglossaDilemma_011307	6178.91	0.654442	0.206378	3.17108	0.00151874	0.0126434
EuglossaDilemma_011312	466.743	-0.843535	0.174135	-4.84414	1.27159e-06	6.04797e-05
EuglossaDilemma_011313	316.193	-1.22713	0.317179	-3.8689	0.000109329	0.00186053
EuglossaDilemma_011318	1130.23	-0.682665	0.207262	-3.29373	0.000988681	0.0092729
EuglossaDilemma_011319	810.984	0.413026	0.14991	2.75516	0.0058664	0.0321719
EuglossaDilemma_011320	108.732	-1.34926	0.362466	-3.72244	0.00019731	0.0028933
EuglossaDilemma_011323	53.9305	-1.37774	0.347306	-3.96693	7.28039e-05	0.00136124
EuglossaDilemma_011329	2095.17	0.708943	0.272614	2.60053	0.00930786	0.0444431
EuglossaDilemma_011338	3143.2	-0.695294	0.19764	-3.51798	0.000434845	0.00523946
EuglossaDilemma_011339	643.927	-0.691441	0.14432	-4.79103	1.65926e-06	7.51872e-05
EuglossaDilemma_011362	608.745	-0.478084	0.140833	-3.39468	0.000687077	0.0071864
EuglossaDilemma_011363	598.191	-0.392174	0.139758	-2.80609	0.00501465	0.0290275
EuglossaDilemma_011364	991.416	-0.619499	0.136225	-4.54761	5.42587e-06	0.000194105
EuglossaDilemma_011366	1065.2	-0.736689	0.146663	-5.02302	5.08664e-07	3.21181e-05
EuglossaDilemma_011370	761.987	0.897826	0.285835	3.14107	0.00168332	0.0134701
EuglossaDilemma_011372	25.6044	1.49518	0.526889	2.83775	0.00454328	0.0272432
EuglossaDilemma_011374	2328.41	0.879658	0.233026	3.77493	0.000160052	0.00244953
EuglossaDilemma_011379	277.856	-1.04611	0.250523	-4.17572	2.97046e-05	0.000704799
EuglossaDilemma_011381	944.002	0.35118	0.132062	2.6592	0.0078327	0.0392995
EuglossaDilemma_011382	126.075	-1.2802	0.429608	-2.97992	0.00288321	0.0197601
EuglossaDilemma_011384	752.806	-0.855105	0.207366	-4.12365	3.72915e-05	0.000843324
EuglossaDilemma_011385	146.546	-0.440713	0.170418	-2.58607	0.0097077	0.0458971
EuglossaDilemma_011388	327.362	-0.325874	0.127467	-2.55653	0.0105722	0.0487091
EuglossaDilemma_011395	1128.93	-0.654949	0.140316	-4.66766	3.04657e-06	0.000124393
EuglossaDilemma_011408	3058.94	0.855978	0.220609	3.88007	0.000104425	0.00179292
EuglossaDilemma_011411	3582.07	1.32976	0.266502	4.98967	6.04838e-07	3.60253e-05
EuglossaDilemma_011412	1308.65	-1.22387	0.280807	-4.35841	1.31013e-05	0.000373792
EuglossaDilemma_011417	606.111	0.419761	0.155212	2.70444	0.00684189	0.0358181
EuglossaDilemma_011418	688.076	-0.882392	0.174769	-5.04891	4.44343e-07	2.91726e-05
EuglossaDilemma_011419	3465.21	-1.43106	0.202941	-7.05163	1.76836e-12	4.68194e-09
EuglossaDilemma_011420	551.869	-1.27578	0.200887	-6.35071	2.14329e-10	9.82514e-08
EuglossaDilemma_011440	4047.22	-0.452128	0.139562	-3.23963	0.00119686	0.0106464
EuglossaDilemma_011465	559.135	0.488554	0.181948	2.68513	0.00725013	0.0372169
EuglossaDilemma_011469	353.072	0.506891	0.125348	4.04386	5.25775e-05	0.0010791
EuglossaDilemma_011470	1190.43	0.411379	0.143135	2.87406	0.00405231	0.0250666
EuglossaDilemma_011471	63.6689	1.10543	0.314212	3.5181	0.000434641	0.00523946
EuglossaDilemma_011484	71.488	1.2517	0.314208	3.98365	6.78637e-05	0.001294
EuglossaDilemma_011485	595.657	-1.35928	0.265182	-5.12585	2.96198e-07	2.19395e-05
EuglossaDilemma_011487	245.164	-1.46976	0.329297	-4.46334	8.06927e-06	0.000261911
EuglossaDilemma_011502	888.942	-0.319856	0.113136	-2.82718	0.00469605	0.0278618
EuglossaDilemma_011503	904.592	-0.968369	0.261068	-3.70926	0.000207865	0.00299861
EuglossaDilemma_011504	439.433	-0.866391	0.235223	-3.68328	0.000230253	0.00325827
EuglossaDilemma_011511	1254.1	-0.583345	0.191361	-3.0484	0.00230066	0.0167783
EuglossaDilemma_011517	183.433	-0.598	0.215358	-2.77677	0.00549027	0.030841
EuglossaDilemma_011521	4899.57	0.375799	0.127224	2.95384	0.00313845	0.0210352
EuglossaDilemma_011523	16.8882	1.37018	0.530719	2.58175	0.00983005	0.0462745
EuglossaDilemma_011526	7314.6	0.405884	0.15386	2.63801	0.00833952	0.0410804
EuglossaDilemma_011545	320.616	-0.681536	0.254689	-2.67596	0.00745164	0.0379646
EuglossaDilemma_011547	59.279	1.27657	0.388828	3.28313	0.00102663	0.00951506
EuglossaDilemma_011548	145.288	1.14594	0.350584	3.26865	0.0010806	0.00990979
EuglossaDilemma_011549	175.969	1.02633	0.342263	2.99865	0.00271178	0.0188643
EuglossaDilemma_011550	395.866	1.31779	0.375663	3.50791	0.000451638	0.00537454
EuglossaDilemma_011568	258.708	1.78803	0.453258	3.94483	7.98555e-05	0.00146698
EuglossaDilemma_011583	1229.04	-0.466775	0.114662	-4.07086	4.68394e-05	0.000997453
EuglossaDilemma_011584	1187.02	-0.796758	0.230715	-3.45343	0.000553513	0.00613216
EuglossaDilemma_011589	3346.64	1.11711	0.295319	3.78274	0.000155115	0.00240584
EuglossaDilemma_011593	869.651	1.68607	0.294289	5.72929	1.0085e-08	1.71371e-06
EuglossaDilemma_011598	61.0289	1.00088	0.376266	2.66002	0.00781362	0.0392747
EuglossaDilemma_011599	294.349	0.502034	0.196915	2.54949	0.010788	0.04931
EuglossaDilemma_011605	40.4261	-2.26028	0.454093	-4.97756	6.43892e-07	3.77674e-05
EuglossaDilemma_011615	495.146	-0.855471	0.222283	-3.84856	0.000118815	0.00196973
EuglossaDilemma_011620	105.32	1.04841	0.296	3.54191	0.000397236	0.00486547
EuglossaDilemma_011631	2069.6	-0.490153	0.134223	-3.65178	0.000260432	0.00355235
EuglossaDilemma_011639	146.129	0.481444	0.181228	2.65656	0.00789415	0.0395563
EuglossaDilemma_011643	411.675	-0.775761	0.187572	-4.1358	3.53717e-05	0.000810286
EuglossaDilemma_011650	35265.9	0.606003	0.220633	2.74666	0.00602056	0.032784
EuglossaDilemma_011651	31.915	-1.96972	0.388095	-5.07535	3.86793e-07	2.61368e-05
EuglossaDilemma_011655	16.426	-1.77921	0.565036	-3.14885	0.00163916	0.0132451
EuglossaDilemma_011659	121.326	-0.924652	0.272387	-3.39462	0.000687233	0.0071864
EuglossaDilemma_011662	239.052	0.908788	0.228665	3.97432	7.05796e-05	0.00133259
EuglossaDilemma_011663	261.614	-1.15118	0.236355	-4.87056	1.11282e-06	5.56648e-05
EuglossaDilemma_011664	1446.01	-0.507031	0.15569	-3.25668	0.00112725	0.010216
EuglossaDilemma_011674	193.471	0.924437	0.352682	2.62116	0.00876308	0.0425094
EuglossaDilemma_011684	314.327	0.865803	0.259389	3.33786	0.000844268	0.00826791
EuglossaDilemma_011687	874.596	-0.514822	0.124487	-4.13554	3.54128e-05	0.000810286
EuglossaDilemma_011688	42.3019	1.327	0.41166	3.22353	0.0012662	0.011084
EuglossaDilemma_011689	301.329	1.03628	0.224651	4.61286	3.97167e-06	0.000152976
EuglossaDilemma_011700	1204.91	0.516201	0.176012	2.93277	0.00335956	0.0220066
EuglossaDilemma_011710	188.222	-0.714035	0.207118	-3.44748	0.000565835	0.00622688
EuglossaDilemma_011714	33.217	1.34212	0.460028	2.91747	0.00352878	0.0227412
EuglossaDilemma_011733	3179.86	-0.404421	0.140526	-2.87791	0.00400314	0.0248689
EuglossaDilemma_011757	196.754	-0.685771	0.197468	-3.47281	0.00051503	0.0058517
EuglossaDilemma_011758	955.84	-0.517669	0.175689	-2.94652	0.00321375	0.0214157
EuglossaDilemma_011759	90.8859	1.11984	0.425725	2.63043	0.00852757	0.0416725
EuglossaDilemma_011761	46.7775	1.43347	0.463574	3.0922	0.00198676	0.0151033
EuglossaDilemma_011764	79.4029	1.45151	0.434502	3.34062	0.000835912	0.00822463
EuglossaDilemma_011765	305.473	1.43253	0.426534	3.35854	0.000783566	0.00787313
EuglossaDilemma_011787	4255	0.624243	0.202359	3.08483	0.00203671	0.0153617
EuglossaDilemma_011795	357.031	-0.733554	0.183817	-3.99067	6.58879e-05	0.00127778
EuglossaDilemma_011820	923.348	0.550603	0.146492	3.75858	0.000170882	0.0025847
EuglossaDilemma_011821	2072.95	-0.66462	0.261333	-2.5432	0.0109843	0.0498448
EuglossaDilemma_011830	3885.89	0.915281	0.35486	2.57928	0.0099007	0.0465194
EuglossaDilemma_011842	621.821	0.784701	0.295778	2.65301	0.00797782	0.0398546
EuglossaDilemma_011866	1539.47	-0.393872	0.126448	-3.11489	0.00184012	0.0143279
EuglossaDilemma_011876	94.6605	1.06579	0.354658	3.00511	0.00265483	0.0186031
EuglossaDilemma_011889	35.7773	0.975387	0.351134	2.77782	0.00547254	0.0308257
EuglossaDilemma_011913	672.475	-1.66048	0.289039	-5.74485	9.20034e-09	1.63554e-06
EuglossaDilemma_011918	340.343	-0.671854	0.207014	-3.24546	0.00117262	0.0104792
EuglossaDilemma_011919	184.766	-0.743	0.244388	-3.04025	0.00236379	0.0171245
EuglossaDilemma_011929	1868.27	3.16502	1.20072	2.63594	0.00839043	0.0412033
EuglossaDilemma_011930	7755.01	0.84506	0.263321	3.20923	0.00133089	0.011528
EuglossaDilemma_011931	15419.5	2.96217	0.950107	3.11772	0.00182255	0.0142371
EuglossaDilemma_011933	1076.15	-0.427491	0.141729	-3.01626	0.00255917	0.0181085
EuglossaDilemma_011935	2100	-0.856233	0.254781	-3.36067	0.000777537	0.00782617
EuglossaDilemma_011945	537.288	1.17936	0.304732	3.87017	0.000108761	0.0018536
EuglossaDilemma_011952	1009.35	-0.405619	0.1075	-3.77321	0.000161161	0.002462
EuglossaDilemma_011954	53468.6	0.599425	0.235486	2.54548	0.0109128	0.0496642
EuglossaDilemma_011955	1365.15	-0.300811	0.115053	-2.61455	0.00893464	0.0430704
EuglossaDilemma_011960	477.487	-0.467215	0.14261	-3.27616	0.00105228	0.00970104
EuglossaDilemma_011964	2116.95	0.400568	0.151025	2.65234	0.00799366	0.0399165
EuglossaDilemma_011967	367.501	-0.676819	0.188279	-3.59476	0.000324694	0.00421555
EuglossaDilemma_011968	656.808	-0.747612	0.179692	-4.16053	3.1751e-05	0.000744184
EuglossaDilemma_011992	468.476	-1.03404	0.255611	-4.04539	5.22371e-05	0.00107715
EuglossaDilemma_011993	333.619	-0.514282	0.159843	-3.21742	0.00129349	0.0112717
EuglossaDilemma_011998	2092.34	0.539955	0.195069	2.76801	0.00563992	0.0313033
EuglossaDilemma_012006	10.9108	-1.57723	0.536193	-2.94153	0.00326594	0.0216399
EuglossaDilemma_012031	1603.02	-0.452434	0.131304	-3.44571	0.000569568	0.00624418
EuglossaDilemma_012034	465.205	-1.36191	0.270611	-5.03274	4.83529e-07	3.13942e-05
EuglossaDilemma_012037	617.124	0.63969	0.240912	2.65529	0.00792401	0.0396284
EuglossaDilemma_012039	1127.95	0.891114	0.270222	3.2977	0.000974786	0.00916489
EuglossaDilemma_012057	11.0796	1.40838	0.500377	2.81464	0.00488316	0.0285262
EuglossaDilemma_012077	1394.23	0.553165	0.16708	3.31078	0.000930352	0.00885576
EuglossaDilemma_012082	2212.4	-0.370627	0.13738	-2.69783	0.00697922	0.0362775
EuglossaDilemma_012086	186.757	1.0293	0.404459	2.54489	0.0109312	0.0496893
EuglossaDilemma_012095	373.967	-1.11635	0.214986	-5.19266	2.07309e-07	1.6989e-05
EuglossaDilemma_012108	2434.39	0.538947	0.202656	2.65942	0.00782751	0.0392984
EuglossaDilemma_012109	76.67	0.798793	0.301729	2.64738	0.00811176	0.0403319
EuglossaDilemma_012111	1369.9	0.384011	0.135262	2.83902	0.00452524	0.0272198
EuglossaDilemma_012118	7608.53	0.523736	0.145585	3.59746	0.000321336	0.00418606
EuglossaDilemma_012130	2211.81	0.686413	0.22541	3.04518	0.00232541	0.0169421
EuglossaDilemma_012131	3241.56	1.16188	0.225443	5.15376	2.55321e-07	1.98002e-05
EuglossaDilemma_012132	8205.51	1.00547	0.221001	4.54961	5.37454e-06	0.000193467
EuglossaDilemma_012133	310.844	1.19849	0.300571	3.98738	6.68065e-05	0.00128815
EuglossaDilemma_012136	492.171	-0.804745	0.162967	-4.93807	7.89e-07	4.30285e-05
EuglossaDilemma_012144	288.712	1.97879	0.38305	5.16589	2.39298e-07	1.8939e-05
EuglossaDilemma_012146	449.873	0.437171	0.145708	3.00032	0.00269693	0.0188182
EuglossaDilemma_012168	113.115	0.841033	0.224106	3.75284	0.00017484	0.002634
EuglossaDilemma_012174	563.772	-0.536474	0.191221	-2.80552	0.00502348	0.0290275
EuglossaDilemma_012175	578.582	-0.557169	0.203348	-2.73998	0.00614421	0.0332225
EuglossaDilemma_012176	789.988	-0.4365	0.13657	-3.19616	0.00139268	0.0119027
EuglossaDilemma_012211	937.248	1.05145	0.387128	2.71602	0.00660722	0.0349892
EuglossaDilemma_012212	3017.49	1.12281	0.403767	2.78084	0.00542177	0.03062
EuglossaDilemma_012220	969.66	1.05835	0.320091	3.3064	0.000945046	0.00892887
EuglossaDilemma_012233	16.9865	1.38183	0.511009	2.70412	0.00684861	0.0358242
EuglossaDilemma_012234	487.783	1.08128	0.343823	3.14487	0.00166161	0.0133518
EuglossaDilemma_012237	8012.8	0.50272	0.181116	2.77568	0.00550856	0.0308829
EuglossaDilemma_012238	1597.15	0.925343	0.181281	5.10447	3.3172e-07	2.36308e-05
EuglossaDilemma_012239	1058.08	-0.790591	0.274784	-2.87714	0.00401301	0.0249035
EuglossaDilemma_012252	711.264	-0.424717	0.164672	-2.57917	0.00990373	0.0465194
EuglossaDilemma_012255	57.8339	1.14804	0.334179	3.43541	0.000591668	0.00644974
EuglossaDilemma_012256	514.6	-0.721806	0.228267	-3.16212	0.00156628	0.0128539
EuglossaDilemma_012263	26.6071	1.23815	0.415461	2.98019	0.00288072	0.0197547
EuglossaDilemma_012266	12.2629	1.97862	0.608018	3.25421	0.00113709	0.010281
EuglossaDilemma_012268	70.9574	0.863492	0.330008	2.61658	0.00888154	0.0428502
EuglossaDilemma_012272	226.871	1.08308	0.286855	3.7757	0.00015956	0.00244687
EuglossaDilemma_012273	26.3784	1.45415	0.509205	2.85572	0.00429393	0.0261827
EuglossaDilemma_012290	634.958	0.551244	0.190023	2.90093	0.00372061	0.0235571
EuglossaDilemma_012291	2583.03	0.970882	0.325846	2.97957	0.00288653	0.0197711
EuglossaDilemma_012292	2638.15	0.884024	0.279903	3.15832	0.00158682	0.0129764
EuglossaDilemma_012301	520.548	-0.914869	0.229655	-3.98366	6.78621e-05	0.001294
EuglossaDilemma_012308	620.501	-0.364266	0.121468	-2.99888	0.00270978	0.0188623
EuglossaDilemma_012310	950.874	-0.752606	0.142478	-5.28227	1.27596e-07	1.14292e-05
EuglossaDilemma_012311	1747.39	-0.444465	0.172123	-2.58225	0.0098157	0.0462525
EuglossaDilemma_012324	1824.41	-0.923706	0.198257	-4.65913	3.17548e-06	0.000128746
EuglossaDilemma_012325	28.599	-1.22731	0.34378	-3.57006	0.000356904	0.00451174
EuglossaDilemma_012338	50.5904	1.4843	0.470844	3.15243	0.00161919	0.0131297
EuglossaDilemma_012359	896.206	-0.526111	0.195254	-2.6945	0.00704953	0.0365116
EuglossaDilemma_012383	551.863	-4.09903	1.07429	-3.81556	0.000135873	0.00218361
[truncated: 554 more rows]

[truncated: 2 more sheets: odom_ysub, LRT]
