# Supplementary material for: Transcriptomic Signatures of Ageing Vary in Solitary and Social Forms of an Orchid Bee
Source: Genome Biol Evol. 2021 Apr 29;13(6):evab075. doi: 10.1093/gbe/evab075 (PMC8214409; doi:10.1093/gbe/evab075)
Supplement: evab075_Supplementary_Data [file evab075_supplementary_data.zip › S16_File_functional_enrichment.xlsx]

## Sheet: Tab summary
File S16. Functional enrichment of 1) genes differentially expressed with age and 2) hub genes from modules correlated with age
Functional enrichment of GO terms was performed using topGO on the level "biological process"
tab name	description
up_ysol	genes upregulated in young compared to old solitary
up_osol	genes upregulated in old compared to young solitary
up_ydom	genes upregulated in young compared to old dominant
up_odom	genes upregulated in old compared to young dominant
up_ysub	genes upregulated in young compared to old subordinate
up_osub	genes upregulated in old compared to young subordinate
LRT	genes whose expression is significantly affected by the interaction between age and caste (likelihood ratio test)
mod1	genes from the first of three modules (black) correlated with age in the weighted gene co-expression network analyses
mod2	genes from the second of three modules (magenta) correlated with age in the WGCNA
mod3	genes from the third of three modules (red) correlated with age in the WGCNA
overlap_sol	genes both differentially expressed between young and old solitary, and belonging to a module correlated with age in the WGCNA
overlap_sol_sub	genes commonly up- or down-regulated with age in both solitary and subordinate individuals

## Sheet: up_ysol
		GO.ID	Term	Annotated	Significant	Expected	p_value_Fisher	p_adjust
		GO:0055085	transmembrane transport	548	28	20.78	0.00067	0.08064
		GO:0006357	regulation of transcription by RNA polymerase II	379	22	14.37	0.00116	0.08064
		GO:0021556	central nervous system formation	2	2	0.08	0.00143	0.08064
		GO:0060236	regulation of mitotic spindle organization	7	3	0.27	0.00168	0.08064
		GO:0030536	larval feeding behavior	7	3	0.27	0.00168	0.08064

## Sheet: up_osol
GO.ID	Term	Annotated	Significant	Expected	p_value_Fisher	p_adjust
GO:0055114	oxidation-reduction process	553	48	22.63	1.7e-05	0.004403
GO:0002181	cytoplasmic translation	77	12	3.15	5.8e-05	0.007511
GO:0098869	cellular oxidant detoxification	22	6	0.9	0.00019	0.016058
GO:0009086	methionine biosynthetic process	8	4	0.33	0.00026	0.016058
GO:0006508	proteolysis	507	31	20.74	0.00031	0.016058
GO:0060857	establishment of glial blood-brain barrier	12	4	0.49	0.00105	0.043253
GO:0033627	cell adhesion mediated by integrin	13	4	0.53	0.00146	0.043253
GO:0019991	septate junction assembly	22	5	0.9	0.00164	0.043253
GO:0019441	tryptophan catabolic process to kynurenine	2	2	0.08	0.00167	0.043253
GO:1990399	epithelium regeneration	2	2	0.08	0.00167	0.043253
GO:0006635	fatty acid beta-oxidation	16	5	0.65	0.00258	0.0607473

## Sheet: up_ydom
	GO.ID	Term	Annotated	Significant	Expected	p_value_Fisher	p_adjust
	GO:0019427	acetyl-CoA biosynthetic process from acetate	1	1	0.01	0.0058	0.05365
	GO:0009437	carnitine metabolic process	1	1	0.01	0.0058	0.05365
	GO:0070830	bicellular tight junction assembly	1	1	0.01	0.0058	0.05365
	GO:0015910	long-chain fatty acid import into peroxisome	1	1	0.01	0.0058	0.05365
	GO:0030046	parallel actin filament bundle assembly	2	1	0.01	0.0117	0.0618429
	GO:0035103	sterol regulatory element binding protein cleavage	2	1	0.01	0.0117	0.0618429
	GO:0007630	jump response	2	1	0.01	0.0117	0.0618429
	GO:0038007	netrin-activated signaling pathway	3	1	0.02	0.0174	0.0623714
	GO:0006003	fructose 2,6-bisphosphate metabolic process	3	1	0.02	0.0174	0.0623714
	GO:0036376	sodium ion export across plasma membrane	4	1	0.02	0.0232	0.0623714
	GO:0010248	establishment or maintenance of transmembrane electrochemical gradient	4	1	0.02	0.0232	0.0623714
	GO:0006883	cellular sodium ion homeostasis	4	1	0.02	0.0232	0.0623714
	GO:0030007	cellular potassium ion homeostasis	4	1	0.02	0.0232	0.0623714
	GO:0007605	sensory perception of sound	41	2	0.24	0.0236	0.0623714
	GO:0007188	adenylate cyclase-modulating G protein-coupled receptor signaling pathway	18	2	0.11	0.0282	0.0668312
	GO:0060439	trachea morphogenesis	5	1	0.03	0.0289	0.0668312
	GO:0071880	adenylate cyclase-activating adrenergic receptor signaling pathway	6	1	0.04	0.0346	0.0673789
	GO:0009651	response to salt stress	6	1	0.04	0.0346	0.0673789
	GO:0050905	neuromuscular process	6	1	0.04	0.0346	0.0673789
	GO:0030050	vesicle transport along actin filament	7	1	0.04	0.0402	0.07437
	GO:0090162	establishment of epithelial cell polarity	9	1	0.05	0.0514	0.082687
	GO:0035158	regulation of tube diameter, open tracheal system	9	1	0.05	0.0514	0.082687
	GO:1990573	potassium ion import across plasma membrane	9	1	0.05	0.0514	0.082687

## Sheet: up_odom
GO.ID	Term	Annotated	Significant	Expected	p_value_Fisher	p_adjust
GO:0000719	photoreactive repair	1	1	0	0.0013	0.01
GO:0010867	positive regulation of triglyceride biosynthetic process	2	1	0	0.0025	0.01
GO:0035307	positive regulation of protein dephosphorylation	4	1	0.01	0.005	0.0133333
GO:0034389	lipid droplet organization	7	1	0.01	0.0088	0.01424
GO:0006661	phosphatidylinositol biosynthetic process	33	2	0.04	0.0089	0.01424
GO:0060857	establishment of glial blood-brain barrier	12	1	0.02	0.0151	0.0201333
GO:0006890	retrograde vesicle-mediated transport, Golgi to endoplasmic reticulum	16	1	0.02	0.0201	0.0213
GO:0030488	tRNA methylation	17	1	0.02	0.0213	0.0213

## Sheet: up_ysub
GO.ID	Term	Annotated	Significant	Expected	p_value_Fisher	p_adjust
GO:0006629	lipid metabolic process	314	3	0.3	0.0014	0.00336
GO:0035103	sterol regulatory element binding protein cleavage	2	1	0	0.0019	0.00336
GO:0007343	egg activation	3	1	0	0.0028	0.00336
GO:0031638	zymogen activation	3	1	0	0.0028	0.00336
GO:0006723	cuticle hydrocarbon biosynthetic process	3	1	0	0.0028	0.00336
GO:0007313	maternal specification of dorsal/ventral axis, oocyte, soma encoded	4	1	0	0.0038	0.0038

## Sheet: up_osub
GO.ID	Term	Annotated	Significant	Expected	p_value_Fisher	p_adjust
GO:0005986	sucrose biosynthetic process	1	1	0	0.00032	0.00063
GO:0006002	fructose 6-phosphate metabolic process	2	1	0	0.00063	0.00063

## Sheet: LRT
GO.ID	Term	Annotated	Significant	Expected	p_value_Fisher	p_adjust
GO:0033627	cell adhesion mediated by integrin	13	6	0.47	2.3e-05	0.00529
GO:0019441	tryptophan catabolic process to kynurenine	2	2	0.07	0.0013	0.0996667
GO:0042062	long-term strengthening of neuromuscular junction	2	2	0.07	0.0013	0.0996667

## Sheet: mod1
GO.ID	Term	Annotated	Significant	Expected	p_value_Fisher	p_adjust
GO:0002181	cytoplasmic translation	77	21	0.35	1e-28	2.9e-27
GO:0006412	translation	306	28	1.4	1.1e-10	1.595e-09
GO:0042273	ribosomal large subunit biogenesis	41	5	0.19	0.0012	0.009425
GO:0043524	negative regulation of neuron apoptotic process	12	2	0.05	0.0013	0.009425
GO:0042254	ribosome biogenesis	143	9	0.66	0.0027	0.01566
GO:0099577	regulation of translation at presynapse, modulating synaptic transmission	1	1	0	0.0046	0.0222333
GO:0070129	regulation of mitochondrial translation	2	1	0.01	0.0091	0.0329875
GO:1905536	negative regulation of eukaryotic translation initiation factor 4F complex assembly	2	1	0.01	0.0091	0.0329875
GO:0045739	positive regulation of DNA repair	3	1	0.01	0.0137	0.0361182
GO:2001235	positive regulation of apoptotic signaling pathway	3	1	0.01	0.0137	0.0361182
GO:0045947	negative regulation of translational initiation	3	1	0.01	0.0137	0.0361182
GO:0000470	maturation of LSU-rRNA	18	2	0.08	0.0306	0.0704923
GO:0000028	ribosomal small subunit assembly	7	1	0.03	0.0316	0.0704923
GO:0035073	pupariation	8	1	0.04	0.0361	0.0747786
GO:0000027	ribosomal large subunit assembly	11	1	0.05	0.0493	0.082244
GO:0000463	maturation of LSU-rRNA from tricistronic rRNA transcript	11	1	0.05	0.0493	0.082244
GO:0045792	negative regulation of cell size	12	1	0.05	0.0537	0.082244
GO:2000331	regulation of terminal button organization	12	1	0.05	0.0537	0.082244
GO:0000462	maturation of SSU-rRNA from tricistronic rRNA transcript	13	1	0.06	0.058	0.082244
GO:0019731	antibacterial humoral response	14	1	0.06	0.0623	0.082244
GO:0071456	cellular response to hypoxia	15	1	0.07	0.0666	0.082244
GO:0006641	triglyceride metabolic process	15	1	0.07	0.0666	0.082244
GO:0006955	immune response	119	2	0.55	0.0696	0.082244
GO:0048010	vascular endothelial growth factor receptor signaling pathway	16	1	0.07	0.0709	0.082244
GO:0002183	cytoplasmic translational initiation	16	1	0.07	0.0709	0.082244

## Sheet: mod2
GO.ID	Term	Annotated	Significant	Expected	p_value_Fisher	p_adjust
GO:0032543	mitochondrial translation	52	4	0.39	0.0006	0.0288
GO:0071230	cellular response to amino acid stimulus	7	2	0.05	0.0012	0.0288
GO:0000027	ribosomal large subunit assembly	11	2	0.08	0.003	0.0384
GO:0043123	positive regulation of I-kappaB kinase/NF-kappaB signaling	1	1	0.01	0.0076	0.0384
GO:0061635	regulation of protein complex stability	1	1	0.01	0.0076	0.0384
GO:0045721	negative regulation of gluconeogenesis	1	1	0.01	0.0076	0.0384
GO:0002755	MyD88-dependent toll-like receptor signaling pathway	1	1	0.01	0.0076	0.0384
GO:0034477	U6 snRNA 3'-end processing	1	1	0.01	0.0076	0.0384
GO:0033566	gamma-tubulin complex localization	1	1	0.01	0.0076	0.0384
GO:0006412	translation	306	10	2.32	0.008	0.0384
GO:0032008	positive regulation of TOR signaling	20	2	0.15	0.0098	0.0427636
GO:0031990	mRNA export from nucleus in response to heat stress	2	1	0.02	0.0151	0.0557538
GO:0030104	water homeostasis	2	1	0.02	0.0151	0.0557538
GO:0106035	protein maturation by [4Fe-4S] cluster transfer	3	1	0.02	0.0226	0.0570947
GO:0070536	protein K63-linked deubiquitination	3	1	0.02	0.0226	0.0570947
GO:0032435	negative regulation of proteasomal ubiquitin-dependent protein catabolic process	3	1	0.02	0.0226	0.0570947
GO:0051341	regulation of oxidoreductase activity	3	1	0.02	0.0226	0.0570947
GO:0035278	miRNA mediated inhibition of translation	3	1	0.02	0.0226	0.0570947
GO:1902626	assembly of large subunit precursor of preribosome	3	1	0.02	0.0226	0.0570947
GO:0035204	negative regulation of lamellocyte differentiation	4	1	0.03	0.03	0.0685714
GO:0051445	regulation of meiotic cell cycle	4	1	0.03	0.03	0.0685714
GO:0035207	negative regulation of hemocyte proliferation	5	1	0.04	0.0374	0.0780522
GO:0061462	protein localization to lysosome	5	1	0.04	0.0374	0.0780522
GO:0048140	male germ-line cyst encapsulation	6	1	0.05	0.0447	0.0889714
GO:0000470	maturation of LSU-rRNA	18	2	0.14	0.0509	0.0889714
GO:0016925	protein sumoylation	7	1	0.05	0.0519	0.0889714
GO:0034975	protein folding in endoplasmic reticulum	7	1	0.05	0.0519	0.0889714
GO:0033617	mitochondrial cytochrome c oxidase assembly	7	1	0.05	0.0519	0.0889714
GO:0048142	germarium-derived cystoblast division	8	1	0.06	0.0591	0.0915097
GO:0000338	protein deneddylation	8	1	0.06	0.0591	0.0915097
GO:0032981	mitochondrial respiratory chain complex I assembly	8	1	0.06	0.0591	0.0915097
GO:0007584	response to nutrient	9	1	0.07	0.0663	0.09945

[truncated: 3 more sheets: mod3, overlap_sol, overlap_sol_sub]
