# Supplementary material for: Transcriptomic Signatures of Ageing Vary in Solitary and Social Forms of an Orchid Bee
Source: Genome Biol Evol. 2021 Apr 29;13(6):evab075. doi: 10.1093/gbe/evab075 (PMC8214409; doi:10.1093/gbe/evab075)
Supplement: evab075_Supplementary_Data [file evab075_supplementary_data.zip › Supplementary_material_tables.xlsx]

## Sheet: S1_Behavioural_observ
Table S1. Behaviours (a) and positions in the nest (b) recorded in order to determine the phenotype (dominant vs subordinate) of females in social nests.
The phenotype was determined after observing the nest every five minutes over multiple half-hour periods until roles (dominant vs subordinate) could be unambiguously assigned.
(a)
Behaviour	Associated phenotype
foraging	subordinate
guarding entrance	subordinate (guard)
waving antennae towards other female	dominant
touching other female	dominant
launching herself at other female	dominant
"kicking" other female	dominant
egg-laying	dominant
(b)
Location	Associated phenotype
on brood cells	dominant
at nest entrance	subordinate (guard)
on nest floor	subordinate

## Sheet: S2_Sample_info
Table S2. Sample information
NA = not available
Sample ID	NCBI BioProject ID	NCBI BioSample accession number	Date collected	Estimated age (days)	Nest ID	Age	Social status	RNA sequenced	Cryptic species assignment	Included in gene expression analyses	JH measurement (pg/µl)	Included in JH analysis
eug1	PRJNA636137	SAMN15065573	20160307	12	18E	young	solitary	yes	E. viridissima	yes	NA	no
eug2	PRJNA636137	SAMN15065574	20160317	41	5	old	subordinate	yes	E. dilemma	no	NA	no
eug3	PRJNA636137	SAMN15065575	20160317	37	5	NA	dominant	yes	E. dilemma	no	NA	no
eug4	PRJNA636137	SAMN15065576	20160318	30	4	NA	dominant	yes	E. dilemma	no	25.7	no
eug5	PRJNA636137	SAMN15065577	20160318	9	4	young	subordinate	yes	E. dilemma	no	61.8	no
eug6	PRJNA636137	SAMN15065578	20160328	7	2E	young	solitary	yes	E. viridissima	no	NA	no
eug7	PRJNA636137	SAMN15065579	20160328	3	13E	young	solitary	yes	E. viridissima	yes	NA	no
eug8	PRJNA636137	SAMN15065580	20160328	44	Gerardo	old	dominant	yes	E. viridissima	yes	30.4	yes
eug9	PRJNA636137	SAMN15065581	20160328	21	Gerardo	old	subordinate	yes	E. viridissima	yes	14.4	yes
eug10	PRJNA636137	SAMN15065582	20160328	5	10E	young	solitary	yes	E. viridissima	yes	NA	no
eug11	PRJNA636137	SAMN15065583	20160329	44	44	old	solitary	yes	E. viridissima	yes	10.3	yes
eug12	PRJNA636137	SAMN15065584	20160401	2	31E	young	subordinate	yes	E. viridissima	yes	NA	no
eug13	PRJNA636137	SAMN15065585	20160401	50	31E	old	dominant	yes	E. viridissima	yes	103.5	yes
eug14	PRJNA636137	NA	20160415	51	Hernan	old	dominant	no	E. viridissima	no	24.5	yes
eug15	PRJNA636137	SAMN15065586	20160530	14	1E	young	solitary	yes	E. dilemma	no	19.8	no
eug16	PRJNA636137	SAMN15065587	20160530	59	24E	old	solitary	yes	E. viridissima	yes	31.4	yes
eug17	PRJNA636137	SAMN15065588	20160617	67	3E	old	dominant	yes	E. viridissima	yes	24.8	yes
eug18	PRJNA636137	SAMN15065589	20160617	49	3E	old	subordinate	yes	E. viridissima	yes	48.9	yes
eug19	PRJNA636137	SAMN15065590	20160627	61	21E	old	solitary	yes	E. viridissima	yes	12.9	yes
eug20	PRJNA636137	SAMN15065591	20160711	63	4	old	solitary	yes	E. viridissima	yes	8.4	yes
eug21	PRJNA636137	SAMN15065592	20160726	76	5	old	dominant	yes	E. viridissima	yes	16.9	yes
eug22	PRJNA636137	NA	20160726	15	5	young	subordinate	no	E. viridissima	no	NA	no
eug23	PRJNA636137	SAMN15065593	20160818	52	F7	old	solitary	yes	E. viridissima	yes	12.8	yes
eug24	PRJNA636137	SAMN15065594	20160819	63	F21	old	dominant	yes	E. viridissima	yes	7.7	yes
eug25	PRJNA636137	SAMN15065595	20161019	72	F22	old	dominant	no	E. viridissima	yes	32.5	yes
eug26	PRJNA636137	SAMN15065596	20161109	40	F22	young	dominant	yes	E. viridissima	yes	38.5	yes
eug27	PRJNA636137	SAMN15065597	20161109	14	F22	young	subordinate	yes	E. viridissima	yes	102.1	yes
eug28	PRJNA636137	SAMN15065598	20170125	20	18E	young	subordinate	yes	E. viridissima	yes	NA	no
eug29	PRJNA636137	SAMN15065599	20170125	20	18E	young	dominant	yes	E. viridissima	yes	9.5	yes
eug30	PRJNA636137	SAMN15065600	20170201	19	F22	young	dominant	yes	E. viridissima	yes	32.4	yes
eug31	PRJNA636137	SAMN15065601	20170201	9	F22	young	subordinate	yes	E. viridissima	yes	24.9	yes
eug32	PRJNA636137	SAMN15065602	20170309	43	23E	young	dominant	yes	E. viridissima	yes	17	yes
eug33	PRJNA636137	SAMN15065603	20170309	27	23E	old	subordinate	yes	E. viridissima	yes	43.8	yes
eug34	PRJNA636137	SAMN15065604	20170309	28	23E	old	subordinate	yes	E. dilemma	no	17.8	no

## Sheet: S3_Species_assignment
Table S3. Species assignment of samples to E. dilemma or E. viridissima.
The assignment was done based on Sanger sequencing of the or41 gene (Brand et al. 2020). All individuals in our study were homozygous across all six single nucleotide polymorphisms known to differentiate the two species in males, making the assignment of our diploid female samples unambiguous.
sample ID	species
eug1	E. viridissima
eug2	E. dilemma
eug3	E. dilemma
eug4	E. dilemma
eug5	E. dilemma
eug6	E. viridissima
eug7	E. viridissima
eug8	E. viridissima
eug9	E. viridissima
eug10	E. viridissima
eug11	E. viridissima
eug12	E. viridissima
eug13	E. viridissima
eug14	E. viridissima
eug15	E. dilemma
eug16	E. viridissima
eug17	E. viridissima
eug18	E. viridissima
eug19	E. viridissima
eug20	E. viridissima
eug21	E. viridissima
eug22	E. viridissima
eug23	E. viridissima
eug24	E. viridissima
eug25	E. viridissima
eug26	E. viridissima
eug27	E. viridissima
eug28	E. viridissima
eug29	E. viridissima
eug30	E. viridissima
eug31	E. viridissima
eug32	E. viridissima
eug33	E. viridissima
eug34	E. dilemma
Brand P, Hinojosa-Díaz IA, Ayala R, Daigle M, Obiols CLY, Eltz T, Ramirez SR. 2020. The evolution of sexual signaling is linked to odorant receptor tuning in perfume-collecting orchid bees. Nat Commun. 11. doi:10.1038/s41467-019-14162-6

## Sheet: S8_DEG_numbers
Table S8. Number of significantly differentially expressed genes (DEGs, adjusted p < 0.05) for each pairwise comparison across age groups and social types.
The analysis including all individuals (E. viridissima including the one outlier, and E. dilemma individuals) yielded similar numbers to the analysis only including “core individuals” (excluding E. dilemma, one outlier sample “eug6” and individual "eug25" to avoid the potential confouding effect of nest).
pairwise comparison	number of significant DEGs all individuals	number of significant DEGs core individuals
solitary young vs old	820	902
dominant young vs old	7	100
subordinate young vs old	10	13
young subordinate vs solitary	39	39
young subordinate vs dominant	319	230
old subordinate vs solitary	502	47
old subordinate vs dominant	52	35

## Sheet: S10_DESeq2_counts_matrix
Gene_ID	eug1	eug10	eug11	eug12	eug13	eug16	eug17	eug18	eug19	eug20	eug21	eug23	eug24	eug26	eug27	eug28	eug29	eug30	eug31	eug32	eug33	eug7	eug8	eug9
EuglossaDilemma_000001	3	8	4	7	21	2	14	9	0	3	7	10	3	7	3	7	9	18	6	2	4	2	13	7
EuglossaDilemma_000002	0	0	0	0	0	0	0	0	0	0	0	0	0	0	0	0	0	0	0	0	0	0	0	0
EuglossaDilemma_000003	4	10	7	2	18	9	15	9	0	3	3	10	4	11	3	5	11	18	3	12	18	3	23	7
EuglossaDilemma_000004	14822	11952	20951	9632	12519	17465	23231	31218	25147	32348	16504	17663	19186	26479	22836	17030	8713	13600	13738	8124	22444	14104	16781	9361
EuglossaDilemma_000005	0	0	3	0	2	3	0	2	0	1	4	1	0	0	1	1	0	0	0	0	0	1	0	0
EuglossaDilemma_000006	1	4	0	8	6	4	11	1	0	1	1	0	6	7	4	1	7	3	4	3	7	0	12	5
EuglossaDilemma_000007	2493	2962	4789	2325	3484	1964	2087	2935	3767	2129	1607	3594	2259	2953	2261	3379	3430	3981	2768	2879	2600	1768	2402	3208
EuglossaDilemma_000008	1	0	1	1	9	0	0	6	7	0	2	0	0	1	2	3	3	2	6	3	2	0	3	1
EuglossaDilemma_000009	0	2	1	2	0	3	1	1	1	6	0	1	3	1	1	3	1	2	5	0	1	2	0	0
EuglossaDilemma_000010	0	0	0	1	0	0	0	0	0	0	0	0	0	0	4	0	2	0	1	0	0	0	0	0
EuglossaDilemma_000011	0	0	0	0	1	0	0	0	0	0	0	0	0	3	0	0	0	0	0	0	0	0	0	1
EuglossaDilemma_000012	14	60	81	33	33	8	26	36	35	19	5	33	22	21	31	45	42	33	30	24	30	15	15	22
EuglossaDilemma_000013	7478	5175	6580	5065	5008	4191	3221	10950	17490	7391	2068	6547	6967	6563	5421	6942	4267	8546	13282	6232	5581	8278	3873	6646
EuglossaDilemma_000014	647	820	381	824	967	748	809	779	330	823	1085	794	601	553	692	625	588	368	463	803	627	566	941	711
EuglossaDilemma_000015	345	161	134	172	318	308	351	419	94	358	577	363	331	393	179	190	230	336	164	395	339	133	342	239
EuglossaDilemma_000016	11	3	11	4	2	0	10	11	4	4	2	1	6	4	2	3	2	1	5	3	5	6	10	4
EuglossaDilemma_000017	89	46	132	32	69	72	29	74	129	91	14	37	53	36	33	42	14	128	136	27	38	38	52	88
EuglossaDilemma_000018	587	484	465	754	655	790	819	1191	451	1094	887	733	664	502	661	506	366	462	382	501	574	511	907	740
EuglossaDilemma_000019	2002	1756	1652	2140	1887	2690	2036	3248	1729	3307	2276	2042	2113	1562	1981	1547	1236	1467	1445	1478	1741	2161	2562	2074
EuglossaDilemma_000020	434	455	405	534	478	697	622	782	380	729	659	485	489	479	597	346	288	376	354	372	401	624	632	599
EuglossaDilemma_000021	757	687	670	775	695	847	616	1090	830	1044	898	903	888	632	777	548	706	664	628	724	801	706	1013	757
EuglossaDilemma_000022	11	21	5	22	35	10	37	34	8	2	28	28	11	16	18	14	27	42	29	29	17	17	16	26
EuglossaDilemma_000023	95	177	101	120	242	89	201	72	33	73	135	127	78	150	56	110	144	262	97	190	171	65	139	132
EuglossaDilemma_000024	7	7	4	7	12	4	9	11	0	1	16	6	4	9	2	2	6	11	1	13	6	3	8	7
EuglossaDilemma_000025	0	0	0	2	0	1	0	0	0	0	0	0	0	0	0	0	0	1	0	0	0	0	0	0
EuglossaDilemma_000026	450	516	426	683	796	876	538	905	428	832	821	775	616	638	513	389	433	446	371	608	585	402	862	513
EuglossaDilemma_000027	781	559	349	658	1043	654	897	846	465	760	1006	704	578	741	721	526	433	560	439	834	668	564	1075	840
EuglossaDilemma_000028	854	855	706	1133	1040	1466	1003	1660	874	1678	1503	1165	1147	842	1113	920	889	854	813	1009	1030	817	1501	1119
EuglossaDilemma_000029	128	155	78	243	256	256	142	162	56	133	166	78	104	97	139	89	84	104	92	227	202	194	161	181
EuglossaDilemma_000030	13	11	2	2	2	9	3	11	11	0	4	6	5	4	7	11	6	3	8	7	5	6	8	18
EuglossaDilemma_000031	22	70	86	36	46	46	16	46	44	42	9	94	33	39	25	92	60	52	71	47	35	33	21	58
EuglossaDilemma_000032	1869	2746	2329	1494	1104	998	485	522	1492	857	359	1170	672	812	2024	1425	832	1541	1446	938	1252	1181	1039	2302
EuglossaDilemma_000033	20	11	11	7	0	2	3	5	7	21	21	22	5	44	20	4	23	27	19	11	6	14	7	11
EuglossaDilemma_000034	0	2	1	0	0	0	0	0	2	0	0	1	0	1	4	0	1	0	0	0	0	0	0	2
EuglossaDilemma_000035	2	12	14	3	8	3	5	14	0	1	5	7	1	8	5	4	6	8	13	2	5	6	5	6
EuglossaDilemma_000036	3	7	4	2	5	2	11	6	2	0	11	9	1	8	3	4	10	7	9	2	1	12	7	5
EuglossaDilemma_000037	113793	105525	78145	97090	64659	141901	52693	182235	114814	132321	88554	94883	83796	51684	24307	90280	80652	93605	71500	42523	99924	148630	82652	81979
EuglossaDilemma_000038	5883	5723	3955	5461	4283	7456	3250	4291	7211	9335	6345	5862	6424	2646	1330	7766	4459	6914	4223	4606	5135	4060	5138	5730
EuglossaDilemma_000039	55	28	17	34	26	12	32	11	17	9	14	14	20	23	29	29	55	27	10	19	22	58	9	116
EuglossaDilemma_000040	204	218	545	438	272	368	410	524	364	625	539	453	214	353	445	208	261	357	259	271	276	438	670	479
EuglossaDilemma_000041	838	713	567	972	988	1097	1145	1590	662	967	1088	920	914	744	800	554	547	900	530	750	718	663	1423	1010
EuglossaDilemma_000042	1266	1017	366	1236	2578	436	2276	1923	180	298	2592	755	613	2094	697	709	1325	1203	519	1488	1224	830	2121	1466
EuglossaDilemma_000043	625	540	316	606	952	615	885	720	366	548	873	621	526	650	617	420	411	500	329	721	765	446	969	660
EuglossaDilemma_000044	370	473	587	592	543	365	357	380	462	596	219	461	400	279	329	517	688	528	503	635	398	357	304	357
EuglossaDilemma_000045	0	0	5	0	0	0	0	0	2	4	2	2	2	1	2	0	2	7	0	0	5	2	1	2
EuglossaDilemma_000046	7	9	14	17	15	15	22	17	24	13	15	21	15	22	17	23	22	53	14	26	15	4	12	19
EuglossaDilemma_000047	0	2	0	0	1	0	0	0	0	0	0	1	0	1	0	3	1	3	0	0	1	0	2	1
EuglossaDilemma_000048	0	0	0	0	0	0	0	0	0	0	0	0	0	0	0	0	0	0	0	0	0	0	0	0
EuglossaDilemma_000049	0	1	4	0	1	0	0	0	4	0	0	0	0	0	0	3	1	1	0	4	5	0	0	0
EuglossaDilemma_000050	4	2	3	3	5	1	0	0	4	0	1	0	1	3	7	1	3	8	3	3	1	3	7	3
EuglossaDilemma_000051	71	28	24	8	21	25	34	33	24	41	78	50	27	50	37	19	39	71	33	26	22	27	42	14
EuglossaDilemma_000052	49	40	55	42	66	32	60	62	35	33	62	34	58	52	45	49	28	80	35	39	61	39	46	40
EuglossaDilemma_000053	1096	972	433	1129	2182	1056	1856	992	384	716	1473	864	742	1215	955	652	723	1214	751	1305	1036	877	1687	1198
EuglossaDilemma_000054	1565	1401	1021	1665	2586	1792	2396	1706	991	1379	2198	1445	1298	1711	1546	951	949	1322	1038	1728	1490	1381	2569	1875
EuglossaDilemma_000055	316	536	396	406	636	239	476	293	239	214	273	1080	193	336	406	433	297	691	393	432	279	295	454	527
EuglossaDilemma_000056	0	0	9	4	0	0	0	0	0	0	0	0	1	0	0	2	1	2	0	1	0	0	0	1
EuglossaDilemma_000057	126	237	189	96	191	107	158	93	103	124	108	104	92	131	142	113	128	209	106	160	158	77	109	221
EuglossaDilemma_000058	0	0	0	0	0	0	0	0	0	0	0	0	0	0	0	0	0	0	0	0	0	0	0	0
EuglossaDilemma_000059	0	0	0	0	0	0	0	0	0	0	0	0	0	0	0	0	0	0	0	0	0	0	0	0
EuglossaDilemma_000060	0	0	0	1	2	0	0	0	0	0	0	0	4	0	2	0	0	0	0	0	0	1	0	0
EuglossaDilemma_000061	0	1	1	0	3	0	2	0	0	11	6	2	2	7	1	2	3	7	0	4	8	3	3	0
EuglossaDilemma_000062	5834	5044	3936	4888	5552	8795	5076	8157	5469	12578	7424	6477	5143	3629	6942	4911	3713	10940	6268	4391	7740	6287	4539	5560
EuglossaDilemma_000063	296	274	319	348	454	419	332	570	303	563	601	429	410	263	406	312	315	305	277	371	361	330	549	381
EuglossaDilemma_000064	6268	6302	6943	6895	10729	11164	11034	9998	8487	13247	11807	9742	19489	9537	7746	6498	6762	7789	6579	10099	13095	7053	11824	7180
EuglossaDilemma_000065	30	52	40	46	101	56	70	63	15	75	74	35	27	45	37	13	37	63	24	44	41	39	131	33
EuglossaDilemma_000066	23	39	10	29	29	39	34	3	3	40	36	22	37	52	40	11	16	12	11	25	95	45	39	37
EuglossaDilemma_000067	96	233	147	182	129	129	181	110	322	320	200	315	308	152	190	59	195	173	108	217	334	151	195	170
EuglossaDilemma_000068	1397	2246	3231	1258	1797	1178	796	1149	2148	902	649	2063	988	1513	2271	2158	2604	2999	2258	2334	2526	793	979	2354
EuglossaDilemma_000069	0	0	0	0	0	0	0	0	0	0	1	0	0	0	2	0	2	2	0	0	0	0	0	0
EuglossaDilemma_000070	43	98	151	49	66	63	38	26	98	32	47	95	40	52	108	91	149	124	132	109	130	28	25	97
EuglossaDilemma_000071	84	118	67	172	231	181	183	138	16	146	234	123	41	91	153	81	24	49	50	113	153	31	291	223
EuglossaDilemma_000072	285	198	232	216	401	169	352	304	251	158	357	276	156	456	339	240	233	251	261	289	275	173	394	232
EuglossaDilemma_000073	1436	1250	836	1472	2580	1523	2088	1904	902	1490	2260	1497	1395	1619	1284	1238	1344	1725	1103	1951	1812	1206	2638	1793
EuglossaDilemma_000074	2641	2420	2243	2528	3391	3128	2699	3700	1836	3631	3729	2632	2438	2525	2747	2251	2163	2274	2233	2659	3355	2393	3722	3026
EuglossaDilemma_000075	410	1302	1488	523	646	1024	1124	712	1027	2678	1165	968	1196	1277	864	897	501	1354	1700	833	870	1158	800	1005
EuglossaDilemma_000076	0	0	1	0	0	0	0	0	0	0	0	0	0	0	0	0	0	0	0	0	0	0	0	0
EuglossaDilemma_000077	254	340	112	327	543	255	459	249	105	264	275	230	206	362	162	113	176	361	143	420	356	360	327	272
EuglossaDilemma_000078	19	14	36	12	38	5	13	27	10	17	25	16	17	7	15	9	9	22	4	29	16	11	24	23
EuglossaDilemma_000079	0	0	4	0	1	5	0	0	0	0	0	0	0	0	1	0	0	1	3	1	0	0	0	0
EuglossaDilemma_000080	10	58	18	20	25	32	59	59	29	34	56	27	16	56	35	37	14	56	27	56	63	48	63	38
EuglossaDilemma_000081	10	25	15	2	13	8	26	11	4	8	27	11	25	32	13	17	13	27	15	28	12	18	13	17
EuglossaDilemma_000082	0	2	1	2	7	1	8	0	0	0	2	2	2	8	2	2	0	7	0	5	2	6	0	0
EuglossaDilemma_000083	0	2	0	0	0	0	0	0	10	0	0	0	0	2	0	2	0	1	0	1	0	0	0	0
EuglossaDilemma_000084	0	0	0	0	0	0	0	0	0	0	0	0	0	0	0	0	0	0	0	0	0	0	0	0
EuglossaDilemma_000085	0	0	0	0	0	0	0	0	0	0	0	0	0	0	0	0	0	0	0	0	0	0	0	0
EuglossaDilemma_000086	0	0	0	0	0	0	0	0	0	0	0	0	0	0	0	0	0	0	0	0	0	0	0	0
EuglossaDilemma_000087	1	9	6	0	0	4	1	10	0	9	3	6	0	5	1	2	0	2	1	6	1	1	8	0
EuglossaDilemma_000088	714	1103	446	866	337	237	237	342	144	217	96	281	146	128	834	342	178	402	349	193	122	377	165	488
EuglossaDilemma_000089	70	180	69	71	43	30	19	24	15	25	19	47	14	20	99	52	32	62	51	27	13	39	25	49
EuglossaDilemma_000090	549	569	1031	753	942	999	334	995	1230	1112	584	1255	976	491	607	770	710	811	505	618	763	773	834	1164
EuglossaDilemma_000091	5125	7759	8123	3850	4783	4267	2674	5810	6648	5712	2830	10670	3948	4292	8093	4475	5004	5508	5004	4529	4084	4781	2940	5078
EuglossaDilemma_000092	3265	4300	11420	4930	5129	6475	1902	4133	4652	6120	3596	5429	5626	2426	4370	5882	4695	6190	6159	4495	3307	7178	7838	6884
EuglossaDilemma_000093	6	6	10	3	10	1	1	1	8	1	3	4	0	5	7	6	15	1	10	5	4	5	8	6
EuglossaDilemma_000094	13	24	1	7	7	17	12	16	0	2	2	16	2	9	1	6	2	4	28	7	12	3	2	3
EuglossaDilemma_000095	60	34	37	18	11	8	2	13	24	3	3	107	7	7	16	18	18	17	27	16	6	42	24	21
EuglossaDilemma_000096	93	102	344	93	84	31	16	49	80	56	38	145	53	104	106	133	139	46	90	169	39	116	142	250
EuglossaDilemma_000097	0	6	19	12	8	1	0	0	1	5	0	5	5	5	13	13	28	5	27	20	3	4	2	22
EuglossaDilemma_000098	16	14	62	18	19	20	8	20	6	15	10	18	20	14	20	32	138	47	60	55	19	29	54	29
EuglossaDilemma_000099	7	4	17	3	17	11	0	5	0	3	3	0	12	2	0	14	31	8	12	3	7	2	12	7
EuglossaDilemma_000100	0	1	0	3	0	0	0	0	0	0	0	0	0	0	2	0	0	2	0	0	0	0	1	1
EuglossaDilemma_000101	0	0	1	0	0	1	0	0	0	0	0	0	0	0	0	0	0	0	0	0	0	0	0	0
EuglossaDilemma_000102	0	0	0	0	0	0	0	0	0	0	0	0	0	1	0	0	1	0	0	0	0	0	0	0
EuglossaDilemma_000103	0	2	0	0	0	1	0	0	0	2	0	0	0	0	0	0	0	0	0	1	2	0	1	0
EuglossaDilemma_000104	0	0	0	0	1	0	3	0	1	0	0	3	1	1	3	0	3	0	0	3	1	1	0	1
EuglossaDilemma_000105	3	1	2	0	0	0	0	0	0	4	0	3	1	0	6	4	0	0	0	2	2	9	0	5
EuglossaDilemma_000106	0	4	2	0	1	2	0	1	21	0	0	3	1	1	6	2	1	3	1	3	4	3	0	0
EuglossaDilemma_000107	1	24	5	175	1	7	20	6	1	2	7	16	6	6	16	19	1	11	25	12	3	12	6	22
EuglossaDilemma_000108	4	0	0	4	1	2	1	2	13	6	3	1	2	4	1	0	1	2	0	1	2	0	3	4
EuglossaDilemma_000109	0	0	0	0	0	0	0	0	0	0	0	0	0	0	0	0	0	0	0	0	0	0	0	0
EuglossaDilemma_000110	0	0	0	0	0	0	0	0	0	0	0	0	0	0	0	0	0	0	0	0	0	0	0	0
EuglossaDilemma_000111	0	0	0	0	0	0	0	0	0	0	0	0	0	0	0	0	0	0	3	0	0	0	0	0
EuglossaDilemma_000112	0	0	0	0	5	3	1	5	0	4	2	0	0	1	0	3	1	1	0	2	1	6	0	0
EuglossaDilemma_000113	0	0	0	2	0	0	0	0	0	0	0	0	0	0	0	0	0	0	0	0	0	0	0	0
EuglossaDilemma_000114	6	3	19	41	3	26	0	176	0	2	2	5	1	0	4	12	5	4	12	1	16	6	0	12
EuglossaDilemma_000115	0	3	0	1	1	5	11	0	0	0	0	0	1	1	3	1	5	0	5	1	0	0	2	1
EuglossaDilemma_000116	3	11	5	4	1	16	4	10	0	16	13	4	1	5	7	4	4	13	7	3	1	5	3	8
EuglossaDilemma_000117	2	2	0	0	0	11	0	5	0	2	5	1	4	3	2	1	7	2	4	7	6	1	1	3
EuglossaDilemma_000118	0	0	0	1	0	0	0	0	0	0	0	0	0	0	0	1	0	0	0	1	0	0	0	0
EuglossaDilemma_000119	0	1	0	0	0	0	0	0	0	0	0	0	2	0	0	0	0	0	0	0	0	0	0	0
EuglossaDilemma_000120	454	428	415	448	464	430	337	409	596	383	505	681	292	348	604	345	297	194	268	395	411	394	486	406
EuglossaDilemma_000121	1330	1049	555	1349	1728	900	1368	1336	661	794	1670	977	870	1106	1027	777	684	763	665	1234	766	898	1693	1302
EuglossaDilemma_000122	216	198	132	184	303	270	283	266	168	269	376	310	199	186	231	186	207	145	150	191	212	187	306	226
EuglossaDilemma_000123	400	343	231	447	530	448	550	476	247	313	497	366	324	376	330	267	259	365	247	441	347	326	658	447
EuglossaDilemma_000124	967	1038	1423	1066	1099	869	905	858	1220	686	804	1385	836	1002	1267	1103	1243	1170	1394	1216	1275	850	1092	1030
EuglossaDilemma_000125	804	658	626	855	874	645	858	646	764	619	838	705	551	566	797	608	497	700	541	771	731	685	946	949
EuglossaDilemma_000126	422	412	204	626	870	465	374	394	218	377	415	419	325	358	548	380	358	433	341	522	445	464	637	540
EuglossaDilemma_000127	561	503	433	544	595	534	498	570	672	495	526	550	560	438	512	576	587	374	382	520	523	589	610	546
EuglossaDilemma_000128	146	164	321	149	146	378	148	191	305	257	220	341	202	189	255	197	201	180	173	225	345	142	195	186
EuglossaDilemma_000129	293	265	439	254	184	399	199	218	373	419	253	397	210	276	280	226	236	235	222	284	392	271	278	262
EuglossaDilemma_000130	997	1087	1122	1080	1251	1177	1103	1034	1415	1380	907	1438	1020	862	1151	1246	1046	1341	1071	1143	1162	893	998	1091
EuglossaDilemma_000131	1014	811	819	1060	1626	700	1272	800	1082	656	912	1134	772	1058	1101	1013	955	1325	1072	1422	1027	858	1125	1081
EuglossaDilemma_000132	8	12	15	11	41	2	17	5	14	2	29	15	25	29	33	18	22	3	21	36	12	25	27	23
EuglossaDilemma_000133	3118	2879	3270	3431	3636	2650	2227	1926	2584	2804	2446	3121	2628	2103	2042	2980	4431	3385	2134	2834	2685	2514	3498	4190
EuglossaDilemma_000134	879	613	985	528	651	1304	708	1550	1448	2345	1395	1151	1114	759	1180	838	962	963	957	696	1124	764	1198	616
EuglossaDilemma_000135	0	0	0	0	2	0	0	0	0	1	0	0	0	0	0	0	0	0	0	4	0	0	0	0
EuglossaDilemma_000136	172	173	193	158	34	24	55	131	90	88	90	61	56	64	194	107	158	153	233	98	187	337	79	85
EuglossaDilemma_000137	37	43	51	19	33	28	40	80	88	126	68	56	38	55	57	17	31	50	32	32	51	24	35	47
EuglossaDilemma_000138	129	168	598	206	162	278	165	569	351	1061	413	398	266	393	276	117	110	316	406	228	514	581	383	293
EuglossaDilemma_000139	16	16	23	24	23	20	34	27	31	13	15	27	8	47	32	4	8	14	20	12	28	78	27	19
EuglossaDilemma_000140	5446	2146	7143	1585	4761	3828	10933	7759	12717	11195	5413	5397	5600	7029	7676	3597	6838	4621	6168	2875	6471	1317	4479	3862
EuglossaDilemma_000141	205	247	257	177	227	145	296	180	203	305	181	153	143	298	277	117	156	228	223	181	178	138	290	205
EuglossaDilemma_000142	1	2	3	1	4	2	0	1	0	4	4	0	0	1	1	1	0	2	3	0	3	0	0	1
EuglossaDilemma_000143	43	144	356	138	171	145	111	114	142	99	99	133	117	109	116	104	170	186	92	132	136	76	117	117
EuglossaDilemma_000144	2542	2220	5587	2558	2653	2835	2207	2298	4522	2515	1655	3190	2024	2781	2645	3088	3057	3798	3058	2487	2946	1985	2531	2703
EuglossaDilemma_000145	8	10	1	8	5	0	6	1	3	1	0	3	0	1	11	6	2	1	2	2	1	8	1	11
EuglossaDilemma_000146	380	360	178	460	431	445	486	784	174	368	630	315	438	250	324	252	214	301	158	388	268	358	636	342
EuglossaDilemma_000147	198	194	141	234	407	217	304	355	178	218	368	261	243	261	221	166	131	250	132	264	183	149	394	246
EuglossaDilemma_000148	1323	1611	974	1671	1678	1291	1161	1924	1440	1123	1153	1273	1032	1079	2088	1153	877	930	1078	1345	1182	1331	1496	1980
EuglossaDilemma_000149	3945	3297	3289	5187	5955	5853	4261	4894	4402	4425	4252	4741	4006	3626	4988	3240	3926	4185	3518	5059	4996	4665	5397	5023
EuglossaDilemma_000150	1433	1408	1078	1396	2065	1394	1537	1214	1292	866	1321	1661	1245	1426	1424	1138	1502	1604	1435	1973	1653	1149	1862	1516
EuglossaDilemma_000151	677	892	855	737	1037	1116	885	1148	1137	1205	933	1092	857	806	1015	587	573	592	698	726	737	748	1025	832
EuglossaDilemma_000152	0	0	0	0	0	0	0	0	0	0	0	0	0	0	0	0	0	0	0	8	0	0	0	0
EuglossaDilemma_000153	1150	854	886	1125	1179	1302	1163	1552	942	1569	1523	1279	1054	1124	1362	1070	1065	899	1163	1166	1298	834	1472	1214
EuglossaDilemma_000154	450	477	282	525	619	501	558	581	269	450	674	637	429	473	494	331	383	313	344	506	534	452	767	527
EuglossaDilemma_000155	173	245	316	275	282	162	316	242	242	185	131	357	207	164	299	248	189	266	234	196	143	298	330	321
EuglossaDilemma_000156	1897	1764	1480	2068	2551	2080	2274	2301	1567	1655	2326	1737	1812	2097	2181	1604	1898	2429	2108	1868	2162	1696	2277	2182
EuglossaDilemma_000157	261	181	303	154	151	126	212	90	394	182	136	226	262	107	106	265	228	154	134	95	108	161	190	148
EuglossaDilemma_000158	150	123	112	121	103	97	126	209	82	149	172	162	114	134	131	138	155	192	143	139	189	104	150	122
EuglossaDilemma_000159	450	305	337	365	422	346	390	294	346	352	334	309	285	362	364	301	235	385	256	385	302	339	461	404
EuglossaDilemma_000160	1316	423	573	373	596	471	629	594	484	583	698	503	658	567	805	302	330	505	534	556	424	576	570	450
EuglossaDilemma_000161	673	625	969	681	662	920	687	1040	1520	1364	1100	1325	938	715	646	559	841	504	707	749	1021	699	781	704
EuglossaDilemma_000162	516	396	224	522	791	358	768	440	202	347	777	421	326	474	449	296	339	557	331	620	485	449	712	530
EuglossaDilemma_000163	253	398	643	271	309	320	387	415	657	413	319	426	361	360	439	297	361	463	395	335	427	256	434	384
EuglossaDilemma_000164	458	384	817	357	524	681	501	734	1284	622	854	642	925	641	853	430	820	576	583	499	788	395	981	566
EuglossaDilemma_000165	0	3	3	3	7	6	3	1	1	4	14	11	3	6	5	5	4	8	6	10	7	4	5	1
EuglossaDilemma_000166	29	26	7	18	39	8	24	8	15	22	44	69	22	25	12	14	22	66	42	34	25	14	27	30
EuglossaDilemma_000167	286	323	245	367	339	325	268	227	304	236	249	275	199	253	298	231	200	369	255	409	275	268	304	377
EuglossaDilemma_000168	90	65	109	73	70	115	85	54	134	100	69	130	92	110	91	83	119	65	71	65	74	111	137	80
EuglossaDilemma_000169	219	131	73	181	263	150	232	158	67	124	241	151	131	227	142	132	133	221	116	271	190	155	235	200
EuglossaDilemma_000170	2741	2412	2350	3368	3810	3500	3405	3782	3132	3821	3924	3327	2765	3057	3292	2531	2680	2681	2886	3476	3920	3013	4052	3266
EuglossaDilemma_000171	669	487	329	665	700	644	635	876	367	565	872	548	526	539	641	400	421	259	364	501	456	438	956	663
EuglossaDilemma_000172	32	11	10	10	14	19	12	24	10	11	9	15	15	6	21	16	9	17	16	11	19	27	5	5
EuglossaDilemma_000173	1045	1099	1012	1375	1619	1631	1130	1815	917	2079	1973	1427	1217	1072	1353	1002	1083	810	1113	1414	1381	1229	1753	1292
EuglossaDilemma_000174	688	530	610	726	566	839	634	782	655	625	773	728	548	578	742	632	595	738	641	546	785	528	807	691
EuglossaDilemma_000175	1017	944	993	1163	1584	1337	1163	1415	1265	1277	1432	1353	1131	1231	1524	861	940	1064	866	1356	1263	1052	1594	1306
EuglossaDilemma_000176	4355	3611	1981	4250	6737	3878	6413	4054	1459	3116	6723	3264	3047	4659	3045	2525	3453	4135	2507	5260	4723	3111	6223	4578
EuglossaDilemma_000177	308	464	426	382	683	226	515	286	342	157	329	526	257	516	384	496	377	490	473	598	363	234	433	489
EuglossaDilemma_000178	269	266	385	415	361	722	434	818	280	891	530	517	519	292	381	302	355	393	316	409	475	309	512	400
EuglossaDilemma_000179	686	701	863	700	821	553	706	539	929	428	610	756	529	751	764	805	838	916	861	980	787	623	725	802
EuglossaDilemma_000180	2930	2149	2397	2697	2967	3292	3073	3286	2788	3796	3560	3149	2770	2741	3530	2545	2535	2655	3039	2603	3383	2292	3600	3258
EuglossaDilemma_000181	888	999	871	1060	1431	1423	1308	1177	975	1299	1380	1360	1113	1151	1109	801	691	1052	682	1043	1275	832	1399	1161
EuglossaDilemma_000182	4447	6138	4087	1717	7334	12349	8118	5329	8917	15646	6510	5763	5377	2961	3746	1913	2549	3789	2339	2210	6182	2421	6057	5914
EuglossaDilemma_000183	312	277	322	345	468	411	319	316	349	253	367	371	305	268	393	216	239	255	252	331	286	310	423	328
EuglossaDilemma_000184	595	493	352	722	764	633	596	703	487	455	554	460	455	396	588	376	360	479	371	482	392	565	711	474
EuglossaDilemma_000185	2	0	0	0	0	0	0	0	0	0	0	0	0	0	0	0	0	0	0	0	1	0	0	0
EuglossaDilemma_000186	64	113	167	88	225	140	142	42	93	49	85	119	88	156	97	71	150	131	87	211	189	65	96	151
EuglossaDilemma_000187	0	0	0	0	0	0	0	0	0	0	0	0	0	0	0	0	0	0	0	0	0	0	0	0
EuglossaDilemma_000188	0	3	2	0	0	0	3	0	0	0	0	0	0	0	0	0	0	0	0	0	0	0	0	2
EuglossaDilemma_000189	593	751	772	508	1321	675	853	412	477	358	595	696	506	784	612	455	701	856	479	885	751	473	821	788
EuglossaDilemma_000190	723	720	1114	851	952	1192	935	948	957	819	774	1047	756	841	1002	606	642	846	914	840	933	768	994	1145
EuglossaDilemma_000191	98	150	61	65	88	144	120	108	40	93	149	76	98	120	69	40	121	252	87	125	154	78	159	189
EuglossaDilemma_000192	11	15	19	7	12	18	6	2	9	17	7	10	8	19	8	24	18	34	32	8	18	13	12	11
EuglossaDilemma_000193	0	0	0	0	0	0	0	0	0	0	0	0	1	0	0	0	0	0	0	0	0	0	0	0
EuglossaDilemma_000194	0	4	2	5	3	0	0	5	0	2	6	0	9	0	4	0	0	0	1	0	2	1	0	11
EuglossaDilemma_000195	6	3	0	0	11	1	0	0	3	0	0	5	0	0	2	1	0	1	0	2	0	0	0	1
EuglossaDilemma_000196	217	609	849	380	208	170	160	408	316	450	221	557	190	267	453	215	240	289	438	216	370	803	361	622
EuglossaDilemma_000197	0	0	0	0	0	0	0	0	0	0	0	0	0	0	0	0	0	0	0	0	0	0	0	0
EuglossaDilemma_000198	0	0	0	0	0	0	1	3	0	0	0	3	1	0	0	0	0	0	0	0	2	2	0	0
EuglossaDilemma_000199	0	0	1	0	0	0	0	5	0	2	0	5	0	2	2	3	2	0	2	2	5	2	0	0
EuglossaDilemma_000200	5	41	40	13	11	12	44	24	16	12	26	70	10	40	24	20	18	47	28	26	14	17	23	18
EuglossaDilemma_000201	1	4	1	3	5	5	3	0	2	0	2	10	2	1	4	3	2	6	4	2	1	3	8	3
EuglossaDilemma_000202	235	227	652	176	118	272	58	268	252	229	231	415	128	196	229	134	226	184	290	215	265	346	446	187
EuglossaDilemma_000203	0	0	0	0	0	0	0	0	0	0	0	0	0	0	2	0	0	0	0	0	0	2	0	0
EuglossaDilemma_000204	1	2	0	1	2	1	4	0	10	5	5	4	0	0	0	2	5	0	1	0	5	2	14	7
EuglossaDilemma_000205	23	57	84	37	46	29	28	55	47	88	34	67	15	14	55	42	48	67	46	33	57	37	18	36
EuglossaDilemma_000206	2	0	1	0	2	0	2	0	0	0	0	0	0	2	2	0	0	0	0	3	1	1	0	0
EuglossaDilemma_000207	3	2	0	0	0	0	0	0	0	0	0	0	0	0	0	0	0	0	0	0	0	0	0	1
EuglossaDilemma_000208	7	5	4	4	2	0	5	1	3	3	3	3	0	4	0	1	3	1	3	5	4	1	0	0
EuglossaDilemma_000209	21	46	33	6	35	12	14	13	37	17	19	27	18	3	16	14	18	46	14	30	19	27	13	14
EuglossaDilemma_000210	4	1	0	0	1	1	0	0	0	0	1	1	1	0	3	0	2	0	0	0	0	0	0	5
EuglossaDilemma_000211	87	59	119	26	62	41	58	65	105	43	67	81	37	29	38	48	74	195	53	57	96	95	49	55
EuglossaDilemma_000212	34	41	106	88	45	46	44	25	65	100	45	47	29	39	52	32	35	46	59	63	75	77	42	84
EuglossaDilemma_000213	458	444	621	359	435	274	211	388	423	521	178	463	389	313	429	350	389	570	320	407	344	469	421	541
EuglossaDilemma_000214	0	0	0	0	0	0	0	0	0	0	0	0	0	0	0	0	0	0	0	0	0	0	0	0
EuglossaDilemma_000215	36	11	11	18	43	28	9	22	20	24	29	29	18	17	36	66	25	16	6	32	19	22	44	45
EuglossaDilemma_000216	24	30	24	30	51	52	20	20	13	32	30	33	19	21	26	85	38	20	18	47	35	8	48	60
EuglossaDilemma_000217	3279	2232	3911	3592	3774	3143	3644	2648	4867	3072	3663	3535	2949	3318	4714	3227	2354	2413	2772	2926	3026	2824	3675	3860
EuglossaDilemma_000218	597	546	548	680	913	639	833	746	488	657	966	642	573	703	688	546	659	925	639	729	831	627	1064	744
EuglossaDilemma_000219	268	457	340	334	112	315	109	134	179	117	155	238	158	195	532	463	251	271	417	275	303	133	262	438
EuglossaDilemma_000220	0	9	5	0	1	4	0	3	0	2	4	3	0	0	1	0	1	0	0	0	1	3	0	0
EuglossaDilemma_000221	0	1	4	0	0	2	0	0	0	0	0	0	2	0	0	0	2	2	0	0	0	0	0	0
EuglossaDilemma_000222	0	7	53	23	35	0	7	0	0	1	0	15	0	0	23	15	0	3	38	6	0	5	0	0
EuglossaDilemma_000223	0	0	1	0	0	0	0	0	0	0	0	0	0	0	0	0	0	0	0	0	0	0	0	0
EuglossaDilemma_000224	0	0	0	0	0	0	0	0	0	0	0	0	0	0	0	0	0	1	0	1	0	0	0	0
EuglossaDilemma_000225	0	0	1	0	0	1	2	0	0	3	0	0	0	0	0	5	0	2	0	1	0	0	0	0
EuglossaDilemma_000226	17	58	279	151	131	30	64	12	15	13	11	182	12	20	149	150	36	78	176	60	36	41	14	17
EuglossaDilemma_000227	416	418	245	454	595	468	522	631	190	535	700	410	424	459	392	316	285	437	291	467	427	350	584	573
EuglossaDilemma_000228	13	34	0	13	5	4	11	8	4	0	5	3	15	4	12	6	7	5	4	8	2	6	5	8
EuglossaDilemma_000229	8	2	0	3	0	0	0	2	0	6	0	0	8	0	5	1	0	0	1	1	2	4	3	3
EuglossaDilemma_000230	0	0	0	0	0	0	0	0	0	0	0	0	0	0	0	0	0	0	0	0	0	0	0	0
EuglossaDilemma_000231	0	0	0	0	0	0	0	0	0	0	0	0	0	0	0	0	0	0	0	0	0	0	0	0
EuglossaDilemma_000232	0	0	0	0	0	0	0	0	0	0	0	0	0	0	0	0	0	0	0	0	0	0	0	0
EuglossaDilemma_000233	1	3	0	2	7	4	4	0	5	0	2	12	0	11	6	2	6	2	4	0	0	2	1	7
EuglossaDilemma_000234	0	0	0	0	0	0	0	0	0	0	0	0	0	0	0	0	0	0	0	0	0	0	0	0
EuglossaDilemma_000235	0	4	1	0	0	0	0	0	6	0	1	2	4	1	0	0	0	1	1	0	1	2	0	0
EuglossaDilemma_000236	0	0	3	1	0	0	0	0	6	0	0	2	0	0	0	0	6	0	2	0	0	0	0	0
EuglossaDilemma_000237	0	0	1	0	0	0	0	0	0	0	0	0	0	0	0	4	4	0	7	0	0	0	0	1
EuglossaDilemma_000238	0	0	0	0	0	0	0	0	0	0	0	1	0	1	0	0	0	0	0	0	0	0	3	0
EuglossaDilemma_000239	0	1	2	0	0	0	0	1	5	2	0	1	0	3	2	2	4	0	0	2	0	1	0	2
EuglossaDilemma_000240	207	228	476	148	270	179	158	227	343	247	139	261	222	171	205	318	365	551	313	271	295	163	182	244
EuglossaDilemma_000241	0	0	0	0	0	1	0	0	0	0	0	0	0	0	0	0	0	0	1	0	0	0	0	0
EuglossaDilemma_000242	0	0	0	0	0	0	0	0	0	0	0	0	0	0	0	0	0	0	0	0	0	0	0	0
EuglossaDilemma_000243	94	114	286	85	150	93	80	88	143	102	64	142	142	110	104	213	199	322	142	174	167	76	133	129
EuglossaDilemma_000244	0	0	0	0	0	0	0	0	0	0	0	0	0	0	0	0	0	0	1	0	0	0	0	0
EuglossaDilemma_000245	0	1	0	0	0	5	0	1	3	0	2	0	0	0	0	2	1	0	0	0	2	1	5	0
EuglossaDilemma_000246	0	0	0	0	0	0	0	0	1	0	0	0	0	0	0	0	0	0	0	0	0	0	0	2
EuglossaDilemma_000247	0	0	5	0	0	1	0	1	2	0	0	0	0	0	0	0	0	2	0	0	0	0	0	0
EuglossaDilemma_000248	360	403	551	574	682	915	663	756	550	838	759	711	645	465	475	518	394	485	331	591	522	484	695	445
EuglossaDilemma_000249	11	18	9	8	19	6	10	9	11	16	10	16	11	10	2	6	14	15	10	12	9	12	6	8
EuglossaDilemma_000250	0	0	0	0	1	0	0	0	0	0	0	3	0	2	0	0	0	2	0	0	0	0	0	0
EuglossaDilemma_000251	274	722	646	393	568	360	403	378	405	324	362	442	323	372	325	430	466	678	571	506	434	265	412	405
EuglossaDilemma_000252	907	1227	944	934	1363	712	954	877	826	667	957	916	680	1123	709	933	993	1363	1043	1135	991	657	975	899
EuglossaDilemma_000253	511	310	539	311	221	224	161	287	300	417	239	579	333	375	342	280	594	551	134	428	396	402	297	507
EuglossaDilemma_000254	38	37	68	44	42	25	21	50	48	50	25	55	28	61	51	66	109	60	27	96	66	47	48	68
EuglossaDilemma_000255	0	11	6	2	0	5	1	10	5	24	14	1	12	6	6	0	9	26	16	5	2	16	32	16
EuglossaDilemma_000256	41	86	145	48	52	49	41	43	63	51	53	84	132	53	90	73	72	93	103	74	66	88	53	132
EuglossaDilemma_000257	0	0	0	0	0	0	0	0	0	0	0	0	0	0	0	0	0	0	0	0	0	0	0	0
EuglossaDilemma_000258	0	7	5	0	0	0	0	1	0	3	1	2	0	1	2	0	2	5	0	2	2	8	0	0
EuglossaDilemma_000259	0	0	0	0	0	0	0	0	0	0	0	0	0	0	0	0	0	0	0	0	0	2	0	0
EuglossaDilemma_000260	0	2	3	1	4	0	0	0	0	5	1	3	2	0	0	0	0	0	3	0	3	13	2	4
EuglossaDilemma_000261	712	728	554	829	1344	855	994	725	445	625	1022	839	645	863	775	535	522	810	470	915	839	622	1179	965
EuglossaDilemma_000262	241	270	331	247	249	414	242	326	224	460	301	326	305	254	210	198	305	423	320	377	514	331	352	233
EuglossaDilemma_000263	1594	1888	2140	1483	1775	1208	1120	1006	1511	1640	632	1621	1076	1193	1278	1426	1177	1540	1257	1455	1221	1354	1520	1637
EuglossaDilemma_000264	1564	1981	2787	1488	1929	1382	1379	1282	1908	1821	883	1866	1238	1309	1668	1689	1374	1643	1409	1667	1625	1145	1473	1737
EuglossaDilemma_000265	0	1	0	0	0	0	0	0	0	0	0	0	0	0	0	2	0	0	0	0	0	0	0	0
EuglossaDilemma_000266	2	0	0	0	0	0	0	0	0	0	0	0	0	0	0	0	0	0	0	0	0	0	0	0
EuglossaDilemma_000268	0	0	3	2	0	0	0	0	0	0	0	0	0	0	0	1	0	2	0	1	0	1	0	0
EuglossaDilemma_000269	29	38	38	36	48	58	71	49	102	66	96	18	89	26	38	20	38	46	47	48	61	9	56	53
EuglossaDilemma_000270	83	91	173	114	174	134	194	152	359	185	288	109	210	85	121	90	138	78	153	142	207	34	115	165
EuglossaDilemma_000271	218	235	143	324	519	220	386	182	163	86	245	255	194	253	194	302	229	269	177	349	205	195	300	308
EuglossaDilemma_000272	362	558	491	544	1180	815	759	594	294	546	770	666	488	734	506	386	610	718	423	780	621	356	847	720
EuglossaDilemma_000273	0	0	0	0	0	4	0	0	0	0	3	1	0	1	0	1	0	0	0	0	0	0	0	0
EuglossaDilemma_000274	2	1	0	2	0	0	4	2	0	2	7	8	2	1	3	6	4	8	4	4	6	1	0	3
EuglossaDilemma_000275	375	618	837	442	833	743	561	636	611	686	701	780	547	666	628	474	604	707	683	672	721	330	743	664
EuglossaDilemma_000276	268	605	692	299	599	363	347	330	261	475	332	430	288	410	412	207	337	676	466	473	393	255	468	381
EuglossaDilemma_000277	56	51	77	54	49	22	40	84	91	51	52	128	62	81	76	62	90	73	79	74	48	22	71	42
EuglossaDilemma_000278	1345	1271	1415	1027	1424	862	1208	1417	1289	1477	1564	1682	1093	1429	1331	1205	1290	1445	1356	1493	1293	1214	1465	1455
EuglossaDilemma_000279	642	591	550	818	847	751	739	663	602	667	809	624	633	532	701	650	645	761	653	778	755	740	924	719
EuglossaDilemma_000280	855	634	350	723	1255	563	1197	674	407	578	1192	578	553	852	710	510	667	843	532	1006	777	613	1127	845
EuglossaDilemma_000281	1428	1079	616	1615	2762	1851	2299	1330	329	993	2401	1417	973	1731	805	933	1009	1452	910	2075	1585	1209	2525	1775
EuglossaDilemma_000282	404	518	666	357	829	446	448	322	429	429	409	553	491	559	384	337	774	657	428	612	518	393	580	554
EuglossaDilemma_000283	0	2	5	0	0	3	2	3	0	0	2	1	0	6	0	1	3	2	1	0	3	0	0	0
EuglossaDilemma_000284	2151	1719	1814	1887	2297	2494	2400	2682	2058	2601	2746	2049	2194	2082	2813	1544	1910	2213	2073	2020	2571	1884	2931	2295
EuglossaDilemma_000285	838	705	361	800	1247	758	1030	829	315	860	1223	763	648	859	661	680	687	905	595	966	765	676	1114	831
EuglossaDilemma_000286	843	964	1099	1208	1232	1754	1173	1505	982	1659	1670	1561	1137	967	1099	869	1033	883	819	1201	1202	1134	1457	1098
EuglossaDilemma_000287	322	212	174	307	437	278	339	238	202	222	362	248	241	274	319	195	221	214	244	355	285	248	286	291
EuglossaDilemma_000288	1074	733	518	824	1160	821	1010	1049	580	859	1145	892	747	935	841	659	626	838	578	900	793	798	1250	911
EuglossaDilemma_000289	8547	7479	7183	9125	13289	13539	11700	14699	9820	15902	15723	12445	11227	11089	9284	6001	8009	9968	6621	10409	13887	8357	15569	9647
EuglossaDilemma_000290	577	552	300	639	1059	750	1025	788	175	658	995	619	441	721	402	429	392	405	266	645	656	418	1096	692
EuglossaDilemma_000291	0	2	0	0	0	0	0	0	0	1	0	0	4	0	0	1	0	0	0	0	0	0	0	1
EuglossaDilemma_000296	0	0	0	0	2	0	0	0	0	0	0	3	0	0	0	0	0	0	0	0	0	0	0	0
EuglossaDilemma_000297	0	0	0	0	0	0	0	0	0	0	0	0	0	0	0	0	0	0	0	0	0	0	0	0
EuglossaDilemma_000298	0	0	0	0	0	0	0	0	0	0	0	0	0	0	0	0	0	0	0	0	0	0	0	0
EuglossaDilemma_000299	0	0	0	0	0	0	0	0	0	0	0	0	1	0	0	0	0	0	0	0	0	1	0	0
EuglossaDilemma_000300	0	2	1	0	0	1	0	0	0	0	1	0	0	0	0	0	0	0	0	0	0	0	0	0
EuglossaDilemma_000301	1358	1892	1409	1435	3015	996	2174	1183	1165	749	1539	1504	1095	2207	1454	1432	1955	2221	1378	2201	1894	1131	2252	2058
EuglossaDilemma_000302	93	100	194	132	173	204	139	167	103	193	214	194	149	124	139	114	115	161	133	197	144	114	158	163
EuglossaDilemma_000304	4929	4558	5662	4024	3505	2962	2573	4342	4156	3552	2268	3846	2444	3534	3430	3478	2002	2730	2978	2363	2881	5773	2963	5411
EuglossaDilemma_000305	718112	860016	1009800	807788	2494880	647239	2154500	2132260	2178900	554960	1037520	1182130	2369120	2203400	922818	1262010	2126010	1882260	1605770	1943180	2113600	740182	1353980	1115500
EuglossaDilemma_000306	7587	13888	6575	5136	8415	4966	5335	8582	6404	4400	3572	10134	5626	3606	6788	12866	8338	22129	5721	9620	7690	3736	6920	7678
EuglossaDilemma_000307	157	112	283	97	228	95	218	204	262	189	94	172	182	309	233	169	294	222	122	178	146	136	131	111
EuglossaDilemma_000308	6	36	23	7	1	11	6	10	12	0	1	7	9	34	0	20	23	29	10	21	19	5	19	10
EuglossaDilemma_000309	297	329	241	246	238	270	185	316	91	396	218	195	168	316	428	315	329	405	185	210	282	155	167	309
EuglossaDilemma_000310	0	0	0	0	0	0	0	0	0	0	0	0	0	0	0	0	0	0	0	0	0	0	0	0
EuglossaDilemma_000311	0	0	0	0	0	0	0	0	0	0	0	0	0	1	0	0	0	0	0	0	0	0	0	2
EuglossaDilemma_000312	330	352	208	580	874	177	336	247	79	201	457	221	205	293	179	154	231	317	167	342	260	395	405	403
EuglossaDilemma_000313	997	1554	629	1369	3490	2247	2576	1888	248	1352	2710	1705	1063	2542	806	938	1901	1635	1104	2497	2036	910	2277	1991
EuglossaDilemma_000314	555	673	368	635	1195	710	843	886	215	538	903	609	373	881	421	481	644	770	522	739	752	455	866	767
EuglossaDilemma_000315	0	0	0	1	0	0	0	0	0	0	0	0	0	0	0	0	0	0	0	0	0	0	0	0
EuglossaDilemma_000316	546	814	431	623	1306	533	716	686	204	492	825	667	352	765	407	401	582	826	454	777	709	557	858	743
EuglossaDilemma_000317	1511	1545	1286	1523	1617	1791	1572	2128	1467	1656	1932	1673	1574	1275	1614	1032	1101	1207	963	1347	1448	1449	2112	1622
EuglossaDilemma_000318	100	122	133	165	181	131	204	106	97	71	149	111	92	128	124	125	85	111	84	198	145	113	186	147
EuglossaDilemma_000319	2070	1402	2312	2297	2350	2443	1850	2515	2711	2290	2094	2286	1734	1872	3033	1883	1700	1637	2143	2031	2596	1938	2275	2333
EuglossaDilemma_000320	6829	5656	14318	9424	11006	15338	10128	15680	15070	16654	11301	13072	10490	8904	10262	11580	11118	10030	14214	10179	19437	7219	12550	10907
EuglossaDilemma_000321	3600	3482	3617	4654	5317	4041	3865	4302	4165	4486	4162	4463	3753	3627	5373	3828	3709	4339	4902	4438	4998	4123	4552	4918
EuglossaDilemma_000322	0	0	0	0	0	0	0	0	0	0	0	0	0	0	0	0	0	0	0	0	0	0	0	0
EuglossaDilemma_000323	0	0	0	0	0	0	0	0	0	0	0	0	0	0	0	0	0	0	0	0	0	0	0	0
EuglossaDilemma_000324	35	45	40	64	103	28	54	38	13	44	57	49	38	34	75	53	48	86	61	76	56	45	67	56
EuglossaDilemma_000325	146	274	227	231	461	245	387	168	99	231	423	280	187	232	288	218	228	503	285	334	249	253	337	282
EuglossaDilemma_000326	3263	2881	1920	3439	5987	4851	4493	5047	3380	3426	5678	4804	3373	4399	3491	2649	3717	4254	3319	5503	6020	3082	5435	3928
EuglossaDilemma_000327	337	276	363	352	369	413	335	457	323	489	502	491	424	308	466	437	376	367	462	351	403	328	418	443
EuglossaDilemma_000328	688	593	720	757	732	791	653	877	747	773	831	926	602	633	798	589	589	508	703	656	712	537	853	715
EuglossaDilemma_000329	7232	6211	12895	6643	8299	10524	7309	10568	9108	17889	6742	9982	10847	6024	8133	6322	10066	8830	6759	7384	7548	8421	11034	8880
EuglossaDilemma_000330	67	63	42	49	26	40	34	31	36	84	30	43	39	22	45	52	54	60	54	58	55	55	41	50
EuglossaDilemma_000331	2217	2050	2741	2771	2938	2736	2205	2370	3158	2689	2322	3103	2379	2141	3937	2393	2325	2091	2353	3003	2902	2175	2604	2955
EuglossaDilemma_000332	1015	853	1267	928	980	799	983	979	1316	881	808	1444	928	946	1413	1044	896	876	976	938	913	789	1147	1160
EuglossaDilemma_000333	1380	1035	751	1398	1614	1288	1406	1194	986	1280	1400	1116	1130	980	1402	920	995	1104	1127	1497	1282	1271	1405	1460
EuglossaDilemma_000334	422	280	231	452	476	400	478	505	314	437	503	388	407	392	451	277	314	454	378	387	392	343	531	395
EuglossaDilemma_000335	6618	7980	4611	9322	13478	8556	12327	6731	1697	7365	13429	7286	6697	10559	5272	5061	6970	10557	6696	10757	9301	6534	13957	10440
EuglossaDilemma_000336	100	80	62	107	60	86	90	96	74	90	124	80	75	93	70	76	78	100	107	69	57	59	65	84
EuglossaDilemma_000337	129	115	113	133	160	113	139	145	194	178	122	133	151	152	100	146	157	198	156	134	206	135	168	183
EuglossaDilemma_000338	2318	1857	1925	2228	2741	1820	2165	2020	2337	1893	2131	2470	2177	1978	1900	2400	2146	2814	2015	2451	1939	1979	2674	2368
EuglossaDilemma_000339	24	9	18	5	10	12	10	29	14	29	14	16	10	13	26	9	13	13	26	12	5	2	13	17
EuglossaDilemma_000340	2350	2305	2810	3176	2143	4033	2828	4646	2756	3992	3509	2671	2811	2286	3446	2371	1822	1807	2091	2160	2420	1989	3331	2881
EuglossaDilemma_000341	3742	2763	2602	4146	4765	3857	3989	3902	3450	3691	4121	4080	3349	3700	4766	3192	3253	3855	3627	4018	4145	3211	4454	3891
EuglossaDilemma_000342	2477	2444	2761	3326	3226	3884	3314	3824	2820	3735	4204	3286	2954	3220	3515	2797	2847	2617	3006	2973	3468	2474	4149	3231
EuglossaDilemma_000343	2571	2678	2017	3436	3599	3397	2994	3221	1995	2748	4284	3397	2378	2810	2806	1706	2205	1703	1727	3435	2801	2680	4102	3176
EuglossaDilemma_000344	452	351	283	444	545	370	536	469	288	260	442	383	272	342	439	269	258	334	295	448	405	318	517	463
EuglossaDilemma_000345	2008	2303	812	2170	2069	2234	1683	2434	970	1622	2088	1438	1341	1366	3516	989	872	886	852	1838	1397	2062	2447	2370
EuglossaDilemma_000346	182	135	173	266	233	292	209	270	143	391	269	233	226	167	174	155	191	178	178	185	223	203	263	182
EuglossaDilemma_000347	1600	1472	1609	1742	1793	2554	1949	2803	1397	2865	2525	2196	1857	1447	1676	1223	1258	983	1224	1424	1586	1491	2291	1828
EuglossaDilemma_000348	3	12	41	14	24	12	11	14	6	4	1	9	16	7	6	28	14	26	29	20	12	30	9	9
EuglossaDilemma_000349	2	4	19	3	0	5	5	9	5	7	2	16	9	2	4	8	7	17	11	2	2	2	6	3
EuglossaDilemma_000350	1519	1112	1784	1265	1400	920	1203	1163	1219	1311	1123	1265	1281	1343	1668	1556	1415	2114	1426	1325	1819	935	1267	1292
EuglossaDilemma_000351	3	22	22	5	12	11	6	23	8	21	3	5	13	12	32	18	21	33	12	5	6	4	9	12
EuglossaDilemma_000352	74	113	79	61	171	42	107	53	48	49	64	119	39	86	58	87	79	133	82	122	65	55	86	138
EuglossaDilemma_000353	12	32	15	28	50	13	26	17	7	26	12	12	7	17	5	12	18	19	11	33	23	15	27	29
EuglossaDilemma_000354	20	25	23	7	20	20	22	37	5	35	21	33	28	26	27	31	20	35	40	37	38	13	28	19
EuglossaDilemma_000355	530	463	681	440	334	315	250	602	398	675	324	310	458	480	406	620	479	749	486	397	466	615	531	544
EuglossaDilemma_000356	11	24	11	19	38	12	42	20	9	9	33	16	26	46	13	11	8	30	22	22	36	15	48	32
EuglossaDilemma_000357	0	0	0	0	0	0	0	0	0	0	0	1	0	0	0	0	0	0	0	0	0	0	0	0
EuglossaDilemma_000358	0	0	0	0	0	0	0	0	0	0	0	0	0	0	0	3	0	0	0	0	0	0	0	0
EuglossaDilemma_000359	0	0	0	0	0	0	0	0	0	0	0	0	0	0	0	0	0	0	0	0	0	0	0	0
EuglossaDilemma_000360	0	2	0	0	0	0	1	2	0	0	0	0	1	0	0	0	0	2	0	0	0	0	0	0
EuglossaDilemma_000361	0	0	0	0	0	0	0	0	8	0	0	2	0	0	0	0	0	0	0	2	0	0	0	0
EuglossaDilemma_000362	909	659	177	772	1726	585	1618	810	119	326	1361	587	444	1028	458	345	517	682	358	1093	852	585	1558	907
EuglossaDilemma_000363	418	357	250	443	717	393	585	427	359	306	580	431	361	498	510	355	324	477	353	606	405	377	569	493
EuglossaDilemma_000364	589	514	437	640	489	659	649	904	564	757	655	592	578	483	746	489	436	372	472	455	475	489	713	674
EuglossaDilemma_000365	651	493	461	628	576	768	767	1080	532	907	974	699	753	554	639	537	397	549	380	483	559	458	906	585
EuglossaDilemma_000366	446	338	251	441	454	781	687	1047	214	754	752	679	662	453	400	327	380	465	288	508	498	295	812	425
EuglossaDilemma_000367	16588	15181	16122	18174	22682	33504	26844	35126	17093	37087	34145	23831	24783	19541	16805	12681	14378	18244	12493	19435	23572	14666	32553	21054
EuglossaDilemma_000368	204	273	401	183	98	51	116	226	215	201	82	243	145	116	242	246	122	208	358	84	113	386	102	142
EuglossaDilemma_000369	585	1031	1727	610	515	221	497	676	748	570	254	1083	595	674	872	760	475	779	1327	442	478	1020	415	570
EuglossaDilemma_000370	1987	1624	1218	1621	1711	1684	998	2011	1558	1565	1427	1526	1504	1175	1813	897	795	1220	1017	1211	1238	1800	1721	1685
EuglossaDilemma_000371	4024	3293	2927	3310	3521	3328	1900	2418	3188	2739	2575	3084	2595	2318	3861	2462	1906	2083	2234	2806	2856	2712	2767	3139
EuglossaDilemma_000372	402	449	888	425	676	556	581	374	684	812	512	744	570	520	511	583	983	622	547	638	862	440	629	729
EuglossaDilemma_000373	377	281	416	416	701	507	550	299	449	391	477	486	393	440	365	521	715	537	450	637	647	290	515	603
EuglossaDilemma_000374	0	0	0	0	0	0	0	0	0	0	0	0	0	0	0	0	0	0	0	0	0	0	0	0
EuglossaDilemma_000375	2	0	19	2	7	0	0	4	6	4	22	15	20	35	14	4	13	15	1	3	9	8	6	1
EuglossaDilemma_000376	36	25	94	12	27	68	8	27	38	38	46	141	47	34	39	17	71	75	21	53	48	8	35	34
EuglossaDilemma_000377	936	771	2222	529	699	2272	466	1055	955	1853	1512	3899	1531	1196	955	629	2491	2033	652	1504	1073	378	1466	716
EuglossaDilemma_000378	24	18	154	21	50	31	28	65	46	22	5	53	6	14	18	30	22	30	47	24	42	42	18	58
EuglossaDilemma_000379	1067	715	2435	700	1129	672	947	609	1152	876	426	946	1018	608	807	445	569	827	505	583	629	320	982	788
EuglossaDilemma_000380	421	756	505	470	1100	1101	903	1102	242	297	1461	684	388	698	396	232	591	662	234	697	459	338	1213	520
EuglossaDilemma_000381	421	0	0	470	225	0	231	0	242	773	0	185	388	273	396	232	0	122	234	280	459	338	0	520
EuglossaDilemma_000382	144	199	270	202	318	221	178	127	202	166	133	274	155	156	102	225	257	417	221	266	235	118	147	308
EuglossaDilemma_000383	0	0	0	0	0	0	2	0	0	0	0	0	0	0	0	0	0	0	0	0	0	0	0	0
EuglossaDilemma_000384	11	26	33	19	45	32	21	32	21	13	24	39	25	18	17	33	41	50	27	50	33	9	29	38
EuglossaDilemma_000385	0	0	0	0	0	3	0	0	1	0	0	0	2	1	0	1	1	0	0	1	0	0	0	0
EuglossaDilemma_000386	0	0	0	0	0	0	0	0	0	0	0	0	0	0	0	0	0	0	0	0	0	0	0	0
EuglossaDilemma_000387	0	0	0	0	0	0	0	0	0	0	0	0	0	0	0	0	0	0	0	0	0	0	0	2
EuglossaDilemma_000388	1107	883	1124	1357	1250	1735	1378	2681	1360	2309	1564	1646	1687	997	1116	820	804	1136	1059	1188	1438	1457	1780	1587
EuglossaDilemma_000389	0	0	0	0	0	0	0	0	0	0	0	0	0	0	0	0	1	3	0	0	0	0	0	0
EuglossaDilemma_000390	0	4	19	1	1	1	3	4	2	10	4	11	2	5	4	1	7	5	2	2	3	4	5	1
EuglossaDilemma_000391	0	0	11	5	8	5	5	3	8	6	3	2	3	1	0	0	12	3	2	2	6	0	1	0
EuglossaDilemma_000392	3517	2651	3398	3341	2949	2738	2342	3916	4178	3360	2760	3248	2834	2509	4367	3526	3392	4910	4211	3267	3978	3365	3013	3677
EuglossaDilemma_000393	6	18	15	12	30	6	9	33	11	12	11	23	18	11	28	17	12	22	10	10	6	10	10	19
EuglossaDilemma_000394	2492	1761	910	2140	1792	1229	3133	1932	1981	2718	1818	1394	2795	977	502	1623	1352	1543	896	1251	2082	1415	1393	1980
EuglossaDilemma_000395	255	211	107	270	422	233	347	232	62	211	411	212	207	271	207	160	159	239	126	391	185	173	342	341
EuglossaDilemma_000396	933	710	728	934	1162	1080	1069	1104	696	1110	1353	1348	1259	819	841	803	735	637	573	963	782	731	1309	886
EuglossaDilemma_000397	264	249	165	258	313	266	247	397	158	341	341	338	329	185	259	210	187	213	178	209	166	187	338	210
EuglossaDilemma_000398	2216	1779	1312	2488	3964	2713	3723	3085	1161	2143	3716	2590	2185	2914	2387	1492	1547	2382	1377	3152	2293	1850	4053	2752
EuglossaDilemma_000399	128	96	201	114	120	110	103	130	128	207	113	123	132	54	159	70	150	92	89	87	87	122	128	116
EuglossaDilemma_000400	5878	4482	5180	6328	6243	8813	6960	11547	4966	11505	9375	8279	9042	5363	7383	5570	4082	7171	4247	5320	7497	5824	7902	7492
EuglossaDilemma_000401	1423	1341	964	1478	1578	1708	1568	1699	920	1593	1817	1578	1209	1236	1981	966	840	971	950	1370	1179	1174	1893	1644
EuglossaDilemma_000402	209	125	113	157	194	118	185	155	129	157	165	109	159	114	154	98	140	194	152	161	130	178	214	139
EuglossaDilemma_000403	619	495	485	758	943	566	709	549	482	371	612	502	449	508	604	534	486	505	427	668	690	553	727	703
EuglossaDilemma_000404	1952	1928	1450	2628	2822	2546	1923	2196	1906	2419	2628	2575	1993	2140	2979	1773	2089	2117	2010	2736	2669	2109	2899	2603
EuglossaDilemma_000405	222	226	130	277	367	196	284	279	71	120	317	166	169	212	263	177	143	234	204	257	170	248	315	314
EuglossaDilemma_000406	17211	17752	19816	21475	28236	24536	22985	24889	18239	26305	25145	21397	17294	19513	19243	16222	18356	21988	20086	25049	28222	24229	28108	23414
EuglossaDilemma_000407	1083	957	1115	1270	999	1220	935	1262	1130	1248	1179	1290	1040	862	1359	860	941	762	929	980	862	1000	1189	1344
EuglossaDilemma_000408	2447	1994	1809	2717	2734	2581	2337	2468	1876	2429	2613	2096	1966	1965	3276	2076	2066	2579	2908	2496	2609	2330	2721	2887
EuglossaDilemma_000409	461	387	399	542	555	521	429	543	567	518	529	492	324	443	489	309	412	241	352	476	478	478	511	495
EuglossaDilemma_000410	1056	829	914	949	1447	684	1404	989	844	546	1154	1015	819	1243	1054	781	834	925	942	1416	1026	844	1313	1124
EuglossaDilemma_000411	891	621	933	1020	967	1079	916	906	1038	1058	1059	1172	955	732	1214	966	1051	755	1078	1089	994	939	1218	996
EuglossaDilemma_000412	484	321	302	230	213	300	264	311	413	419	392	423	296	308	270	294	285	379	505	232	290	384	316	280
EuglossaDilemma_000413	9	3	0	8	2	51	10	2	51	6	4	15	4	4	8	5	11	21	15	40	57	34	18	11
EuglossaDilemma_000414	90	89	39	53	88	31	83	55	73	54	58	76	58	62	49	47	46	70	27	59	81	65	59	79
EuglossaDilemma_000415	0	0	0	0	0	0	0	0	0	0	0	0	0	0	0	0	0	0	0	0	0	0	0	2
EuglossaDilemma_000416	424	555	748	566	837	662	778	702	618	914	702	860	517	624	490	568	355	561	318	462	601	620	705	632
EuglossaDilemma_000417	0	0	0	0	0	0	2	0	0	0	0	0	0	0	0	0	0	0	0	0	0	0	0	0
EuglossaDilemma_000418	0	1	0	0	4	0	0	0	0	3	4	0	0	0	0	2	2	0	2	3	4	1	0	0
EuglossaDilemma_000419	0	0	0	0	3	0	0	0	0	0	0	1	0	0	0	0	1	0	0	0	0	0	0	2
EuglossaDilemma_000420	0	6	7	0	2	0	14	0	2	0	2	2	2	2	2	2	1	1	5	12	8	1	0	1
EuglossaDilemma_000421	13	2	9	8	2	4	4	2	2	1	2	1	0	3	7	0	1	0	2	4	7	3	1	7
EuglossaDilemma_000422	0	0	1	3	17	0	0	1	7	0	1	0	0	0	1	0	1	1	3	0	0	4	4	5
EuglossaDilemma_000423	191	322	201	333	470	169	231	688	53	164	363	117	136	234	85	189	105	232	253	165	176	153	270	389
EuglossaDilemma_000424	0	0	0	0	0	0	0	0	0	0	0	0	0	0	0	4	0	0	0	0	0	0	0	0
EuglossaDilemma_000425	0	0	0	0	0	0	0	0	0	0	0	0	0	0	2	0	0	0	0	4	0	0	0	0
EuglossaDilemma_000426	1	0	0	0	0	0	0	0	0	0	0	0	0	0	0	0	0	0	0	0	0	0	0	0
EuglossaDilemma_000427	19	26	58	12	26	3	13	10	11	7	5	17	8	21	15	20	32	34	34	29	26	19	24	21
EuglossaDilemma_000428	0	0	0	0	0	0	0	0	0	0	0	0	0	0	0	0	0	0	0	2	0	0	0	0
EuglossaDilemma_000429	19	26	50	17	15	15	15	20	14	22	8	42	19	19	10	44	49	100	38	34	35	21	33	9
EuglossaDilemma_000430	339	312	328	347	425	418	383	320	324	390	382	387	365	364	292	268	310	411	234	360	561	272	397	414
EuglossaDilemma_000431	0	0	0	0	0	0	0	0	0	0	0	0	0	0	0	0	0	0	0	0	0	0	0	0
EuglossaDilemma_000432	35	25	39	44	78	46	61	44	32	37	53	40	34	38	35	37	34	57	31	49	59	32	43	21
EuglossaDilemma_000433	324	291	332	277	389	336	334	301	276	429	388	327	312	345	246	211	274	335	190	281	338	240	406	377
EuglossaDilemma_000434	385	351	335	460	341	537	351	625	423	789	553	484	462	297	471	372	244	207	273	314	304	401	488	402
EuglossaDilemma_000435	238	181	150	154	268	141	233	189	137	177	232	150	140	225	316	118	140	309	160	230	180	157	309	183
EuglossaDilemma_000436	1417	1301	1393	1141	1886	1078	1437	1249	1259	1053	1263	1202	993	1457	1693	1021	910	1206	1103	1478	1255	1185	1385	1617
EuglossaDilemma_000437	284	375	338	275	582	273	385	190	236	170	290	259	217	350	332	235	292	332	298	470	360	288	358	435
EuglossaDilemma_000438	544	489	388	534	647	495	691	640	417	402	655	544	577	532	728	606	524	568	980	652	573	432	814	564
EuglossaDilemma_000439	335	352	247	293	371	419	543	463	275	358	510	361	362	305	328	312	272	356	262	379	369	236	519	340
EuglossaDilemma_000440	514	270	172	329	377	170	281	492	259	195	757	278	123	197	318	309	517	176	342	494	559	230	840	200
EuglossaDilemma_000441	472	423	226	469	743	477	578	465	219	328	516	389	380	421	457	262	253	345	216	468	440	333	692	514
EuglossaDilemma_000442	564	563	345	620	730	684	644	763	344	702	799	605	460	429	554	422	300	331	261	551	417	467	1023	641
EuglossaDilemma_000443	93	184	91	145	280	119	201	92	67	77	114	82	90	128	105	79	104	203	131	163	84	119	173	155
EuglossaDilemma_000444	18	88	55	79	172	95	99	33	41	43	84	48	76	97	64	59	70	84	81	105	61	74	95	94
EuglossaDilemma_000445	107	282	156	238	409	266	261	126	81	148	178	148	170	215	141	167	219	317	246	332	226	144	216	212
EuglossaDilemma_000446	0	2	0	2	2	0	0	0	0	0	0	3	1	0	2	2	1	2	0	11	0	0	0	0
EuglossaDilemma_000447	0	1	0	1	0	0	0	0	0	0	0	0	2	0	0	1	1	1	3	0	0	0	0	4
EuglossaDilemma_000448	1	5	0	2	1	0	0	0	0	0	1	0	0	1	0	0	0	2	6	0	2	3	0	0
EuglossaDilemma_000449	0	8	1	1	3	2	1	7	0	1	4	7	2	1	0	0	5	1	1	2	0	0	1	2
EuglossaDilemma_000450	0	0	0	0	4	0	0	0	0	1	0	2	0	0	0	0	0	0	0	0	0	0	0	1
EuglossaDilemma_000451	0	0	1	0	3	0	0	0	0	0	0	0	0	1	0	0	0	0	0	0	0	0	0	1
EuglossaDilemma_000452	0	0	3	0	1	0	0	0	0	2	0	0	0	0	0	0	0	1	0	2	2	2	0	0
EuglossaDilemma_000453	0	0	1	1	0	0	1	0	0	2	0	0	0	0	0	0	2	0	0	0	0	0	0	0
EuglossaDilemma_000454	1564	1584	3293	1398	1981	1670	1130	1247	1449	4214	2166	3218	2724	1388	2920	1687	4162	2257	987	1860	2007	2259	3054	3403
EuglossaDilemma_000455	0	0	1	0	4	0	0	5	0	3	1	0	0	0	13	0	0	2	4	2	0	3	4	0
EuglossaDilemma_000456	254	283	436	385	470	226	390	250	320	282	269	477	397	379	523	358	291	576	421	324	383	136	489	423
EuglossaDilemma_000457	0	0	0	0	0	0	0	0	0	0	1	0	0	0	0	0	0	0	0	0	0	0	0	0
EuglossaDilemma_000458	1	0	0	0	0	0	0	0	0	0	0	0	0	0	0	0	0	0	1	0	0	0	0	0
EuglossaDilemma_000459	274	550	332	458	1011	355	670	352	223	217	405	506	270	676	287	390	679	695	465	882	539	220	471	517
EuglossaDilemma_000460	25	85	38	48	109	24	77	29	13	30	26	55	40	75	22	56	68	90	38	116	52	16	71	39
EuglossaDilemma_000461	439	883	816	666	900	417	604	461	457	347	462	579	464	719	428	554	845	958	503	923	618	330	657	772
EuglossaDilemma_000462	0	0	0	0	0	0	0	0	3	0	0	0	0	0	0	1	0	1	3	1	1	0	0	0
EuglossaDilemma_000463	0	0	0	0	0	0	0	0	0	0	0	0	0	0	0	0	0	0	0	0	0	0	0	0
EuglossaDilemma_000464	253	356	457	281	505	482	385	340	758	459	355	604	325	360	304	660	696	667	524	712	771	214	292	401
EuglossaDilemma_000465	0	0	0	0	0	0	0	0	0	0	0	0	0	0	0	0	0	0	0	0	0	0	0	0
EuglossaDilemma_000466	0	0	0	0	0	0	0	0	0	0	0	0	0	0	0	0	0	0	0	0	0	0	0	0
EuglossaDilemma_000467	97	70	105	68	39	81	44	36	80	42	13	53	29	41	148	103	55	98	79	29	70	63	49	98
EuglossaDilemma_000468	6	12	8	2	0	1	0	0	5	1	5	0	3	2	12	1	6	3	4	2	2	1	1	2
EuglossaDilemma_000469	0	0	0	0	0	0	0	0	0	0	0	0	0	0	0	0	0	0	0	0	0	0	0	0
EuglossaDilemma_000470	195	296	356	186	396	311	263	341	413	310	231	532	268	239	206	327	455	492	370	399	477	198	268	259
EuglossaDilemma_000471	64	73	96	63	98	72	61	133	116	149	72	172	79	86	55	76	94	127	98	122	90	63	107	65
EuglossaDilemma_000472	0	1	2	2	3	4	1	3	0	0	2	2	0	1	0	0	1	10	0	0	8	0	8	0
EuglossaDilemma_000473	0	0	0	0	0	0	0	0	1	0	0	0	0	0	3	0	0	1	0	0	0	0	0	0
EuglossaDilemma_000474	0	0	0	0	0	0	0	0	0	0	0	0	0	0	0	0	0	0	0	0	0	0	0	0
EuglossaDilemma_000475	3	0	0	0	0	0	0	0	0	0	0	0	0	0	0	0	0	0	0	0	1	0	0	0
EuglossaDilemma_000476	0	0	0	0	0	0	0	0	0	0	0	0	0	0	0	0	0	0	0	0	0	0	0	0
EuglossaDilemma_000477	72	99	99	107	123	149	94	66	65	112	88	76	119	72	150	80	107	191	108	74	148	80	66	78
EuglossaDilemma_000478	252	294	323	259	337	261	208	241	231	245	258	233	254	249	314	293	343	546	252	242	329	226	260	239
EuglossaDilemma_000479	9	5	7	19	15	17	12	3	15	11	15	10	15	40	33	6	25	35	27	3	20	7	35	31
EuglossaDilemma_000480	0	0	4	1	1	4	1	2	12	1	1	0	3	0	0	0	1	1	1	3	0	0	0	2
EuglossaDilemma_000481	0	0	0	0	0	0	0	0	0	0	0	0	0	0	0	0	0	0	0	0	0	0	0	0
EuglossaDilemma_000482	0	0	0	0	0	0	0	0	0	0	0	0	0	0	0	0	0	0	2	0	0	0	0	0
EuglossaDilemma_000483	0	0	0	0	0	0	0	0	0	0	0	0	0	0	0	0	0	0	0	0	0	0	0	0
EuglossaDilemma_000484	12	14	5	3	9	16	6	4	3	15	4	14	13	10	16	17	13	22	8	4	12	6	18	8
EuglossaDilemma_000485	0	0	0	0	0	0	0	0	0	0	0	0	0	0	0	0	0	0	1	0	0	0	0	0
EuglossaDilemma_000486	0	0	0	0	0	0	0	0	0	0	0	0	0	0	0	0	0	0	0	0	0	0	0	0
EuglossaDilemma_000487	0	0	0	0	0	0	0	0	0	0	0	0	0	0	0	0	0	0	0	0	0	0	0	0
EuglossaDilemma_000488	0	0	0	0	0	0	0	0	0	0	0	0	0	0	0	0	1	0	0	0	0	0	0	0
EuglossaDilemma_000489	0	0	0	0	0	0	0	0	0	0	0	0	0	0	0	0	0	0	0	0	0	0	0	0
EuglossaDilemma_000490	0	0	0	0	0	0	0	0	0	0	0	0	0	0	0	0	0	0	0	0	0	0	0	0
EuglossaDilemma_000491	0	0	0	0	0	0	0	0	0	0	0	0	0	0	0	0	0	0	0	0	0	0	0	0
EuglossaDilemma_000492	0	0	0	0	0	0	0	4	0	0	0	0	0	0	0	0	0	0	0	0	0	0	0	0
EuglossaDilemma_000493	0	0	0	0	0	0	0	0	0	0	0	0	0	0	0	0	0	0	0	0	0	0	0	0
EuglossaDilemma_000494	0	0	0	0	0	0	0	0	0	0	0	0	0	0	0	0	0	0	0	0	0	0	0	0
EuglossaDilemma_000495	0	0	0	0	0	0	0	0	0	0	0	0	0	0	0	0	0	0	0	0	0	0	0	0
EuglossaDilemma_000496	0	0	0	0	0	0	0	0	0	0	0	0	0	0	0	0	0	0	0	0	0	0	0	0
EuglossaDilemma_000497	81	95	220	94	222	252	151	87	181	66	116	179	118	192	73	161	172	254	87	133	141	30	176	181
EuglossaDilemma_000498	1106	1206	797	1343	1986	1343	1651	1152	1127	1312	1790	1444	1006	1472	1458	813	789	974	885	1319	1410	819	1933	1780
EuglossaDilemma_000499	6836	5318	9180	6501	7529	8283	5163	5948	9598	7905	5448	9337	7353	4411	3755	8216	11956	7462	5340	5523	6821	6832	6656	9816
EuglossaDilemma_000500	739	648	463	760	1149	928	1073	963	527	835	1193	913	701	820	749	552	684	755	543	937	915	698	1083	789
EuglossaDilemma_000501	212	526	169	426	673	271	323	131	774	598	271	165	380	474	317	332	170	134	163	535	198	129	485	566
EuglossaDilemma_000502	589	511	392	595	785	791	753	793	689	868	913	556	574	578	645	403	460	592	539	641	681	486	945	620
EuglossaDilemma_000503	52	76	58	68	193	65	107	52	42	75	92	73	67	123	45	63	98	179	88	93	102	34	97	100
EuglossaDilemma_000504	0	0	1	0	0	0	0	0	0	0	0	0	0	0	0	0	0	0	0	0	0	0	0	0
EuglossaDilemma_000505	0	0	0	0	0	0	0	0	0	0	3	0	0	0	0	0	0	0	0	0	0	0	0	0
EuglossaDilemma_000506	48	115	144	84	136	55	72	61	44	42	78	106	45	121	85	116	193	247	98	130	123	34	88	148
EuglossaDilemma_000507	0	0	0	0	0	0	0	0	0	0	0	0	0	0	0	0	0	0	0	0	0	0	0	0
EuglossaDilemma_000508	177	344	397	172	492	186	217	246	214	194	214	319	142	325	225	313	356	670	317	349	321	159	260	306
EuglossaDilemma_000509	2928	3412	1961	3745	5237	4089	3814	3288	1665	2591	4843	3031	2904	3264	3657	1935	1757	2598	2346	3861	3288	2787	4554	3660
EuglossaDilemma_000510	237	460	332	368	754	356	489	155	241	211	220	429	273	381	201	372	577	632	408	664	359	235	394	532
EuglossaDilemma_000511	12	8	12	5	5	2	5	6	2	5	4	12	1	9	2	9	6	4	2	10	10	1	6	6
EuglossaDilemma_000512	0	0	0	0	0	0	0	0	0	0	0	0	0	0	0	0	0	0	0	0	0	0	0	0
EuglossaDilemma_000513	0	0	0	0	0	0	0	0	0	0	0	0	0	0	0	0	0	0	0	0	0	0	0	0
EuglossaDilemma_000514	0	0	0	0	0	0	0	0	0	0	0	0	0	0	0	0	0	0	0	0	0	0	0	0
EuglossaDilemma_000515	0	0	0	0	0	0	0	0	0	0	0	0	0	0	0	0	0	0	0	0	0	0	0	0
EuglossaDilemma_000516	0	0	0	0	0	0	0	0	0	0	0	0	0	0	0	0	0	0	0	0	0	0	0	0
EuglossaDilemma_000517	0	0	0	0	0	0	0	0	0	0	0	0	0	0	0	0	0	0	0	0	0	0	0	0
EuglossaDilemma_000518	0	0	0	0	0	0	0	0	0	0	0	0	0	0	0	0	0	0	0	0	0	0	0	0
EuglossaDilemma_000519	0	0	0	0	0	0	0	0	0	0	0	0	0	0	0	0	0	0	0	0	0	0	0	0
EuglossaDilemma_000520	37	84	78	69	138	77	120	53	37	30	66	87	71	92	29	85	152	129	90	153	90	39	69	76
EuglossaDilemma_000521	0	0	0	0	0	0	0	0	0	0	0	0	0	0	0	0	1	0	0	0	0	0	0	4
EuglossaDilemma_000522	0	0	0	0	0	0	0	0	0	0	0	0	0	0	0	0	0	0	0	0	0	0	0	0
EuglossaDilemma_000523	0	0	0	0	0	0	0	0	0	0	0	0	0	0	0	0	0	0	0	0	0	0	0	0
EuglossaDilemma_000524	0	0	0	0	0	0	0	0	0	0	0	0	0	0	0	0	0	0	0	0	0	0	0	0
EuglossaDilemma_000525	0	0	0	0	0	0	0	0	0	0	0	0	0	0	0	0	0	0	0	0	0	0	0	0
EuglossaDilemma_000526	0	0	0	0	0	0	0	0	0	0	0	0	0	0	0	0	0	0	0	0	0	0	0	0
EuglossaDilemma_000527	0	0	0	0	0	0	0	1	0	0	0	0	0	0	0	0	0	2	0	0	0	0	0	0
EuglossaDilemma_000528	1	0	0	0	0	0	0	4	0	0	6	1	1	0	0	0	1	2	3	1	1	0	0	0
EuglossaDilemma_000529	0	0	0	0	0	0	0	0	0	0	0	0	0	0	0	0	0	0	0	0	0	0	0	0
EuglossaDilemma_000530	0	5	0	1	0	2	1	0	0	0	0	0	0	0	0	1	1	0	0	0	0	1	0	1
EuglossaDilemma_000531	0	0	0	0	0	0	0	0	0	0	0	0	0	0	0	0	0	0	0	0	0	0	0	0
EuglossaDilemma_000532	2417	1808	1549	2076	3120	1730	2845	1832	1271	1594	2617	1876	1555	2364	1692	1677	1924	2587	1550	2607	2146	1718	3036	2444
EuglossaDilemma_000533	0	0	0	0	0	0	0	0	0	0	0	0	0	0	0	0	0	0	0	0	0	0	0	0
EuglossaDilemma_000534	0	0	0	0	0	0	0	0	0	0	0	0	0	0	0	0	0	0	0	0	0	0	0	0
EuglossaDilemma_000535	0	0	1	0	0	0	0	0	0	0	0	0	1	0	0	0	2	0	0	0	0	0	0	0
EuglossaDilemma_000536	186	425	565	267	363	311	241	272	328	297	179	488	251	250	283	415	463	456	391	386	472	224	190	334
EuglossaDilemma_000537	1102	985	899	1042	1577	1076	1267	943	874	1197	1318	1311	1031	1306	1027	963	1089	1098	628	1110	1040	752	1478	1240
EuglossaDilemma_000538	303	560	881	496	745	394	653	255	534	462	416	513	459	409	844	433	498	598	633	686	561	379	434	380
EuglossaDilemma_000539	0	1	0	0	0	0	1	1	0	3	3	0	2	0	0	0	0	0	0	0	1	0	0	6
EuglossaDilemma_000540	2	0	2	0	0	0	0	0	0	0	0	0	0	1	0	0	1	0	0	0	0	0	0	1
EuglossaDilemma_000541	234	363	623	331	345	289	128	159	357	298	174	392	274	184	279	294	330	296	402	385	362	282	215	243
EuglossaDilemma_000542	5	8	3	4	2	4	0	13	6	0	0	7	5	0	4	8	7	3	2	5	7	5	4	6
EuglossaDilemma_000543	4	4	1	6	0	3	5	3	7	11	6	5	11	1	9	5	9	6	2	4	2	6	7	12
EuglossaDilemma_000544	41	24	49	25	46	20	17	20	32	47	11	61	19	26	38	33	38	42	39	14	13	37	28	22
EuglossaDilemma_000545	0	0	0	6	6	0	1	0	3	0	0	3	2	0	0	0	1	0	1	0	0	1	1	0
EuglossaDilemma_000546	114	162	145	207	160	157	81	128	66	163	117	143	54	114	93	140	62	87	107	80	82	115	120	342
EuglossaDilemma_000547	446	345	352	469	488	347	519	406	386	443	504	477	346	426	410	393	491	538	440	532	497	361	540	423
EuglossaDilemma_000548	145	155	176	124	108	128	89	143	109	149	185	133	130	186	185	202	137	125	145	117	149	106	135	220
EuglossaDilemma_000549	0	0	0	0	0	0	0	0	1	0	0	0	0	0	0	0	0	0	0	0	0	0	0	0
EuglossaDilemma_000550	44	88	69	65	107	42	22	41	27	52	51	76	23	29	26	18	67	96	41	70	67	37	30	67
EuglossaDilemma_000551	0	0	0	0	0	0	0	0	0	0	0	0	0	0	0	0	0	0	0	0	0	0	0	0
EuglossaDilemma_000552	18	22	4	11	3	4	6	12	4	9	13	13	10	9	9	10	7	21	3	18	23	4	27	13
EuglossaDilemma_000553	5	5	6	3	3	15	11	4	13	23	13	9	3	11	10	17	10	5	12	14	8	14	8	12
EuglossaDilemma_000554	13424	12117	14972	14497	16832	26365	21917	31262	12310	31177	26996	20244	20075	14528	12851	11663	12773	14609	9033	13961	20184	12416	25633	16985
EuglossaDilemma_000555	240	265	343	231	247	369	272	437	457	328	288	431	271	302	380	214	223	265	197	230	287	206	238	318
EuglossaDilemma_000556	379	311	333	384	287	454	399	551	274	636	528	499	312	329	384	305	214	370	277	273	316	308	480	356
EuglossaDilemma_000557	185	394	487	302	459	273	185	284	372	292	200	258	160	195	339	195	191	209	300	166	212	324	234	291
EuglossaDilemma_000558	9	7	7	0	12	2	13	9	7	9	10	11	3	12	4	1	4	7	0	2	7	3	24	1
EuglossaDilemma_000559	0	0	0	0	0	0	0	0	0	4	0	0	0	1	0	0	1	0	0	0	0	0	0	2
EuglossaDilemma_000560	69	66	142	93	159	86	85	98	108	52	66	128	85	116	56	112	65	123	80	94	197	66	66	100
EuglossaDilemma_000561	3	2	6	2	5	0	1	5	12	3	0	0	1	2	0	4	3	4	3	6	3	0	0	4
EuglossaDilemma_000562	2810	2315	2611	2815	3119	2701	2251	2181	2914	1977	2548	2668	2383	2235	3315	2845	2297	2376	2032	2921	2938	2238	2810	3067
EuglossaDilemma_000563	6	3	4	1	17	10	8	15	15	27	8	9	11	8	4	5	10	21	22	6	16	4	7	3
EuglossaDilemma_000564	514	425	373	588	682	659	585	578	525	429	752	621	448	470	538	419	389	410	421	622	518	415	836	518
EuglossaDilemma_000565	1038	746	625	1032	868	1298	1053	2047	842	1633	1386	1241	1352	800	1032	869	642	999	711	1018	930	831	1505	856
EuglossaDilemma_000566	709	519	557	670	922	729	1026	845	558	764	1004	799	817	840	905	531	734	774	658	783	783	696	1109	953
EuglossaDilemma_000567	1128	989	715	1082	1830	1308	1646	888	662	1060	1462	1122	730	1101	1122	797	835	1265	944	1424	1208	1078	1753	1405
EuglossaDilemma_000568	867	918	940	1291	1530	1552	1407	1242	890	1369	1560	1542	1376	1071	1242	1138	839	1111	1088	1133	1232	918	1713	1191
EuglossaDilemma_000569	1028	1111	544	1632	1472	2724	1300	1345	353	1281	1711	1550	1669	1098	1625	2280	951	1113	2043	2068	2336	1097	2385	1331
EuglossaDilemma_000570	35	75	26	84	81	69	70	54	17	59	78	42	54	45	114	48	28	46	65	58	24	81	62	85
EuglossaDilemma_000571	0	3	0	0	7	10	2	2	13	1	13	2	8	2	1	0	3	6	2	2	0	2	3	0
EuglossaDilemma_000572	0	0	1	0	6	0	0	0	4	0	3	6	3	0	1	2	3	2	1	8	2	2	2	0
EuglossaDilemma_000573	2	0	0	0	2	0	3	0	0	0	0	0	0	1	0	0	0	2	4	3	0	0	0	0
EuglossaDilemma_000574	47	140	26	110	177	59	206	73	33	104	121	69	78	67	49	76	58	107	58	99	62	78	72	105
EuglossaDilemma_000575	24	28	26	36	41	31	28	27	23	20	24	45	42	40	43	37	29	31	46	39	35	51	43	36
EuglossaDilemma_000576	675	711	526	822	1153	941	1263	889	570	676	1272	775	714	880	717	592	583	756	542	953	851	610	1215	897
EuglossaDilemma_000577	16	10	8	12	8	9	6	10	26	6	8	9	8	6	8	13	10	14	13	16	1	7	5	6
EuglossaDilemma_000578	2375	2032	1197	2824	3562	2691	3206	2535	1301	2407	3557	3112	2512	2089	2000	1193	1478	1897	1450	2780	2188	2173	3135	2834
EuglossaDilemma_000579	688	633	609	731	771	1005	631	1171	753	984	985	832	827	677	801	580	623	533	674	730	793	674	969	819
EuglossaDilemma_000580	768	730	646	975	765	595	723	636	846	515	603	839	575	666	637	688	475	597	458	672	632	738	698	847
EuglossaDilemma_000581	942	661	511	900	1351	776	1322	934	525	673	1183	882	725	806	718	598	546	700	570	887	765	743	1406	1036
EuglossaDilemma_000582	684	801	690	735	1176	412	778	491	878	292	524	757	475	657	592	631	593	1004	625	708	461	433	642	731
EuglossaDilemma_000583	63	32	37	64	43	26	21	35	69	57	39	47	40	36	34	81	76	160	74	34	37	38	46	44
EuglossaDilemma_000584	66	56	64	81	56	43	61	40	96	78	39	89	56	36	38	143	116	213	103	55	71	79	75	80
EuglossaDilemma_000585	9894	4842	3723	8205	7540	5909	6330	5436	5681	5416	6188	6741	5965	5467	6481	4899	4104	4583	4877	8139	4816	6709	7080	5570
EuglossaDilemma_000586	775	563	311	750	1019	639	1104	650	268	462	1121	577	492	765	628	447	424	673	385	809	631	553	1121	727
EuglossaDilemma_000587	348	337	231	404	574	598	432	522	257	650	572	545	515	527	479	316	307	426	274	404	464	355	702	350
EuglossaDilemma_000588	28169	17868	19684	27376	20713	35531	23814	42521	38183	40907	30687	35874	24125	27818	74150	37066	24088	26542	40714	27553	41766	16895	20251	35978
EuglossaDilemma_000589	142	159	132	101	185	194	169	161	145	200	184	178	127	136	130	84	142	171	158	148	175	71	194	173
EuglossaDilemma_000590	114	39	37	122	112	32	43	135	71	89	46	188	73	28	86	121	70	116	54	84	71	68	106	72
EuglossaDilemma_000591	0	0	0	0	0	0	0	0	0	0	0	1	0	0	0	0	0	0	0	0	0	0	0	0
EuglossaDilemma_000592	37	83	85	39	47	99	144	63	30	66	133	107	30	61	49	52	64	113	54	73	41	62	83	33
EuglossaDilemma_000593	963	1470	3751	1612	1642	1710	1060	1486	1824	1481	1006	2743	1357	1620	1592	1596	1743	1888	1599	2144	2244	1512	1693	1795
EuglossaDilemma_000594	0	0	0	1	0	0	0	0	0	0	0	0	0	0	0	0	0	1	0	3	0	3	0	2
EuglossaDilemma_000595	496	650	836	634	759	803	503	584	901	770	534	580	731	580	538	590	611	1044	1024	703	822	711	618	600
EuglossaDilemma_000596	143	224	456	344	418	699	195	172	187	256	309	293	241	185	258	163	256	198	210	325	344	387	411	224
EuglossaDilemma_000597	435	440	673	494	340	435	211	332	786	371	178	567	299	321	339	811	634	402	576	467	637	304	321	465
EuglossaDilemma_000598	4105	4110	5665	3996	3127	2987	1881	3152	5601	3337	1545	4750	2528	3093	3427	5808	4683	3789	3945	4245	4732	3484	2631	4570
EuglossaDilemma_000599	1717	1616	2060	1372	1321	1156	942	1396	2342	1948	790	2444	1386	1127	1238	2385	2015	1968	1539	1606	1546	1574	1283	1702
EuglossaDilemma_000600	464	234	260	328	452	466	321	450	274	438	447	438	365	351	427	231	291	314	309	411	448	388	419	362
EuglossaDilemma_000601	1043	944	921	1322	1325	1133	1021	968	1063	890	1032	1034	954	922	1058	1081	1114	1315	936	1348	1088	922	1285	1289
EuglossaDilemma_000602	105	89	54	55	150	57	86	81	54	92	112	69	58	73	53	101	58	91	36	83	61	67	127	101
EuglossaDilemma_000603	2	3	3	0	0	0	0	0	0	0	1	0	0	0	4	0	1	0	0	0	0	0	0	0
EuglossaDilemma_000604	7549	10073	19146	7245	6469	4975	5900	12414	11086	8566	5741	18760	5993	10388	12724	9913	9704	10124	14148	7354	9433	5722	5271	7532
EuglossaDilemma_000605	470	394	282	478	624	484	618	681	330	522	708	402	404	421	511	388	252	322	312	438	389	457	810	552
EuglossaDilemma_000606	269	300	107	237	480	233	185	269	87	327	418	347	122	193	217	149	219	54	56	227	268	166	436	215
EuglossaDilemma_000607	1543	1231	1409	1811	1826	2365	1911	2519	1649	2502	2615	1978	1864	1738	1927	1234	1257	1099	1260	1650	1612	1306	2396	1651
EuglossaDilemma_000608	694	622	1321	704	676	864	638	1141	843	870	704	684	693	975	881	677	806	654	764	659	813	1301	966	790
EuglossaDilemma_000609	672	728	274	966	1466	1093	1303	1426	112	820	1627	999	587	963	477	635	450	450	275	807	688	514	1927	955
EuglossaDilemma_000610	169	84	335	172	217	148	166	362	420	173	161	144	267	180	186	152	182	301	112	162	216	130	123	127
EuglossaDilemma_000611	55764	48967	51255	57254	84607	62882	78807	62542	49871	52170	80905	61115	57495	72113	68938	50205	50436	61309	51845	71361	71698	50366	81107	71432
EuglossaDilemma_000612	2008	1442	2101	1938	1683	2410	2154	2481	2216	2577	2439	2331	2216	2037	2605	1819	1734	2085	2187	1545	2130	1714	2355	2197
EuglossaDilemma_000613	643	742	437	705	1057	1014	834	983	319	936	1113	888	673	694	668	525	497	665	456	706	638	540	1000	883
EuglossaDilemma_000614	0	7	4	13	17	3	10	9	6	8	8	0	5	11	11	5	4	16	8	24	5	8	10	11
EuglossaDilemma_000615	67	147	159	113	139	151	106	30	56	102	193	89	65	195	98	90	131	250	137	121	139	54	168	84
EuglossaDilemma_000616	0	0	0	0	0	0	0	0	0	0	0	0	0	0	0	0	0	0	0	0	0	0	4	0
EuglossaDilemma_000617	13	10	16	10	14	9	6	5	5	8	13	2	4	15	5	1	8	15	18	11	15	1	3	3
EuglossaDilemma_000618	13	32	34	32	35	36	18	8	14	63	56	18	14	48	33	16	46	60	27	70	37	15	37	22
EuglossaDilemma_000619	0	0	0	0	0	0	0	0	0	0	0	0	0	0	0	0	0	0	0	0	0	0	0	0
EuglossaDilemma_000620	0	0	0	0	0	0	0	0	0	0	0	0	0	0	0	0	0	0	0	0	0	0	0	0
EuglossaDilemma_000621	0	0	0	0	0	0	0	0	0	0	0	0	0	0	0	0	0	0	0	0	0	0	0	0
EuglossaDilemma_000622	0	0	0	0	0	0	0	0	0	0	0	0	0	0	0	0	0	0	0	0	0	0	0	0
EuglossaDilemma_000623	0	0	0	0	0	0	0	0	0	0	0	0	0	0	0	0	0	0	0	0	0	0	0	0
EuglossaDilemma_000624	0	0	0	0	0	0	0	0	0	0	0	0	0	0	0	0	0	0	0	0	0	0	0	0
EuglossaDilemma_000625	0	0	0	0	0	0	0	0	0	0	0	0	0	0	0	0	0	0	0	0	0	0	0	0
EuglossaDilemma_000626	0	0	0	0	0	0	0	0	0	0	0	0	0	0	0	0	0	0	0	0	0	0	0	0
EuglossaDilemma_000627	19	36	52	22	56	15	37	25	23	18	15	30	23	26	26	28	30	77	25	16	34	18	19	30
EuglossaDilemma_000628	52	75	91	42	116	38	35	43	52	37	33	77	43	43	45	54	63	129	56	66	80	21	59	61
EuglossaDilemma_000629	8	9	3	1	3	3	0	0	9	10	3	8	6	2	2	6	8	1	5	11	7	12	1	2
EuglossaDilemma_000630	0	4	3	3	12	7	15	4	0	2	4	9	3	2	4	5	3	3	0	5	6	2	0	0
EuglossaDilemma_000631	17	16	12	7	26	20	26	9	12	20	12	38	22	21	20	13	14	25	15	36	20	10	33	15
EuglossaDilemma_000632	0	0	3	2	0	0	1	0	0	0	0	0	0	0	1	1	0	3	2	2	0	0	0	0
EuglossaDilemma_000633	0	1	0	1	0	0	0	0	0	0	0	0	0	0	0	0	0	0	0	0	0	0	1	0
EuglossaDilemma_000634	10	4	4	7	23	1	1	2	0	5	3	3	8	4	1	8	4	6	5	2	4	2	9	9
EuglossaDilemma_000635	0	0	0	0	0	0	0	0	0	0	0	0	0	0	0	0	0	0	0	0	0	0	0	0
EuglossaDilemma_000636	0	0	0	0	0	0	0	0	0	0	0	0	0	0	0	0	0	0	0	0	0	0	0	0
EuglossaDilemma_000637	56	30	94	34	63	46	44	39	37	23	29	64	47	44	38	72	51	76	40	66	50	19	56	47
EuglossaDilemma_000638	5	13	21	11	21	16	13	16	5	9	9	18	6	27	6	19	16	28	16	18	23	2	8	14
EuglossaDilemma_000639	34	43	66	37	19	46	16	63	32	32	43	37	45	24	40	34	40	63	28	29	30	24	76	44
EuglossaDilemma_000640	145	62	71	82	63	23	38	118	58	47	54	49	85	58	82	62	70	92	48	32	47	62	45	131
EuglossaDilemma_000641	983	825	337	1128	2195	955	1950	1026	151	552	1980	860	643	1306	739	604	613	1059	573	1370	1033	881	1871	1418
EuglossaDilemma_000642	912	704	385	859	1292	975	1217	1038	416	760	1363	839	670	869	861	594	595	716	595	1054	920	630	1280	852
EuglossaDilemma_000643	961	781	706	1066	1487	1224	1079	1198	962	672	1006	1485	854	805	1063	797	716	795	749	1196	1027	994	1279	1029
EuglossaDilemma_000644	6939	6060	6875	7657	10197	14027	10426	15401	8700	15901	14064	11458	11211	9029	8380	5843	7030	8588	6015	9207	11664	7301	13489	8052
EuglossaDilemma_000645	13	31	50	109	34	10	87	26	96	22	3	44	24	30	16	24	53	36	18	165	4	20	354	85
EuglossaDilemma_000646	310	257	279	323	339	311	299	385	316	348	453	409	302	242	307	211	253	385	295	372	252	229	473	314
EuglossaDilemma_000647	7	6	9	6	18	8	14	21	4	14	6	12	26	16	5	5	25	26	18	7	5	4	18	19
EuglossaDilemma_000648	66	29	47	16	66	40	56	41	37	38	43	36	26	58	13	17	45	46	26	41	36	10	66	29
EuglossaDilemma_000649	928	594	711	943	883	968	745	904	832	816	922	951	692	742	879	783	772	659	869	811	806	655	1031	828
EuglossaDilemma_000650	743	655	864	697	874	848	636	617	869	586	721	820	703	658	958	514	499	553	601	757	786	807	958	773
EuglossaDilemma_000651	3645	2975	3115	3978	3393	4958	4109	5969	3523	5495	4675	4649	4221	3422	4983	3493	2933	3458	3338	3226	3847	3051	5038	4145
EuglossaDilemma_000652	2074	1865	1540	2583	2388	3030	2243	3555	2465	3294	2786	2484	2664	1836	2509	1923	1922	2349	2021	2213	2228	2094	2983	2523
EuglossaDilemma_000653	1510	1199	629	1445	2077	1830	2066	2472	395	1758	2541	1451	1128	1573	799	1060	1030	1248	816	1688	1618	1019	2627	1452
EuglossaDilemma_000654	1857	1457	1404	1636	1776	2390	2194	3189	1780	2844	2858	2276	1910	1941	2217	1383	1077	1212	1082	1504	2146	1349	2416	2129
EuglossaDilemma_000655	265	203	258	326	255	287	280	305	191	269	358	272	215	209	248	181	208	241	176	218	234	221	418	254
EuglossaDilemma_000656	1683	1955	1234	2580	2865	2048	2747	1644	1201	1369	2690	1996	1758	1840	1929	1357	1406	1771	1723	2224	2094	1657	2780	2284
EuglossaDilemma_000657	2202	1913	1940	2043	2805	1555	2053	1692	2026	986	1850	2707	1508	2193	2416	2378	2061	2239	2319	2824	2274	1491	2259	2177
EuglossaDilemma_000658	588	247	521	467	470	365	409	560	511	231	267	401	449	434	627	376	338	367	310	425	425	430	433	474
EuglossaDilemma_000659	783	637	478	745	897	822	611	535	836	589	682	973	524	596	647	711	843	770	468	720	701	650	905	900
EuglossaDilemma_000660	2307	1046	1562	1596	1286	912	1138	1861	1487	810	780	1139	1093	1285	1703	1053	801	1183	953	1045	996	1625	1227	1572
EuglossaDilemma_000661	690	897	933	614	677	534	471	570	754	528	445	646	463	619	728	502	635	940	645	764	793	423	547	773
EuglossaDilemma_000662	0	0	0	0	0	0	0	0	0	0	0	0	3	0	2	1	0	0	0	0	0	0	0	0
EuglossaDilemma_000663	0	0	0	0	0	0	0	0	0	0	0	0	0	0	0	0	0	0	0	0	0	0	0	0
EuglossaDilemma_000664	262	316	504	284	310	370	288	366	443	355	294	416	254	331	371	324	369	578	329	382	424	188	312	347
EuglossaDilemma_000665	315	394	354	432	649	426	505	333	405	427	475	510	384	580	405	429	532	586	427	573	495	250	478	405
EuglossaDilemma_000666	0	1	0	0	0	0	0	0	0	0	0	0	0	0	0	0	0	0	0	0	0	0	0	0
EuglossaDilemma_000667	22	21	63	41	49	47	24	59	22	43	14	29	37	42	19	44	48	16	19	24	14	16	31	90
EuglossaDilemma_000668	81919	57263	100353	69897	80349	51374	48452	82955	81674	98294	32362	89858	105812	62980	55890	104518	116427	115473	80677	57948	52614	81519	74356	124274
EuglossaDilemma_000669	0	0	2	2	0	2	0	1	0	0	0	7	2	11	2	6	6	4	1	3	6	0	5	11
EuglossaDilemma_000670	557	502	469	659	736	667	741	720	506	638	776	649	592	690	615	582	505	579	477	607	693	527	901	666
EuglossaDilemma_000671	606	512	317	535	870	486	743	503	313	310	701	621	444	573	477	445	365	389	318	689	411	435	897	679
EuglossaDilemma_000672	0	1	4	0	0	0	0	0	0	0	55	0	0	13	2	2	0	55	0	0	0	0	2	0
EuglossaDilemma_000673	0	0	4	1	1	0	0	3	0	0	2	1	2	6	2	1	7	11	1	0	0	0	0	5
EuglossaDilemma_000674	0	4	0	0	0	0	0	0	0	0	0	0	0	0	2	0	0	0	0	0	0	1	0	0
EuglossaDilemma_000675	0	0	0	0	0	0	0	0	0	0	0	0	0	0	0	0	0	0	0	0	0	0	0	0
EuglossaDilemma_000676	0	8	15	5	3	5	5	2	17	8	10	8	2	7	7	1	8	0	4	5	3	7	3	16
EuglossaDilemma_000677	51	44	41	26	63	53	99	75	63	30	93	41	9	50	59	10	52	48	42	89	59	15	101	97
EuglossaDilemma_000678	621	546	578	829	1050	601	797	662	700	332	474	826	428	659	748	975	725	749	988	1253	773	474	724	651
EuglossaDilemma_000679	121	149	150	85	147	75	90	115	200	100	81	115	108	131	123	179	150	188	151	126	150	88	154	206
EuglossaDilemma_000680	340	358	225	272	657	289	400	277	343	246	335	373	260	400	289	530	462	544	375	463	404	180	449	483
EuglossaDilemma_000681	0	0	0	0	0	0	0	0	0	0	0	2	0	0	0	0	0	0	0	0	0	0	0	0
EuglossaDilemma_000682	0	0	0	0	0	0	0	0	0	0	0	0	0	0	0	0	0	1	1	0	0	0	0	0
EuglossaDilemma_000683	80	70	68	55	126	61	128	34	44	68	78	92	66	113	89	137	91	101	80	127	102	33	85	123
EuglossaDilemma_000684	374	289	124	312	663	187	543	220	139	116	401	200	262	492	304	182	187	264	241	452	259	271	502	393
EuglossaDilemma_000685	1050	846	820	1279	1142	981	1102	1233	801	929	1012	1037	853	874	1128	893	797	919	819	1019	894	1014	1164	1172
EuglossaDilemma_000686	7721	7385	3880	8023	7205	3443	4736	5751	4381	4737	4369	2958	3513	3988	10011	5211	3655	5840	6038	4555	4492	6310	5167	9804
EuglossaDilemma_000687	783	579	621	875	834	1162	700	1195	710	1741	1375	1118	854	739	650	581	593	469	486	737	914	719	1236	857
EuglossaDilemma_000688	352	524	210	490	768	554	416	828	98	411	632	339	233	332	354	230	244	152	189	362	331	302	670	530
EuglossaDilemma_000689	0	0	0	0	0	0	0	0	0	0	3	0	0	2	0	0	0	0	1	0	0	0	0	2
EuglossaDilemma_000690	12	27	24	21	39	12	33	20	20	17	16	33	10	30	13	21	18	24	12	42	20	12	35	45
EuglossaDilemma_000691	18	25	40	30	97	24	21	13	29	22	29	64	14	31	11	21	26	34	18	39	34	22	56	55
EuglossaDilemma_000692	2	2	1	0	0	7	3	4	2	3	0	5	4	0	2	1	2	3	0	1	1	0	0	13
EuglossaDilemma_000693	213	163	38	44	77	34	78	223	33	15	224	74	22	58	49	48	183	54	65	570	638	31	77	89
EuglossaDilemma_000694	19	7	8	16	16	14	31	12	4	5	19	10	10	25	11	16	14	2	13	22	7	7	26	16
EuglossaDilemma_000695	301	245	436	331	327	511	431	460	455	445	484	449	363	373	431	349	291	301	383	310	376	309	518	355
EuglossaDilemma_000696	599	547	638	639	808	621	636	515	882	467	562	725	550	505	772	755	624	600	498	702	693	625	742	857
EuglossaDilemma_000697	591	550	480	786	728	503	597	536	492	542	575	685	504	551	832	656	457	675	494	521	497	588	564	670
EuglossaDilemma_000698	549	547	336	727	751	813	733	663	347	476	813	668	418	518	503	436	321	387	381	643	518	478	808	652
EuglossaDilemma_000699	358	313	208	370	437	476	706	800	132	494	652	347	317	291	349	325	204	326	152	306	275	274	633	368
EuglossaDilemma_000700	0	0	0	0	0	0	0	0	0	0	0	0	0	0	0	0	0	0	0	0	0	0	0	0
EuglossaDilemma_000701	2687	2428	3717	2500	2378	2951	1441	2464	3560	3265	2222	3290	2300	2059	3657	3767	3056	3789	3065	2514	3246	2283	1889	2823
EuglossaDilemma_000702	519	395	627	498	389	437	331	421	569	513	378	619	454	392	557	732	496	682	576	441	503	508	386	543
EuglossaDilemma_000703	68	24	16	17	22	11	45	45	2	21	58	28	49	170	14	25	41	71	48	33	21	44	31	42
EuglossaDilemma_000704	133	24	327	45	66	621	301	527	327	671	282	537	443	481	364	338	673	169	440	346	995	34	48	89
EuglossaDilemma_000705	47	30	57	45	88	44	46	37	33	39	73	104	24	68	31	26	38	77	61	30	44	53	95	34
EuglossaDilemma_000706	0	0	0	0	0	0	0	0	0	0	0	2	0	0	0	0	0	2	0	0	0	0	0	0
EuglossaDilemma_000707	437	464	325	513	637	512	524	399	274	308	487	418	421	290	382	299	264	388	358	419	383	406	571	540
EuglossaDilemma_000708	1884	2048	957	2323	2267	2132	1538	2237	1221	2208	2064	1560	1694	1309	2477	1564	1192	1418	1064	1661	1376	1755	2173	2057
EuglossaDilemma_000709	780	749	463	763	995	555	894	642	849	484	615	919	735	745	817	944	821	1152	893	1086	709	647	719	868
EuglossaDilemma_000710	7	20	19	16	2	11	14	13	6	26	9	25	9	4	20	3	12	20	14	15	3	15	27	15
EuglossaDilemma_000711	5980	4829	7504	6610	5252	10144	6340	8036	8941	9841	7929	8135	6489	6803	10609	6392	5520	4840	7516	6619	8972	4643	7180	7634
EuglossaDilemma_000712	317	267	190	324	176	59	261	155	187	82	80	43	109	107	330	175	84	192	216	116	123	310	201	169
EuglossaDilemma_000713	6	5	13	7	1	0	14	3	0	4	0	0	3	0	7	7	6	7	17	1	5	6	6	4
EuglossaDilemma_000714	2	0	4	2	2	4	3	1	1	10	0	0	6	1	4	10	3	5	11	3	6	3	2	0
EuglossaDilemma_000715	948	1015	586	1332	1985	1248	1323	1189	809	1033	1159	1253	1130	847	915	678	808	1609	737	1707	1087	1246	1741	1240
EuglossaDilemma_000716	569	407	345	585	798	579	781	602	354	524	950	617	491	613	470	454	483	612	481	690	603	472	703	535
EuglossaDilemma_000717	875	688	484	900	1026	873	578	902	642	927	989	842	761	590	814	578	543	450	425	783	687	720	991	858
EuglossaDilemma_000718	1245	961	1434	924	798	1507	780	1315	1872	2272	1279	1339	1152	1036	1086	887	1357	760	1056	1325	1209	1686	1427	1582
EuglossaDilemma_000719	0	0	14	0	10	0	0	0	49	12	0	10	24	0	1	46	28	0	14	0	3	0	0	21
EuglossaDilemma_000720	1139	1049	2091	1792	1531	2088	1425	2386	2103	3250	2352	2773	2143	1482	2284	1983	1724	1730	1971	1581	1750	1504	1855	1437
EuglossaDilemma_000721	632	394	633	499	507	598	452	652	550	626	516	649	545	402	607	461	541	422	438	541	511	561	636	754
EuglossaDilemma_000722	3354	2757	2097	3436	2494	1929	1966	2207	2613	2502	1942	2120	2357	1744	4313	2574	2405	2549	4015	2499	2326	3043	2250	3576
EuglossaDilemma_000723	2192	1888	2107	2356	2870	3442	2894	3753	2134	3604	3620	2591	2612	2194	2515	1784	1943	1987	1793	2386	2612	1943	3871	2446
EuglossaDilemma_000724	46	53	130	68	56	80	77	154	237	181	93	99	143	83	59	56	87	130	296	41	61	79	35	62
EuglossaDilemma_000725	175	160	296	200	178	229	230	449	504	481	280	355	274	262	197	141	197	271	534	139	199	184	152	231
EuglossaDilemma_000726	516	526	904	633	697	791	702	1311	1484	814	766	1015	912	743	902	615	842	438	569	773	829	546	752	790
EuglossaDilemma_000728	0	0	0	0	0	0	0	0	0	0	0	0	0	0	0	0	0	0	0	0	0	0	0	0
EuglossaDilemma_000729	0	4	1	3	1	0	0	1	5	0	1	0	0	0	1	2	0	3	1	4	6	0	0	8
EuglossaDilemma_000730	2	2	1	0	1	3	0	0	5	0	0	0	0	0	3	0	1	2	1	1	0	1	0	5
EuglossaDilemma_000731	0	0	0	0	0	0	0	0	0	0	0	0	0	0	0	0	0	0	0	0	0	0	0	0
EuglossaDilemma_000732	29	43	104	57	84	127	112	160	78	22	26	42	39	356	70	90	128	120	180	140	143	85	41	69
EuglossaDilemma_000733	1356	1221	1442	1510	2154	1645	2017	1781	1630	1675	2206	1690	1477	1811	1721	1141	1500	1884	1469	2028	1887	1566	2196	1603
EuglossaDilemma_000734	413	403	164	466	1117	428	701	522	223	319	651	494	385	611	428	323	281	483	401	865	496	370	773	494
EuglossaDilemma_000735	0	0	0	0	0	0	0	0	0	0	0	0	1	0	2	0	1	0	0	0	0	0	0	0
EuglossaDilemma_000736	0	0	0	0	0	0	0	1	3	0	2	0	0	1	0	0	1	5	0	0	0	0	4	0
EuglossaDilemma_000737	1	1	0	1	0	0	0	1	0	4	1	0	2	0	1	0	0	0	0	2	0	0	0	0
EuglossaDilemma_000743	3	0	11	4	0	5	1	15	0	4	3	8	0	4	2	3	4	7	5	4	0	0	0	9
EuglossaDilemma_000747	5	2	4	1	0	1	16	1	0	0	3	4	2	3	6	6	0	3	1	4	6	7	12	0
EuglossaDilemma_000748	0	0	2	0	0	1	3	0	0	0	0	1	0	2	3	0	0	2	2	6	0	0	61	3
EuglossaDilemma_000749	0	0	0	0	0	0	0	0	0	0	0	0	0	0	0	0	0	0	0	0	0	0	0	0
EuglossaDilemma_000750	0	0	0	1	0	0	0	1	0	0	0	0	0	0	0	0	0	0	4	0	0	1	0	3
EuglossaDilemma_000751	1	4	1	8	9	0	4	0	10	1	8	3	4	8	31	7	3	3	4	9	3	3	0	7
EuglossaDilemma_000752	2	11	15	10	31	2	1	12	6	10	4	8	16	7	39	10	2	9	3	12	4	5	7	17
EuglossaDilemma_000753	7	23	14	11	30	7	16	20	22	4	16	11	18	3	41	26	11	22	12	8	5	6	18	10
EuglossaDilemma_000754	0	0	0	0	0	0	0	0	0	0	0	0	0	0	0	0	0	0	0	0	0	0	0	0
EuglossaDilemma_000755	0	0	0	0	0	0	1	0	0	0	0	0	0	0	0	1	0	1	0	0	0	0	0	0
EuglossaDilemma_000756	0	0	0	2	0	0	0	0	0	0	3	4	2	3	0	0	2	4	1	0	0	0	0	0
EuglossaDilemma_000764	545	460	340	478	736	497	743	374	389	273	522	621	452	430	456	489	316	309	327	741	399	501	790	683
EuglossaDilemma_000765	2669	1787	3202	1906	1894	2413	2141	3427	3617	4216	3394	3532	3842	2600	3300	2482	2198	3091	3565	1977	2900	2651	3050	2034
EuglossaDilemma_000766	1215	1200	1721	1417	1615	1526	2111	1893	1957	2335	1900	1765	1875	1390	1919	1484	1407	1409	1432	1432	1657	1245	2046	1712
EuglossaDilemma_000767	0	0	0	0	0	0	0	0	0	0	0	0	0	0	5	0	0	0	0	0	0	0	0	0
EuglossaDilemma_000768	0	0	0	0	0	0	0	0	0	0	0	0	0	0	0	0	0	0	0	0	0	0	0	0
EuglossaDilemma_000769	0	0	0	0	0	0	0	0	0	1	0	0	0	0	0	0	0	0	0	0	0	0	0	0
EuglossaDilemma_000770	0	0	0	0	0	0	0	0	0	0	0	0	0	0	0	0	0	0	0	0	0	0	0	0
EuglossaDilemma_000771	337	356	557	270	428	417	358	326	427	509	307	438	248	364	353	316	456	428	372	368	509	273	423	352
EuglossaDilemma_000772	1697	1072	514	1166	2134	1076	1740	1615	251	856	2111	1492	765	1376	934	878	731	1167	713	1559	1150	1085	2138	1187
EuglossaDilemma_000773	267	231	179	304	393	232	374	239	171	198	355	271	237	243	241	191	191	282	219	304	220	196	415	314
EuglossaDilemma_000774	20	0	0	0	7	0	0	0	0	0	0	0	15	18	0	24	12	0	8	27	0	0	0	0
EuglossaDilemma_000775	122	173	121	173	210	152	196	189	127	101	229	177	129	100	157	113	130	164	92	166	125	185	224	198
EuglossaDilemma_000776	0	2	0	3	0	1	5	5	5	3	8	1	0	7	5	3	0	4	0	2	2	1	8	5
EuglossaDilemma_000777	0	0	0	0	0	0	0	0	0	0	0	0	2	0	0	0	0	0	0	0	1	0	0	0
EuglossaDilemma_000778	0	0	0	0	0	0	0	0	0	0	0	0	0	0	1	0	0	0	0	0	0	0	0	3
EuglossaDilemma_000779	806	582	367	696	816	575	759	698	508	491	735	519	446	585	705	391	318	508	382	563	509	595	931	688
EuglossaDilemma_000780	1078	885	719	1172	1569	1125	1400	1086	648	829	1727	1112	993	1280	877	921	1471	1536	1051	1877	1363	902	1677	1282
EuglossaDilemma_000781	2103	1547	2227	2257	2428	4286	2984	3932	3439	3596	3598	2969	3204	2742	2563	1820	2382	2299	1842	2440	3419	1859	3250	2564
EuglossaDilemma_000782	636	472	333	604	737	821	712	999	397	946	886	699	604	551	577	381	389	462	441	582	708	463	916	631
EuglossaDilemma_000783	1946	1679	1615	2086	2127	2087	1771	1948	2345	2019	1903	2363	1873	1554	2886	2064	1795	2023	2165	2235	1995	1722	2112	2165
EuglossaDilemma_000784	37	36	35	31	40	28	38	66	59	82	39	32	65	37	45	35	44	35	29	28	49	16	46	31
EuglossaDilemma_000785	2868	3262	4831	2313	3120	3275	2883	3941	3174	4706	3598	4514	2443	2972	3272	2552	3374	4011	3420	3573	3564	2448	3506	2826
EuglossaDilemma_000786	19	3	8	9	10	7	3	5	2	3	8	7	2	0	2	1	1	1	6	3	6	11	3	6
EuglossaDilemma_000787	16	27	31	14	26	28	35	58	49	59	34	37	39	12	21	12	26	36	28	25	25	23	42	31
EuglossaDilemma_000788	0	0	0	0	0	0	0	0	0	0	0	0	0	0	0	2	0	0	0	0	0	0	0	0
EuglossaDilemma_000789	102	78	115	80	99	47	57	43	78	57	58	92	60	45	69	132	161	186	64	148	83	50	120	97
EuglossaDilemma_000790	50	69	101	73	61	37	42	19	70	94	30	72	47	46	65	87	88	127	41	63	51	62	73	77
EuglossaDilemma_000791	384	352	228	394	730	454	505	405	180	340	588	502	379	431	359	303	313	414	313	547	408	419	552	355
EuglossaDilemma_000792	448	327	359	554	496	517	427	669	397	529	641	583	462	365	530	378	335	271	260	368	436	347	596	450
EuglossaDilemma_000793	3501	3344	26619	4285	11927	18256	165845	93955	26314	40862	6998	7590	98358	76535	12534	6984	7127	21694	5978	3769	10786	1301	83619	30031
EuglossaDilemma_000795	516	446	650	401	494	575	580	913	809	1035	511	436	405	436	622	332	420	338	434	366	558	451	729	533
EuglossaDilemma_000796	563	527	355	638	976	646	689	764	399	704	813	618	488	555	619	431	484	706	462	707	578	637	866	685
EuglossaDilemma_000797	682	696	360	735	676	927	652	1175	514	1032	1021	806	703	481	675	460	460	400	287	448	502	589	896	560
EuglossaDilemma_000798	52	34	36	46	15	35	38	47	57	58	24	61	32	16	11	48	50	54	32	34	45	12	35	48
EuglossaDilemma_000799	0	0	0	0	0	0	0	0	0	0	0	0	0	0	0	0	0	0	0	0	0	0	0	0
EuglossaDilemma_000800	51	29	30	25	10	16	10	43	31	51	27	16	27	11	6	24	32	68	18	15	29	12	31	39
EuglossaDilemma_000801	0	0	0	0	0	0	0	0	0	0	0	0	0	0	0	0	0	0	0	0	0	0	0	2
EuglossaDilemma_000802	0	0	3	0	6	0	3	5	0	0	0	1	0	0	2	0	1	1	2	2	0	4	0	0
EuglossaDilemma_000803	0	0	0	0	0	0	0	0	0	0	0	0	0	0	0	0	0	0	0	0	0	0	0	0
EuglossaDilemma_000804	0	0	0	0	0	0	0	0	0	0	0	0	0	0	0	0	1	4	0	0	0	2	0	0
EuglossaDilemma_000805	0	0	0	0	0	0	0	0	0	0	0	0	0	0	0	0	0	0	0	0	0	0	0	0
EuglossaDilemma_000806	0	0	0	0	0	0	0	0	0	0	0	0	0	0	0	0	0	0	0	0	0	0	0	0
EuglossaDilemma_000807	0	0	0	0	0	0	0	0	0	0	0	0	0	0	0	0	0	0	0	0	0	0	0	0
EuglossaDilemma_000808	19	10	20	3	0	8	11	0	1	5	6	3	11	3	39	28	20	27	16	14	14	2	4	29
EuglossaDilemma_000809	0	0	0	0	0	0	0	0	0	0	0	0	0	0	0	0	0	0	0	0	0	0	0	0
EuglossaDilemma_000810	0	3	9	5	2	3	2	1	7	0	0	4	2	3	6	0	1	5	7	3	1	4	0	4
EuglossaDilemma_000811	1	1	0	0	1	1	1	1	1	1	0	0	1	0	4	3	0	1	0	0	0	4	0	0
EuglossaDilemma_000812	0	0	0	0	0	0	0	0	0	0	0	0	0	0	0	0	0	0	0	0	0	0	0	0
EuglossaDilemma_000813	0	0	0	0	0	0	0	0	0	0	0	0	0	0	0	0	0	0	0	0	0	0	0	0
EuglossaDilemma_000814	0	0	0	0	0	0	0	0	0	0	0	0	0	0	2	0	1	0	0	0	0	0	0	0
EuglossaDilemma_000815	0	0	0	0	0	0	0	0	0	0	0	0	0	0	0	0	0	0	0	0	0	0	0	0
EuglossaDilemma_000816	0	0	0	0	0	0	0	0	0	0	0	0	0	0	0	0	0	0	1	0	0	0	0	0
EuglossaDilemma_000817	3	2	16	0	6	2	0	2	9	2	1	6	2	6	2	3	2	5	8	1	2	7	0	4
EuglossaDilemma_000818	0	1	13	2	1	1	1	4	2	5	8	6	0	6	9	2	8	5	0	6	3	0	0	3
EuglossaDilemma_000819	0	6	15	1	9	3	1	0	0	12	4	6	3	4	1	4	8	8	6	6	9	5	2	1
EuglossaDilemma_000820	0	0	0	0	0	0	0	0	0	0	0	0	0	0	0	0	0	0	0	0	0	0	0	0
EuglossaDilemma_000821	0	0	0	0	0	0	0	0	0	0	0	0	0	0	0	0	0	0	0	0	0	0	0	0
EuglossaDilemma_000822	0	0	0	0	0	0	0	0	0	0	0	0	1	0	0	0	0	0	0	0	0	0	0	1
EuglossaDilemma_000823	1	5	5	2	8	3	1	4	2	2	6	6	6	3	2	5	4	9	4	1	5	5	3	0
EuglossaDilemma_000824	15	35	44	6	15	20	19	9	8	22	7	16	14	32	20	49	28	53	13	26	15	1	13	48
EuglossaDilemma_000825	4	6	12	1	5	2	3	5	0	2	1	4	1	4	2	5	17	4	7	4	5	1	1	1
EuglossaDilemma_000826	19	17	27	15	19	15	9	38	17	20	7	16	17	17	20	19	16	36	21	20	24	18	20	17
EuglossaDilemma_000827	0	2	5	2	5	14	6	4	11	5	0	23	3	1	4	11	5	5	10	5	4	2	2	3
EuglossaDilemma_000828	0	2	5	1	0	0	0	0	1	0	1	2	1	1	2	4	3	3	4	1	7	0	0	1
EuglossaDilemma_000829	0	2	1	3	1	1	1	0	0	2	2	0	0	0	3	1	1	1	0	0	2	3	0	1
EuglossaDilemma_000830	0	1	0	2	0	0	0	0	3	0	0	0	0	1	0	0	0	0	1	1	0	0	4	2
EuglossaDilemma_000831	0	2	1	0	2	0	0	0	0	0	0	0	0	2	0	0	0	0	0	2	0	0	0	0
EuglossaDilemma_000832	49	144	146	49	61	37	54	25	42	35	25	56	50	44	59	59	86	134	78	66	78	78	41	75
EuglossaDilemma_000833	9	9	27	2	1	5	6	7	18	16	1	8	7	5	1	6	11	16	4	3	10	12	7	7
EuglossaDilemma_000834	1166	881	1129	1027	894	1617	1186	2252	1141	1927	1471	1366	1449	1012	1448	1236	819	1233	1107	853	1126	1281	1324	1315
EuglossaDilemma_000835	2209	2040	3017	2779	3242	4478	3538	3939	3385	4487	3923	3064	3333	3091	2560	1849	1027	1773	2145	2934	3876	2221	3528	3021
EuglossaDilemma_000836	227	128	134	139	176	181	207	229	165	190	290	165	169	134	186	92	112	181	112	207	266	118	161	181
EuglossaDilemma_000837	783	731	590	796	954	973	840	1291	548	812	1138	657	653	768	765	578	518	581	489	847	745	677	1483	893
EuglossaDilemma_000838	427	286	610	439	327	740	352	453	487	566	476	567	389	352	409	406	289	278	448	276	393	348	487	324
EuglossaDilemma_000839	2	0	0	6	2	1	0	3	1	0	1	3	7	0	0	1	1	2	1	2	1	7	0	2
EuglossaDilemma_000840	0	0	0	0	0	0	1	0	0	0	3	0	0	2	0	0	0	0	0	2	0	0	1	0
EuglossaDilemma_000841	57	75	39	21	50	15	42	58	39	11	27	19	70	54	113	70	73	37	92	105	67	18	679	176
EuglossaDilemma_000842	18	31	9	3	12	2	16	23	20	17	6	8	25	13	34	23	26	19	39	30	7	5	129	68
EuglossaDilemma_000843	13	16	8	8	12	0	3	5	11	8	1	3	17	4	4	16	25	14	7	24	7	3	19	15
EuglossaDilemma_000844	7	13	7	12	21	8	10	4	6	11	10	12	13	1	14	21	22	12	12	16	10	5	15	19
EuglossaDilemma_000845	1953	1155	2625	1227	1332	1649	1187	2442	3653	2511	1646	2624	1935	1901	1904	1864	2528	2177	2176	1728	2528	1812	1873	1658
EuglossaDilemma_000846	1377	1200	943	1594	2074	1583	1700	1714	1090	1312	1772	1657	1120	1225	1365	1110	1098	1423	992	1661	1560	1467	1752	1700
EuglossaDilemma_000847	389	591	757	459	770	410	502	326	616	354	384	688	375	516	366	684	808	1112	448	846	595	315	527	707
EuglossaDilemma_000848	81	162	103	88	130	92	69	101	49	136	68	117	73	71	123	82	82	123	143	155	128	94	150	92
EuglossaDilemma_000849	551	488	405	650	626	1079	705	1135	446	1101	857	733	708	516	513	431	421	664	427	586	627	538	976	680
EuglossaDilemma_000850	1620	978	1462	1351	1322	1134	1283	1113	1489	2880	1079	1420	1065	1097	1675	1388	1385	1001	1178	1328	1092	1296	1637	2049
EuglossaDilemma_000851	0	1	5	2	3	0	0	0	9	1	0	0	1	2	2	1	1	2	4	2	0	1	0	0
EuglossaDilemma_000852	3	1	3	0	0	0	2	0	3	1	3	0	0	0	3	1	1	4	3	4	0	0	0	5
EuglossaDilemma_000853	188	111	180	137	148	171	107	69	169	442	86	135	105	106	138	207	185	144	151	166	122	133	164	311
EuglossaDilemma_000854	0	0	0	0	0	0	0	0	0	0	0	0	0	1	0	1	0	0	0	0	0	0	0	0
EuglossaDilemma_000855	10	5	22	9	15	21	5	19	12	23	14	22	6	15	15	11	11	21	8	7	10	7	11	7
EuglossaDilemma_000856	12066	7480	12954	5800	10267	5802	6054	8270	7126	9108	6604	8217	6751	6191	7320	5241	6341	7983	5438	5850	6635	8825	8298	9085
EuglossaDilemma_000857	13	7	30	4	13	16	3	29	31	11	3	29	14	7	5	17	13	21	8	8	16	1	6	9
EuglossaDilemma_000858	0	0	0	0	0	0	0	0	0	0	0	0	0	0	0	0	0	0	0	0	0	0	0	0
EuglossaDilemma_000859	203	124	193	134	164	106	76	104	137	84	85	109	116	176	139	372	167	175	163	148	123	37	130	209
EuglossaDilemma_000860	0	0	0	0	1	0	5	0	0	0	0	0	0	0	0	1	0	2	0	0	0	0	0	0
EuglossaDilemma_000861	79	66	108	255	939	113	835	148	99	132	1370	244	85	752	866	1117	215	3898	107	128	206	74	507	72
EuglossaDilemma_000862	6883	6112	1672	9580	4181	663	1253	876	1388	3308	580	1570	435	542	9850	6949	1174	1931	7267	729	595	6090	1432	9658
EuglossaDilemma_000863	27	28	24	52	45	67	73	114	100	71	30	105	122	35	50	42	58	90	43	46	116	24	40	16
EuglossaDilemma_000864	119	63	234	68	160	253	69	67	128	225	241	180	245	159	230	80	98	84	60	140	129	42	211	82
EuglossaDilemma_000865	0	0	0	0	0	0	0	0	0	0	0	0	0	0	0	0	0	1	0	0	0	0	0	0
EuglossaDilemma_000866	6	0	2	2	0	0	0	0	0	0	0	4	0	1	0	1	0	0	0	0	5	0	0	1
EuglossaDilemma_000867	0	0	0	0	0	0	0	0	0	0	0	0	0	0	2	0	0	0	0	0	0	0	0	0
EuglossaDilemma_000868	166	115	114	161	105	63	75	54	107	101	159	75	196	59	232	177	175	63	76	120	157	17	104	132
EuglossaDilemma_000869	1311	1133	1076	1397	1278	1853	1401	2284	1422	2133	1706	1501	1375	1146	1522	1053	910	1256	1093	1382	1391	1391	1770	1608
EuglossaDilemma_000870	1081	665	782	1006	1134	1146	1184	1309	475	1437	1441	1059	848	825	918	1078	1063	1152	897	993	984	675	1569	1228
EuglossaDilemma_000871	2185	2054	1540	2350	1194	2240	1135	1378	1189	4254	1062	1416	1157	1006	1765	3067	1747	1469	2219	1440	1416	1588	1445	2144
EuglossaDilemma_000872	6889	4905	4458	5272	7554	3835	4080	4562	4865	4278	4995	4505	3059	5046	7674	7645	5452	7499	8858	6157	5626	4875	6072	6627
EuglossaDilemma_000873	0	0	1	2	2	3	1	0	4	0	0	0	0	0	0	1	0	0	0	2	0	0	0	0
EuglossaDilemma_000874	1984	1712	2198	1273	1391	1912	1407	2601	2463	2285	1572	2022	1892	2442	2049	3865	2041	2569	3615	2289	2353	1163	1448	1910
EuglossaDilemma_000875	1514	1309	1023	1736	2000	1632	1628	2030	1403	1993	1909	1631	1872	1642	1853	1510	1478	1771	1282	1946	1713	1286	2049	1673
EuglossaDilemma_000876	694	667	694	937	855	1145	996	1538	579	1296	1099	960	935	785	937	719	571	882	522	662	737	623	1184	1044
EuglossaDilemma_000877	1516	1078	1013	1712	2197	1847	1988	1844	1205	1758	2650	2132	1459	2063	1651	1247	1430	1605	1420	2063	2015	1132	2217	1532
EuglossaDilemma_000878	512	440	301	674	584	569	486	710	293	448	733	512	417	344	520	313	244	252	206	397	270	427	647	430
EuglossaDilemma_000879	698	622	509	786	1182	752	812	763	645	570	865	905	602	746	736	658	787	935	834	1072	925	617	987	803
EuglossaDilemma_000880	61	106	54	102	140	73	98	64	48	72	77	88	71	64	89	78	57	71	69	138	56	77	119	80
EuglossaDilemma_000881	124	102	81	142	215	101	117	135	52	57	208	113	65	138	157	78	107	130	65	155	132	99	199	136
EuglossaDilemma_000882	1273	864	886	1199	1346	1308	1674	1498	956	1401	2066	1270	1202	1384	1339	860	1392	1808	1182	1406	1404	1141	1800	1424
EuglossaDilemma_000883	833	1145	965	1071	1982	946	1187	1255	912	1037	1027	1673	980	1401	972	1325	1472	1845	1164	1703	1343	892	1230	1296
EuglossaDilemma_000884	0	0	0	0	0	0	0	0	0	0	0	0	0	0	0	1	0	2	0	0	0	0	0	0
EuglossaDilemma_000885	0	0	0	0	0	0	0	0	0	0	0	0	0	0	0	0	0	0	0	0	0	0	0	0
EuglossaDilemma_000886	0	0	0	0	0	0	0	0	0	0	0	0	0	0	0	0	0	0	0	0	0	0	0	0
EuglossaDilemma_000887	0	0	0	0	0	0	0	0	0	0	0	0	0	0	0	0	0	0	0	0	0	0	0	0
EuglossaDilemma_000888	0	0	0	0	0	0	0	0	0	0	0	0	0	0	0	0	0	1	5	0	0	0	0	0
EuglossaDilemma_000889	0	1	0	2	5	1	0	0	0	0	0	2	4	3	3	0	0	2	1	0	0	1	1	3
EuglossaDilemma_000890	31	10	25	38	42	34	30	38	18	10	49	25	21	31	12	13	25	38	19	34	38	23	30	25
EuglossaDilemma_000891	1959	1474	1203	2241	1966	2094	1648	2178	1456	2158	2104	1811	1456	1692	3201	1655	1276	1305	2155	1850	1953	1925	1979	2537
EuglossaDilemma_000892	205	145	167	255	253	296	188	340	193	266	237	269	258	210	282	200	160	149	144	230	209	172	193	217
EuglossaDilemma_000893	90	55	156	31	31	89	53	75	92	109	112	182	109	87	434	310	73	101	166	103	223	66	86	78
EuglossaDilemma_000894	22503	14506	39754	19124	30561	33828	25965	36785	42411	22204	21471	44350	35975	29725	24440	35600	33822	28840	39637	25679	42894	18417	33547	21859
EuglossaDilemma_000895	792	386	413	1757	1137	121	1765	183	276	23	190	430	2111	262	169	461	41	799	244	1509	999	47	918	146
EuglossaDilemma_000896	127	96	134	148	115	184	62	104	117	117	216	119	147	126	124	127	87	142	88	98	128	104	173	137
EuglossaDilemma_000897	67	54	110	82	95	26	42	75	93	60	42	118	68	80	65	92	115	148	155	91	81	47	47	55
EuglossaDilemma_000898	236	139	251	199	184	250	168	123	258	165	215	237	192	192	306	107	162	146	151	235	191	135	210	200
EuglossaDilemma_000899	1	0	4	1	0	4	0	0	0	0	1	0	0	2	3	0	1	1	0	0	0	3	0	0
EuglossaDilemma_000900	88	81	110	107	124	137	119	128	190	136	85	162	129	110	144	82	90	79	81	115	138	54	74	138
EuglossaDilemma_000901	570	380	546	433	449	516	416	396	758	322	343	486	453	413	626	301	289	373	296	470	591	366	456	577
EuglossaDilemma_000902	1	3	0	1	0	0	1	0	3	2	5	0	0	4	4	3	2	0	3	2	4	2	0	5
EuglossaDilemma_000903	389	357	368	457	402	474	360	259	506	367	371	435	394	320	486	246	197	324	270	350	387	414	435	534
EuglossaDilemma_000904	4763	4034	2449	5697	10049	5385	8613	4877	1197	4128	9898	5563	5384	5784	3433	3304	3796	6119	4168	8011	6110	5165	9375	6786
EuglossaDilemma_000905	2717	2323	3055	1851	2531	2538	2100	2224	3726	2085	2172	2783	2479	2369	3785	1510	2043	2509	1658	2192	2722	1879	2662	3163
EuglossaDilemma_000906	224	241	185	320	511	439	481	660	190	552	521	377	277	231	229	207	179	379	207	365	290	283	511	558
EuglossaDilemma_000907	121	151	161	242	471	205	353	248	169	174	358	283	215	310	221	162	189	201	168	290	239	172	371	281
EuglossaDilemma_000908	1	0	2	0	2	0	0	0	0	0	0	0	0	0	0	0	0	0	0	0	0	0	0	0
EuglossaDilemma_000909	1049	1152	843	991	1514	883	1365	1094	679	1038	1320	980	1001	1092	1201	591	848	1133	843	1110	1025	831	1484	1272
EuglossaDilemma_000910	0	0	0	0	0	0	0	0	0	0	0	0	0	0	0	0	0	0	0	0	0	0	0	0
EuglossaDilemma_000911	0	0	0	0	0	0	0	0	0	0	0	0	0	0	0	0	0	0	0	0	0	0	0	0
EuglossaDilemma_000912	0	0	0	0	0	0	0	0	0	0	0	0	0	0	0	0	0	0	0	0	0	0	0	0
EuglossaDilemma_000913	0	0	1	0	0	0	0	0	0	0	0	0	0	0	0	0	0	0	0	0	0	0	0	0
EuglossaDilemma_000914	8	7	19	22	43	17	8	21	14	12	15	32	14	5	4	18	10	46	8	16	28	9	12	31
EuglossaDilemma_000915	0	0	0	0	0	0	0	1	0	0	0	0	0	0	0	0	0	0	0	0	0	0	0	0
EuglossaDilemma_000916	0	0	0	0	0	1	0	0	0	0	0	0	5	0	0	0	0	0	0	0	6	0	0	0
EuglossaDilemma_000919	24	27	52	70	63	62	59	45	29	42	21	45	21	28	35	27	25	51	31	72	69	36	50	50
EuglossaDilemma_000920	118	85	121	158	242	206	127	98	52	100	110	103	38	108	79	71	55	113	72	205	164	52	87	108
EuglossaDilemma_000921	16	14	41	58	76	49	36	32	9	39	33	46	10	29	24	17	19	34	30	51	50	19	24	26
EuglossaDilemma_000922	7	6	4	0	2	4	1	9	1	3	0	2	0	3	0	2	4	1	1	5	1	3	0	7
EuglossaDilemma_000923	0	0	0	0	0	0	0	0	0	0	0	0	0	0	0	0	0	0	0	0	0	0	0	0
EuglossaDilemma_000924	0	0	0	0	0	0	0	0	0	0	0	0	0	0	0	0	0	0	0	0	0	0	0	0
EuglossaDilemma_000925	0	0	0	0	0	0	0	0	0	0	0	0	0	0	0	0	0	0	0	0	0	0	0	0
EuglossaDilemma_000926	0	0	0	0	0	0	0	0	0	0	0	0	0	0	0	0	0	0	0	0	0	0	0	0
EuglossaDilemma_000927	0	0	0	0	0	0	0	0	0	0	0	0	0	0	0	0	0	0	0	0	0	0	0	0
EuglossaDilemma_000928	0	0	0	0	0	0	0	0	0	0	0	0	0	0	0	0	0	0	0	0	0	0	0	0
EuglossaDilemma_000929	0	0	0	0	0	0	0	0	0	0	0	0	0	0	0	0	0	0	0	2	0	0	0	2
EuglossaDilemma_000930	1	4	6	1	17	8	6	2	0	2	6	15	3	1	7	5	3	3	2	1	5	0	14	4
EuglossaDilemma_000931	70	32	101	67	90	16	55	5	15	12	31	115	21	34	118	57	23	28	89	69	46	37	52	27
EuglossaDilemma_000932	5	2	0	2	13	6	6	0	0	7	12	1	2	4	2	3	7	3	0	6	11	4	28	3
EuglossaDilemma_000933	2825	2880	2159	3884	4931	3661	3734	3152	2556	3053	3624	3301	3231	2554	3224	2562	2892	3852	2646	4547	3832	3355	4559	3772
EuglossaDilemma_000934	156	125	76	162	187	191	197	138	56	112	147	120	109	155	98	93	83	114	66	143	98	83	185	142
EuglossaDilemma_000935	65	53	44	42	85	101	108	39	37	71	81	44	59	45	24	90	41	91	39	98	96	105	97	61
EuglossaDilemma_000936	807	780	887	1069	1040	1462	1108	1511	966	1413	1469	1366	1138	901	1168	679	676	911	788	892	1053	949	1458	1089
EuglossaDilemma_000937	1041	1018	818	1167	1345	1241	1214	1277	1173	1175	1281	1171	1075	1024	1385	838	889	1148	1151	1114	1220	971	1288	1123
EuglossaDilemma_000938	107	103	116	143	187	150	158	180	161	128	135	166	98	101	157	116	105	120	132	126	141	81	210	119
EuglossaDilemma_000939	4904	4432	2888	5152	7680	6230	6671	6832	3036	6202	8751	5349	4707	5907	4820	3677	3855	4682	3577	6521	6070	4644	8122	5788
EuglossaDilemma_000940	557	583	718	650	548	782	608	731	805	626	728	865	694	618	992	492	517	629	612	661	737	549	736	661
EuglossaDilemma_000941	0	0	0	0	0	0	0	2	0	0	0	0	0	2	0	0	2	3	3	1	0	1	0	0
EuglossaDilemma_000942	0	1	0	0	0	0	1	0	0	0	0	2	0	0	0	3	0	0	1	0	0	0	0	5
EuglossaDilemma_000943	0	0	4	0	0	0	0	0	0	0	0	1	1	0	0	6	0	0	1	0	0	0	1	2
EuglossaDilemma_000944	0	0	0	0	0	0	0	0	1	0	0	0	0	0	0	0	0	0	0	0	0	0	0	0
EuglossaDilemma_000945	0	0	0	0	0	0	0	0	0	0	0	0	0	0	0	0	0	0	0	0	6	0	0	0
EuglossaDilemma_000946	85	94	91	44	36	92	66	169	64	176	202	199	31	53	44	93	104	100	174	61	132	55	47	39
EuglossaDilemma_000947	0	0	0	0	0	0	0	0	0	0	0	0	0	0	0	0	0	0	0	0	0	0	0	0
EuglossaDilemma_000948	790	814	1641	483	598	519	485	1271	1206	840	371	1433	831	868	588	1097	997	1289	1039	758	853	334	434	659
EuglossaDilemma_000949	16	9	3	8	10	14	20	0	3	18	13	9	4	5	14	9	2	0	0	8	4	0	0	15
EuglossaDilemma_000950	0	0	0	0	0	0	0	0	0	0	0	0	0	0	0	0	0	0	0	0	0	0	0	0
EuglossaDilemma_000951	0	1	6	0	0	1	0	1	2	1	3	0	3	0	2	0	2	6	0	6	0	0	3	5
EuglossaDilemma_000952	394	320	619	243	308	282	283	912	566	559	254	708	449	509	360	540	470	725	443	335	416	226	307	401
EuglossaDilemma_000953	656	669	508	805	788	760	621	734	548	932	1142	870	644	484	829	444	437	233	344	517	526	604	860	645
EuglossaDilemma_000954	168	164	112	68	79	159	59	146	94	212	206	218	190	101	170	109	71	30	57	97	33	222	247	134
EuglossaDilemma_000955	2073	1134	4718	1911	2489	3121	4444	4201	5433	2674	3085	3516	5294	3685	3434	2063	3349	2451	2793	2275	4009	1975	3536	3188
EuglossaDilemma_000956	1235	1135	930	1498	1370	1634	1210	1663	901	1910	2213	1519	1408	883	1377	966	958	605	827	1184	1073	1168	1844	1335
EuglossaDilemma_000957	373	308	224	434	491	305	432	241	240	157	323	328	197	342	313	260	230	320	287	499	370	290	439	356
EuglossaDilemma_000958	1	7	13	2	14	5	13	7	20	12	2	16	9	13	7	18	8	8	5	12	17	7	18	4
EuglossaDilemma_000959	355	330	353	374	424	363	288	305	353	234	245	444	311	251	320	509	306	377	304	360	285	334	423	429
EuglossaDilemma_000960	86	137	56	99	96	66	116	87	42	83	116	65	114	97	82	69	70	180	114	87	75	102	139	116
EuglossaDilemma_000961	10	10	17	14	3	9	15	23	1	8	16	21	11	9	21	10	6	7	12	3	11	9	8	16
EuglossaDilemma_000962	478	426	535	581	625	574	555	464	479	488	506	561	521	422	561	586	409	551	430	488	457	547	665	569
EuglossaDilemma_000963	31	17	25	31	39	29	46	39	33	50	42	39	29	34	30	52	40	64	43	24	31	24	19	34
EuglossaDilemma_000964	45	34	43	41	71	52	41	126	4	98	160	63	61	42	46	63	26	23	16	30	37	33	75	47
EuglossaDilemma_000965	70	71	42	16	66	110	77	205	52	134	236	79	101	67	109	95	27	26	21	41	50	63	83	147
EuglossaDilemma_000966	222	212	180	263	351	292	338	341	230	282	375	221	186	284	262	115	146	199	163	221	274	181	363	242
EuglossaDilemma_000967	285	292	247	326	489	230	482	253	215	251	378	361	216	286	415	239	196	462	320	353	289	268	458	324
EuglossaDilemma_000968	507	460	1052	484	446	406	650	1747	846	659	709	359	712	816	792	719	544	525	620	491	739	504	716	574
EuglossaDilemma_000969	0	0	0	0	0	0	0	0	0	0	0	3	0	1	3	2	1	0	4	3	0	1	0	0
EuglossaDilemma_000970	1	7	3	3	1	2	0	3	0	2	0	0	0	0	1	0	0	0	1	2	0	0	0	0
EuglossaDilemma_000971	5	3	5	5	2	2	2	10	0	2	2	9	3	8	2	2	0	4	4	0	3	2	2	1
EuglossaDilemma_000972	759	789	665	805	1143	992	929	991	895	824	1048	863	782	800	926	537	672	701	534	792	853	758	1177	937
EuglossaDilemma_000973	8	6	32	13	17	15	21	34	25	103	28	33	34	23	39	17	28	23	22	20	11	14	15	24
EuglossaDilemma_000974	0	2	3	0	13	15	13	16	2	51	8	30	16	3	7	1	4	3	12	10	8	1	5	4
EuglossaDilemma_000975	423	345	879	291	585	864	357	942	731	863	522	620	494	538	428	343	538	534	397	556	753	510	565	377
EuglossaDilemma_000976	497	545	1090	508	782	1471	409	1345	1052	1055	772	978	727	863	603	561	855	792	705	1017	1139	627	665	492
EuglossaDilemma_000977	1404	1149	2500	1760	1842	1652	2003	1266	2072	851	711	1652	2011	1283	1051	1001	1429	1495	1179	1284	2137	763	1501	1598
EuglossaDilemma_000978	110	103	424	135	244	254	263	227	392	113	150	455	325	283	139	157	389	357	197	192	322	100	266	171
EuglossaDilemma_000979	907	1035	962	1177	1532	1114	1560	994	761	872	1739	1097	1153	1188	1059	869	1008	1466	1012	1212	1438	741	1452	1111
EuglossaDilemma_000980	399	404	304	551	573	390	407	432	356	322	450	386	348	437	563	411	350	446	463	434	360	302	483	594
EuglossaDilemma_000981	1085	1052	808	1094	1186	881	763	1269	810	1058	1060	1067	842	870	1316	850	797	833	890	838	830	1094	1186	1186
EuglossaDilemma_000982	873	656	574	931	1263	1157	1141	1085	568	900	1423	889	805	848	841	654	705	780	666	992	1009	765	1458	854
EuglossaDilemma_000983	545	524	365	561	807	453	679	416	344	249	698	429	436	509	540	356	346	383	423	596	441	441	793	545
EuglossaDilemma_000984	2765	2520	1739	2659	3595	2941	3126	2972	1872	2657	3420	2403	2385	2726	2827	1925	2240	2612	2230	2948	2700	2334	3573	3102
EuglossaDilemma_000985	4311	4573	2992	4100	7824	3565	6494	3609	2814	2740	5926	4288	3622	5954	4208	3210	4707	6602	4011	6680	5050	3571	6824	5613
EuglossaDilemma_000986	16	18	2	12	41	6	24	5	3	14	30	11	8	4	6	6	10	24	3	13	9	7	5	13
EuglossaDilemma_000987	0	0	0	0	0	0	0	0	0	0	0	0	0	0	0	0	0	0	0	0	0	0	0	0
EuglossaDilemma_000988	0	0	0	0	0	0	0	0	0	0	0	0	0	0	0	0	0	0	0	0	0	0	0	0
EuglossaDilemma_000989	28	56	46	31	70	14	29	18	18	9	52	36	43	28	42	24	16	28	29	52	49	20	17	21
EuglossaDilemma_000990	3	11	1	2	8	0	7	0	2	0	4	11	2	7	5	1	0	3	1	2	3	2	6	0
EuglossaDilemma_000991	0	0	0	1	5	3	2	0	1	1	0	0	0	0	0	0	0	0	2	0	0	4	0	0
EuglossaDilemma_000992	0	0	0	0	0	0	0	0	0	0	0	0	0	0	0	0	0	0	0	1	0	0	0	0
EuglossaDilemma_000993	31	27	91	24	29	50	26	25	54	50	17	67	48	55	11	45	59	46	55	44	84	47	54	20
EuglossaDilemma_000994	1	1	6	5	0	7	18	14	7	15	6	13	13	5	13	13	0	7	0	24	6	0	5	9
EuglossaDilemma_000995	61	42	51	109	41	37	71	89	89	41	32	60	28	47	88	50	36	46	38	31	75	38	55	89
EuglossaDilemma_000996	2011	1453	1387	1719	2150	2201	2223	2625	1977	2218	2922	2342	1829	2377	2094	1572	1881	2013	1580	2137	2276	1296	2214	1668
EuglossaDilemma_000997	963	844	809	959	1088	986	1100	856	813	850	1106	973	870	834	1138	912	835	923	840	1046	1049	923	1148	1007
EuglossaDilemma_000998	980	774	768	1076	600	771	638	1110	1116	1461	803	885	767	610	898	1113	711	900	1376	745	956	1312	858	1046
EuglossaDilemma_000999	306	194	163	235	147	193	204	177	268	174	168	124	128	154	333	190	127	152	189	173	134	190	165	267
EuglossaDilemma_001000	1148	922	581	1168	1534	1092	1578	971	510	763	1842	988	873	1272	890	744	903	1125	842	1412	1082	971	1722	1112
EuglossaDilemma_001001	5862	4287	4986	5159	5220	8060	6723	10152	5614	11402	8529	7061	6881	5355	5467	5513	5146	5531	5473	5209	6644	5565	7717	6257
EuglossaDilemma_001002	1588	1268	945	1511	2156	1209	1796	1261	970	803	1661	1397	1139	1532	1330	1093	1185	1671	1254	1877	1329	1132	2043	1524
EuglossaDilemma_001003	880	646	485	771	669	1095	858	1219	618	1233	1362	997	780	892	885	736	598	633	469	663	859	568	1175	659
EuglossaDilemma_001004	35	33	48	51	38	15	14	39	62	62	56	68	36	24	57	38	36	25	57	59	40	41	42	42
EuglossaDilemma_001005	513	390	535	557	575	541	425	538	603	524	535	691	541	418	618	462	534	421	478	544	485	587	536	485
EuglossaDilemma_001006	687	585	799	640	531	587	676	648	1277	681	476	769	606	640	419	479	932	680	480	635	775	473	769	1041
EuglossaDilemma_001007	0	0	0	0	0	0	0	0	0	0	0	0	0	0	0	0	0	0	0	0	0	0	0	0
EuglossaDilemma_001008	0	0	0	0	0	0	0	0	0	0	0	0	0	0	0	0	0	0	0	0	0	0	0	0
EuglossaDilemma_001009	0	0	0	0	0	0	0	0	0	0	0	0	0	0	0	0	0	0	0	0	0	0	0	0
EuglossaDilemma_001010	0	0	0	0	0	0	0	0	0	0	0	0	0	0	0	0	0	0	0	0	0	0	0	0
EuglossaDilemma_001011	4	0	14	10	7	5	2	6	0	0	4	12	2	10	8	10	4	3	4	3	4	17	4	23
EuglossaDilemma_001012	101331	96420	61060	98209	85721	101104	53746	90832	134353	102936	68060	85037	84536	31216	37394	106926	67398	109607	94576	46864	114957	104866	74660	113022
EuglossaDilemma_001013	9552	8044	624	2631	2350	818	2698	8764	4784	2424	1612	1720	2368	854	561	7320	408	3824	3486	892	7212	8471	2348	6766
EuglossaDilemma_001014	4	0	0	0	0	0	0	1	0	0	0	1	0	0	0	0	0	0	0	0	0	0	0	0
EuglossaDilemma_001015	67	59	94	39	68	22	29	42	71	39	35	36	32	36	87	77	89	70	109	66	42	52	53	57
EuglossaDilemma_001016	16	16	21	14	8	5	7	23	2	20	5	17	8	23	23	19	4	17	21	9	8	10	33	10
EuglossaDilemma_001017	0	0	0	0	0	0	0	0	4	0	0	0	0	0	0	0	0	0	0	0	0	0	0	0
EuglossaDilemma_001018	68	88	83	65	30	12	17	33	46	37	36	34	24	25	127	188	63	146	207	43	42	50	21	47
EuglossaDilemma_001019	0	1	2	0	0	0	0	0	0	0	0	0	0	0	0	0	0	2	11	0	3	2	0	1
EuglossaDilemma_001020	47	51	103	41	39	36	71	47	30	58	51	46	53	39	99	93	69	202	170	74	83	64	73	74
EuglossaDilemma_001021	0	0	0	0	0	0	0	0	0	0	0	0	2	0	0	0	0	0	0	0	0	0	0	0
EuglossaDilemma_001022	12	24	31	10	20	7	17	19	13	13	17	21	16	15	47	36	42	82	45	31	34	9	23	11
EuglossaDilemma_001023	0	0	0	0	1	0	0	0	3	5	1	4	1	0	0	0	0	0	0	0	0	0	0	0
EuglossaDilemma_001024	0	0	0	0	0	0	0	0	0	0	0	0	0	0	0	1	0	0	1	0	0	0	0	0
EuglossaDilemma_001025	0	4	0	0	0	0	0	0	0	0	0	0	0	0	0	0	0	0	0	0	0	0	0	0
EuglossaDilemma_001026	0	7	1	2	2	0	1	2	3	1	0	1	1	3	3	0	1	4	1	0	0	2	2	3
EuglossaDilemma_001027	0	0	0	0	0	0	0	0	0	0	0	0	0	0	0	0	0	1	0	0	0	0	0	0
EuglossaDilemma_001028	18	10	13	14	39	21	28	22	47	32	20	32	45	31	15	12	26	27	24	21	34	10	15	20
EuglossaDilemma_001029	7	11	11	5	21	17	8	30	25	13	7	33	18	20	12	14	8	21	27	14	23	10	10	17
EuglossaDilemma_001030	2695	2585	3189	2753	3036	2860	1980	3064	3167	3872	1774	3113	2531	1773	3265	2066	2949	3168	1853	2434	2885	2363	2722	3943
EuglossaDilemma_001031	0	0	0	0	0	0	0	0	0	0	0	0	0	0	0	0	0	0	0	0	2	0	0	0
EuglossaDilemma_001032	129	74	153	135	139	141	103	100	117	259	72	143	161	83	92	79	105	40	32	90	84	59	177	192
EuglossaDilemma_001033	796	760	543	1029	1463	1151	1251	1313	607	1115	1628	1196	978	1144	1014	691	687	857	744	1130	1036	889	1790	1004
EuglossaDilemma_001034	336	279	205	327	432	393	340	638	189	424	544	417	323	388	394	232	265	295	236	376	340	304	600	345
EuglossaDilemma_001035	0	0	0	0	0	0	0	0	1	0	0	0	0	0	1	4	1	2	0	2	0	0	2	0
EuglossaDilemma_001036	3	5	10	2	11	6	9	3	0	2	9	1	2	3	6	2	6	6	6	1	1	4	14	6
EuglossaDilemma_001037	2	0	0	0	0	0	0	0	0	0	0	0	0	0	0	0	0	0	0	0	0	0	0	0
EuglossaDilemma_001038	12	15	18	7	15	13	21	10	16	26	29	25	17	22	9	14	13	44	8	26	19	5	39	6
EuglossaDilemma_001039	5	0	2	0	5	14	11	0	4	4	0	5	1	8	3	0	6	5	0	5	4	1	1	1
EuglossaDilemma_001040	0	4	4	2	19	3	15	2	10	8	10	18	0	6	2	8	6	7	6	9	8	1	4	2
EuglossaDilemma_001041	5	17	22	24	28	12	20	5	52	6	0	13	2	8	24	17	11	35	20	33	1	8	9	45
EuglossaDilemma_001042	186	200	254	280	328	393	304	257	300	279	316	375	264	199	289	160	177	166	148	234	212	213	360	281
EuglossaDilemma_001043	622	549	627	836	720	1143	913	1123	567	1145	1042	857	711	630	851	493	540	475	486	507	652	671	1147	719
EuglossaDilemma_001044	451	777	394	598	126	334	178	702	618	502	176	355	326	252	621	516	324	326	654	398	614	584	172	704
EuglossaDilemma_001045	0	0	0	0	0	0	0	0	0	0	0	0	0	0	0	0	1	3	0	0	0	0	0	0
EuglossaDilemma_001046	0	5	1	0	0	1	0	0	0	0	0	0	0	0	0	0	0	0	0	0	0	0	0	4
EuglossaDilemma_001047	0	5	2	1	0	0	0	0	0	2	0	0	0	0	0	1	5	0	0	6	0	0	0	0
EuglossaDilemma_001048	133	139	235	92	95	57	68	124	161	104	66	165	100	110	137	145	143	209	189	84	97	143	101	128
EuglossaDilemma_001049	865	1034	1848	705	715	563	641	853	910	1013	804	992	801	793	1131	853	968	1576	1389	671	816	934	880	884
EuglossaDilemma_001050	0	0	0	0	0	0	0	0	0	2	0	0	0	0	0	0	0	0	0	0	0	0	0	5
EuglossaDilemma_001051	500	863	795	804	996	866	932	650	1056	776	650	1219	596	715	828	626	878	990	791	822	1287	438	540	575
EuglossaDilemma_001052	0	0	0	0	0	0	0	0	0	0	0	0	0	0	0	0	0	0	0	0	0	0	0	0
EuglossaDilemma_001053	0	2	0	0	0	0	0	0	0	0	0	0	0	0	0	0	0	0	0	0	0	0	0	0
EuglossaDilemma_001054	0	0	0	0	0	0	0	0	0	0	0	0	0	0	0	0	0	0	0	0	0	0	0	0
EuglossaDilemma_001055	0	0	0	0	0	0	0	0	0	0	0	0	0	0	0	0	0	0	0	0	0	0	0	0
EuglossaDilemma_001056	1128	2335	1953	1638	2118	1685	1889	1295	2214	1641	1310	2251	1154	1637	1720	1212	1863	2480	1503	1585	2341	1086	1288	1222
EuglossaDilemma_001057	0	3	2	1	0	0	0	0	1	2	3	0	0	0	0	0	0	1	1	2	3	1	0	0
EuglossaDilemma_001058	254	223	201	183	217	40	126	169	237	130	92	182	109	195	246	288	218	188	243	156	207	87	95	210
EuglossaDilemma_001059	476	825	864	494	528	131	371	582	503	388	204	527	374	474	644	799	607	786	653	433	692	224	284	487
EuglossaDilemma_001060	165	304	276	229	222	67	154	268	244	185	131	272	140	209	328	298	281	304	278	185	328	108	145	184
EuglossaDilemma_001061	0	0	0	0	0	0	0	0	1	0	0	0	0	0	0	0	0	0	0	0	0	0	0	0
EuglossaDilemma_001062	0	2	0	0	1	4	1	4	0	1	0	0	0	0	0	1	0	0	0	4	0	0	0	4
EuglossaDilemma_001063	807	1051	1072	727	543	135	440	920	1031	441	290	835	477	796	1059	1404	1082	955	1004	532	1045	225	277	590
EuglossaDilemma_001064	14120	20888	53532	13218	16926	8864	15445	32982	34725	31376	15917	43932	24384	25296	25681	17176	18220	19657	20540	15969	20683	13318	16872	14520
EuglossaDilemma_001065	5689	9263	21277	4947	6422	3848	5448	11901	11857	13072	5439	14607	8832	8783	9555	5871	7139	8276	8057	5665	8040	5764	6512	5437
EuglossaDilemma_001066	1	0	0	0	1	3	0	0	0	0	4	0	0	0	0	1	1	2	0	0	0	0	0	0
EuglossaDilemma_001067	0	0	0	0	2	0	0	0	0	2	0	0	0	0	0	0	0	0	0	0	0	1	0	0
EuglossaDilemma_001068	0	0	0	0	0	0	0	0	0	0	0	0	0	0	0	0	0	0	0	0	0	0	0	0
EuglossaDilemma_001069	0	0	4	1	0	0	2	0	0	0	1	0	0	1	0	0	0	0	0	4	0	0	0	4
EuglossaDilemma_001070	0	0	0	0	1	0	0	0	0	0	0	0	0	0	3	0	0	0	0	0	0	0	0	1
EuglossaDilemma_001071	0	0	0	0	0	0	0	0	0	1	0	0	0	0	0	0	0	0	0	0	0	0	0	0
EuglossaDilemma_001072	0	0	0	0	0	0	0	0	0	0	0	0	0	0	0	0	0	0	0	0	0	0	0	0
EuglossaDilemma_001073	880	1288	2087	1084	1173	1054	473	491	820	696	475	954	726	902	916	1456	1217	1438	1072	1117	1319	1006	1008	1191
EuglossaDilemma_001074	130	119	109	156	202	104	233	106	97	112	179	121	89	148	114	125	158	202	131	181	158	123	170	115
EuglossaDilemma_001075	522	411	336	542	661	414	524	435	412	416	605	512	355	472	513	364	354	438	356	519	445	540	692	580
EuglossaDilemma_001076	59	74	38	94	184	78	118	86	22	71	84	80	51	83	65	49	56	68	46	97	91	73	89	85
EuglossaDilemma_001077	22	30	46	53	82	71	70	25	10	21	66	32	53	98	89	19	18	103	14	32	22	12	25	29
EuglossaDilemma_001078	1311	1523	1216	1646	2562	1755	2019	1413	813	1416	2270	1508	1258	1809	1205	1084	1321	1725	1154	1817	1576	1299	1944	1903
EuglossaDilemma_001079	2	0	6	6	19	2	9	10	2	21	17	7	5	5	2	0	3	11	5	10	8	1	7	1
EuglossaDilemma_001080	4	10	11	18	38	19	21	24	11	17	32	30	21	17	25	6	8	24	7	37	9	20	18	17
EuglossaDilemma_001081	1166	674	822	1096	997	1308	1022	1547	1225	1864	1566	1361	1244	1022	1249	1047	1042	825	863	919	1145	888	1345	1061
EuglossaDilemma_001082	1688	1392	735	1948	2568	1624	2256	1900	726	1414	2700	1554	1228	1867	1301	1162	1500	1699	1128	2349	1821	1622	2481	1788
EuglossaDilemma_001083	1178	896	1497	1262	1007	1931	1419	1955	1294	1553	1460	1329	1226	1099	1105	1303	997	1141	1070	1225	1758	965	1548	1295
EuglossaDilemma_001084	1	0	1	0	0	0	2	0	0	2	0	0	0	0	3	0	0	0	2	3	0	1	1	0
EuglossaDilemma_001085	1	0	0	0	0	0	0	0	6	2	0	0	0	1	0	0	0	0	0	0	0	1	0	0
EuglossaDilemma_001086	0	0	1	2	3	2	4	0	0	0	0	0	0	3	1	0	1	0	6	3	1	2	2	2
EuglossaDilemma_001087	2	2	0	7	1	0	5	0	1	0	4	0	0	0	6	0	0	0	1	5	0	0	3	0
EuglossaDilemma_001088	71	81	83	68	55	43	53	30	72	35	41	60	47	58	52	66	64	77	66	81	89	38	62	46
EuglossaDilemma_001089	3377	2313	4122	3980	4024	6111	4621	5622	5304	4710	4664	4868	3960	4609	3973	3831	3538	3635	3394	3492	5324	2780	3819	3712
EuglossaDilemma_001090	259	342	250	353	370	390	364	444	246	373	548	400	256	298	373	229	227	266	181	346	369	305	536	443
EuglossaDilemma_001091	1809	1634	1324	1881	2332	2324	2619	2431	1690	1930	2297	1778	1944	1632	1846	1638	1534	2119	2113	2232	2264	1710	2327	1759
EuglossaDilemma_001092	2066	1828	1336	1998	2571	2064	2245	2484	1352	2042	2763	2127	1907	1936	1998	1783	1760	2075	2074	2310	2333	1946	2729	2223
EuglossaDilemma_001093	708	654	338	805	1296	757	1077	819	245	644	1365	658	609	819	616	478	582	857	498	946	680	600	1208	854
EuglossaDilemma_001094	159	121	131	197	241	112	132	273	221	144	135	79	103	140	171	194	100	224	204	114	175	126	249	228
EuglossaDilemma_001095	1520	1201	997	1452	2072	1262	1566	1346	1061	980	1593	1697	1128	1378	1470	1150	1285	1724	1264	1867	1368	1341	2095	1473
EuglossaDilemma_001096	195	115	123	119	139	119	149	166	180	155	227	241	178	158	163	145	150	147	144	121	155	145	217	175
EuglossaDilemma_001097	0	2	0	1	0	0	1	0	0	0	0	0	0	0	0	0	0	0	0	0	0	0	0	0
EuglossaDilemma_001098	0	2	0	0	0	0	0	0	0	0	0	0	0	0	0	0	0	0	0	0	0	1	0	1
EuglossaDilemma_001099	0	3	0	0	2	0	0	0	0	0	1	0	0	0	1	0	0	0	3	0	0	0	0	2
EuglossaDilemma_001100	0	0	0	0	0	0	0	0	0	0	0	0	0	0	0	0	0	0	0	0	0	0	0	0
EuglossaDilemma_001101	0	0	0	0	0	0	0	0	0	0	0	0	0	0	0	0	0	0	0	0	0	0	0	0
EuglossaDilemma_001102	0	0	0	0	0	0	0	0	0	0	0	0	0	0	0	0	0	0	0	0	0	0	0	0
EuglossaDilemma_001103	0	0	0	0	0	0	0	0	0	0	0	0	0	0	0	0	0	0	0	0	0	0	0	0
EuglossaDilemma_001104	0	0	0	0	0	0	0	0	0	0	0	0	0	0	0	0	0	0	0	0	0	0	0	0
EuglossaDilemma_001105	0	0	0	0	0	0	0	0	0	0	0	0	0	0	0	0	0	0	0	0	0	0	0	0
EuglossaDilemma_001106	0	0	0	0	0	0	0	0	0	0	0	0	0	0	0	0	0	0	0	0	0	0	0	0
EuglossaDilemma_001107	0	0	0	0	0	0	0	0	0	0	0	0	0	0	0	0	0	0	0	0	0	0	0	0
EuglossaDilemma_001108	0	0	0	0	0	0	0	0	0	0	0	0	0	0	0	0	0	0	0	0	0	0	0	0
EuglossaDilemma_001109	0	0	0	0	0	0	0	0	0	0	0	0	0	0	0	0	0	0	0	0	0	0	0	0
EuglossaDilemma_001110	0	0	0	0	1	0	0	6	0	1	0	0	0	0	0	0	0	0	0	0	0	0	0	0
EuglossaDilemma_001111	1259	1524	2270	1109	1375	1616	1303	2239	2202	2196	1369	2036	1887	1587	1275	1744	2207	3217	2254	1597	2129	1174	1712	1497
EuglossaDilemma_001112	17	24	23	13	14	31	17	16	56	27	24	52	21	34	26	24	31	47	27	25	27	30	29	19
EuglossaDilemma_001113	0	6	8	8	2	0	8	1	2	1	1	3	11	4	5	3	4	6	9	4	4	6	2	1
EuglossaDilemma_001114	568	610	1071	627	990	1342	1124	1517	2053	177	610	797	1372	1116	705	386	381	686	637	509	1456	631	1037	557
EuglossaDilemma_001115	3	5	1	3	0	0	3	0	5	0	5	4	1	5	1	0	4	2	2	10	0	1	0	7
EuglossaDilemma_001116	2137	1228	1865	1341	1635	2160	2159	3091	2841	2056	2205	2414	2589	2247	2904	1644	1970	2156	1994	2030	2474	1587	1926	1784
EuglossaDilemma_001117	2010	1784	1820	2199	3042	2668	2453	2436	1971	2388	3007	2834	2031	2248	2812	1822	1578	1536	1946	2540	2334	2165	2937	2299
EuglossaDilemma_001118	1420	999	934	1398	1467	1413	1494	1387	1051	1456	1789	1464	1152	1145	1226	1003	947	877	879	1293	991	1055	1763	1311
EuglossaDilemma_001119	3096	2523	2999	3077	3267	3925	2660	3786	2989	3985	4159	4216	2831	2973	4435	2516	2892	2539	3158	3256	3285	2678	3556	3047
EuglossaDilemma_001120	17	15	28	11	18	9	3	3	29	14	15	20	24	22	17	6	11	14	27	10	36	19	22	3
EuglossaDilemma_001121	0	0	1	0	0	0	0	3	0	0	0	0	0	0	0	0	0	0	3	0	0	0	1	3
EuglossaDilemma_001122	13	6	1	7	6	3	5	13	16	36	40	24	9	44	4	5	5	13	0	74	31	9	7	7
EuglossaDilemma_001123	0	0	0	0	0	0	3	0	0	1	0	0	0	1	0	0	1	1	0	0	0	0	0	0
EuglossaDilemma_001124	74	74	73	41	33	48	25	96	74	88	55	47	49	36	52	31	60	50	75	35	87	93	49	44
EuglossaDilemma_001125	2794	2530	1822	3520	4638	3977	3707	3077	1114	2449	4361	3054	2263	3046	2209	1885	2067	2315	1758	3816	3080	2285	4298	3291
EuglossaDilemma_001126	1690	1571	3659	2032	2358	1922	1071	1799	2889	2420	1249	3762	1770	1568	1218	1810	3267	1904	1170	2370	1911	1719	2437	3321
EuglossaDilemma_001127	1073	779	905	1093	1026	1219	1099	1322	1328	1340	1330	1047	1184	1008	1100	956	761	895	638	856	855	852	1268	1230
EuglossaDilemma_001128	1617	1223	1310	1647	1442	2072	1584	2836	1504	2522	2164	1730	1916	1237	1955	1532	1269	1263	1324	1253	1503	1405	2089	1894
EuglossaDilemma_001129	7	2	3	5	5	2	3	6	5	11	1	11	5	1	3	6	1	5	5	3	0	2	2	2
EuglossaDilemma_001130	926	703	674	772	1024	931	992	874	922	1037	987	953	951	890	1154	801	682	900	776	957	1118	742	1016	1021
EuglossaDilemma_001131	502	529	482	706	516	913	679	1473	389	963	1011	831	877	428	592	451	421	536	369	405	494	423	939	588
EuglossaDilemma_001132	116	148	158	185	206	192	111	125	179	101	159	227	170	129	147	152	168	69	168	187	166	162	175	117
EuglossaDilemma_001133	1067	1048	1099	1373	1386	1375	1014	1254	1064	1063	1142	1725	961	841	1319	814	796	981	814	1152	1002	1278	1349	1075
EuglossaDilemma_001134	1991	1163	1826	2894	1558	2074	2411	1006	1855	4752	2208	2166	1361	1275	3201	2132	1242	1230	2211	1108	1954	1441	770	1935
EuglossaDilemma_001135	3	2	19	6	15	13	17	11	23	5	16	20	4	37	21	23	8	23	12	15	15	10	5	11
EuglossaDilemma_001136	58	98	39	47	92	56	126	89	14	20	83	45	39	72	56	45	52	89	58	92	55	40	61	84
EuglossaDilemma_001137	18	4	3	11	17	2	16	3	15	11	14	7	7	7	12	9	12	18	12	12	11	7	8	8
EuglossaDilemma_001138	51	31	68	40	88	28	73	85	73	78	60	47	73	63	52	45	42	61	72	89	67	33	60	50
EuglossaDilemma_001139	0	0	1	0	1	0	1	0	0	0	0	2	0	3	1	0	2	2	0	3	0	0	0	2
EuglossaDilemma_001140	17305	12993	3761	15579	14152	17304	4839	18746	11919	18322	10510	11646	6856	3783	3208	11296	10526	18180	11845	5874	13054	26826	6618	12399
EuglossaDilemma_001141	1379	1071	514	1278	1934	1260	2125	1636	298	1348	2488	896	1252	1416	1374	637	753	1346	619	1678	1075	1032	2380	1427
EuglossaDilemma_001142	818	645	603	956	1359	950	1032	1312	674	954	1326	1071	828	1029	840	897	1122	1127	780	1055	979	773	1352	1079
EuglossaDilemma_001143	6182	4132	3997	6423	6046	6868	5306	9048	5208	8252	6802	6233	5903	5043	8734	5243	4341	4914	6610	5990	7457	5146	6965	6857
EuglossaDilemma_001144	2147	2177	1317	2418	2119	2594	1963	3045	1270	2499	2255	2090	1751	1471	2465	1729	1173	1528	1241	1656	1570	1733	2578	2191
EuglossaDilemma_001145	1793	1600	1526	2386	2135	2259	1954	2148	1740	1803	1935	1919	1651	1522	2501	1412	1438	1418	2133	1870	2015	1777	2156	2327
EuglossaDilemma_001146	2484	2364	1770	3198	4199	3464	2920	3419	1745	2745	3912	3179	2449	2579	2647	2037	2167	1989	2144	3395	3039	2224	4040	3075
EuglossaDilemma_001147	297	374	468	280	506	227	300	305	406	212	205	612	243	378	386	446	455	549	479	429	350	221	295	369
EuglossaDilemma_001148	1205	1011	978	1375	1074	1381	1114	1261	1593	1435	1339	1468	1202	1164	1507	1278	1400	1114	1378	1314	1294	1175	1265	1272
EuglossaDilemma_001149	2327	1877	1901	1992	3007	1846	2916	2126	1422	1607	2709	2162	1668	2507	1895	1538	1761	2447	1577	2746	2134	1942	3134	2299
EuglossaDilemma_001150	2096	2323	3336	2771	3554	3281	2748	2669	2755	2551	3085	4219	2668	2793	3672	2260	2477	2168	2876	3273	3190	2534	3498	2828
EuglossaDilemma_001151	358	269	249	367	454	391	468	527	326	378	504	364	387	310	397	245	231	335	229	337	330	260	460	353
EuglossaDilemma_001152	2625	3553	6778	2090	2578	2017	1837	4356	4702	4522	2455	5707	2906	3066	3865	3011	3010	3680	4047	2545	3608	1893	2347	2445
EuglossaDilemma_001153	4	13	57	11	11	12	19	22	18	14	9	32	15	16	10	5	10	12	17	7	22	5	30	8
EuglossaDilemma_001154	37	31	23	20	95	10	37	17	24	8	57	27	46	38	20	12	72	37	25	82	14	22	105	46
EuglossaDilemma_001155	3	2	2	0	1	0	0	1	2	0	0	2	0	2	1	2	3	2	1	3	0	0	3	1
EuglossaDilemma_001156	4	11	6	3	10	3	6	3	0	8	6	3	5	14	1	5	11	18	3	7	10	10	21	4
EuglossaDilemma_001157	6	2	1	5	5	0	1	5	1	0	2	6	1	2	1	4	8	4	6	6	1	3	5	9
EuglossaDilemma_001158	2280	1663	1476	2333	2858	2477	2296	2655	1672	2368	2807	2276	2097	2078	2247	1426	1707	2262	1957	2430	2207	2113	3389	2241
EuglossaDilemma_001159	1056	816	597	1087	1316	1046	1252	1220	775	970	1711	1180	998	1052	991	719	788	991	606	1209	1043	833	1522	1126
EuglossaDilemma_001160	1101	929	755	1060	1554	1000	1306	682	815	564	937	1022	888	986	956	906	965	1091	831	1387	952	872	1525	1049
EuglossaDilemma_001161	20	84	96	48	74	58	22	56	98	43	55	65	53	101	82	59	100	65	77	98	66	42	42	71
EuglossaDilemma_001162	2218	2659	3445	2205	3234	2212	1780	3178	4181	2217	2295	3097	2182	3536	3161	1989	2564	3105	2979	3280	4056	3076	3108	3539
EuglossaDilemma_001163	895	871	768	1036	1048	1392	1105	1662	897	1755	1504	1203	1115	886	980	689	859	995	753	973	1171	1026	1595	1078
EuglossaDilemma_001164	140	124	126	253	321	238	248	281	139	338	272	230	228	189	184	129	162	235	168	238	202	192	270	162
EuglossaDilemma_001165	6	11	8	6	12	6	4	4	11	21	12	8	12	10	8	7	11	18	16	25	23	13	15	8
EuglossaDilemma_001166	0	0	3	0	0	0	0	3	0	1	0	3	0	2	1	1	0	1	1	0	6	0	2	2
EuglossaDilemma_001167	88	117	173	101	109	103	64	168	136	119	68	131	95	140	174	95	104	118	124	110	112	83	126	126
EuglossaDilemma_001168	0	0	1	1	5	1	0	1	7	5	1	0	0	2	7	2	0	0	0	4	0	0	1	5
EuglossaDilemma_001169	5	3	15	11	6	6	4	2	8	13	8	13	8	6	17	8	1	6	2	10	7	2	9	4
EuglossaDilemma_001170	0	0	1	5	4	2	0	0	0	0	2	3	0	2	4	4	0	0	0	5	1	0	2	2
EuglossaDilemma_001171	486	272	637	380	406	299	338	368	561	390	336	327	302	415	474	749	484	637	430	470	619	239	516	518
EuglossaDilemma_001172	89	92	44	129	249	114	180	153	31	135	173	143	89	166	135	65	88	144	91	131	99	53	212	124
EuglossaDilemma_001173	2292	2108	2428	2191	3130	2382	2926	2686	2494	2457	2738	2421	2348	2652	2719	1876	2031	2711	2060	2768	2591	2122	3072	2726
EuglossaDilemma_001174	103	170	846	138	636	806	772	939	1539	1260	584	924	785	750	684	591	310	1089	963	229	530	199	216	166
EuglossaDilemma_001175	1138	2003	2295	993	1687	4341	1591	2966	1869	5639	2634	2724	2473	2786	1583	1680	1836	2762	2839	1995	2331	1661	1950	1713
EuglossaDilemma_001176	2085	1366	5801	1596	2361	2541	2157	3028	4316	2399	1542	2333	3636	2911	3984	2616	2710	2290	1868	1989	2831	1726	1970	2135
EuglossaDilemma_001177	16	26	63	44	42	10	26	50	46	55	14	20	29	21	108	21	29	32	32	26	12	23	16	27
EuglossaDilemma_001178	14221	7369	10744	10515	9827	14993	10974	19508	18006	15102	15397	16813	12847	15481	17684	16445	12565	17506	18518	12427	20118	8586	8828	10194
EuglossaDilemma_001179	2031	1609	1234	1823	2440	2090	1928	2266	1642	2111	2118	1950	1811	1619	2109	1618	1803	2197	1638	2066	1995	1688	2670	2185
EuglossaDilemma_001180	92	91	170	87	110	90	144	143	153	154	129	111	99	73	143	91	66	125	182	81	99	126	87	141
EuglossaDilemma_001181	1011	990	539	1294	1994	1493	1544	1633	617	1398	2072	1245	1031	1193	1040	808	873	1127	731	1547	1328	990	1986	1448
EuglossaDilemma_001182	1048	1238	938	1456	1278	1647	1543	2152	753	1450	1917	1275	1290	970	1107	825	651	1144	592	1251	924	1003	1640	1367
EuglossaDilemma_001183	164	113	100	85	64	88	106	119	91	69	115	119	90	99	99	97	129	185	115	132	72	129	96	124
EuglossaDilemma_001184	705	649	332	684	1110	790	701	654	408	584	905	701	598	609	756	429	448	565	395	785	667	660	1003	871
EuglossaDilemma_001185	1196	969	1071	1112	809	1470	1108	1667	1188	1819	1533	1336	1235	1063	1475	800	748	896	1126	919	1160	1236	1457	1285
EuglossaDilemma_001186	1176	1245	872	1326	1608	1296	1361	1445	915	1359	1512	1402	1153	923	1400	882	780	696	647	1144	990	1230	1649	1609
EuglossaDilemma_001187	488	565	719	351	516	360	418	843	807	633	416	1180	380	689	617	606	469	536	701	421	486	464	410	413
EuglossaDilemma_001188	3803	2666	4137	4053	4060	6317	3948	4418	6496	4800	4662	5522	4605	4679	7452	4107	4138	3860	5567	4509	6300	3014	4206	4428
EuglossaDilemma_001189	512	385	307	468	820	399	615	332	277	314	596	520	339	551	428	393	393	571	398	730	498	396	780	554
EuglossaDilemma_001190	106	85	137	81	131	55	69	119	102	85	98	69	23	84	62	134	187	211	112	89	132	64	87	77
EuglossaDilemma_001191	87	108	291	58	132	104	134	116	109	158	133	196	91	146	115	183	314	239	181	169	166	60	201	150
EuglossaDilemma_001192	605	657	605	750	1374	447	1084	526	565	269	886	733	456	1137	700	739	714	929	640	921	789	414	1212	960
EuglossaDilemma_001193	0	2	0	0	0	2	8	13	0	2	29	10	8	26	1	6	2	4	0	1	11	4	4	0
EuglossaDilemma_001194	0	6	13	0	12	2	3	2	0	1	5	11	10	25	12	6	4	18	3	5	6	7	9	7
EuglossaDilemma_001195	1	2	9	6	9	1	3	8	7	0	3	4	5	6	7	3	2	9	5	2	5	18	0	0
EuglossaDilemma_001196	385	345	379	426	533	564	462	486	275	432	621	412	286	391	406	307	363	405	277	555	416	349	502	506
EuglossaDilemma_001197	3300	2681	2767	2857	2677	3254	2718	5353	3283	4501	3311	3267	3001	2532	3674	2819	2635	3105	3029	2559	3234	2753	3011	3326
EuglossaDilemma_001198	743	675	550	827	1165	750	975	718	570	468	1071	852	614	964	765	730	782	916	727	1041	872	597	1125	883
EuglossaDilemma_001199	1316	772	1060	638	937	1449	1203	1460	1688	1977	1247	1041	1243	1268	844	851	1421	1066	1085	1041	1664	935	1415	962
EuglossaDilemma_001200	969	1022	657	1003	2084	663	1676	705	664	488	1097	812	732	1310	1034	767	844	1075	816	1495	800	743	1505	1349
EuglossaDilemma_001201	308	414	169	481	858	312	601	227	131	155	456	305	247	428	308	282	253	274	230	549	377	252	628	534
EuglossaDilemma_001202	1020	904	1381	927	1250	1296	1117	1796	1164	1505	1498	1414	1050	1308	1359	1050	966	1384	898	988	1323	910	1376	1097
EuglossaDilemma_001203	5275	4259	5998	5168	3949	5388	4072	6435	8588	11224	5084	7782	6320	3441	4412	6411	8179	5271	4923	4842	5775	5567	6964	6141
EuglossaDilemma_001204	3535	3920	5079	3867	5461	4068	3058	3429	4746	4754	3020	5046	3778	3790	3641	4179	5229	6075	3648	5140	4650	4098	5444	4747
EuglossaDilemma_001205	2102	2022	2128	2187	2552	1995	2209	2104	1700	2119	1960	2223	1771	2252	2653	2502	2550	3831	3040	2659	2698	1829	2131	2458
EuglossaDilemma_001206	585	572	293	423	875	414	582	407	134	464	848	384	370	763	393	221	590	879	392	795	606	340	761	623
EuglossaDilemma_001207	260	292	168	247	354	214	417	204	161	292	393	223	203	257	225	126	249	336	178	359	317	231	428	259
EuglossaDilemma_001208	1	10	11	7	0	0	3	3	2	1	4	0	1	5	8	3	4	7	4	3	0	3	2	0
EuglossaDilemma_001209	0	1	2	3	1	0	4	0	7	0	3	2	1	0	3	0	0	4	0	0	1	5	0	0
EuglossaDilemma_001210	52	91	48	94	132	40	162	102	37	72	140	77	63	31	32	69	56	120	75	32	73	30	149	100
EuglossaDilemma_001211	0	0	2	3	9	10	5	7	0	0	8	0	8	5	1	0	1	6	0	5	6	0	2	3
EuglossaDilemma_001212	796	691	786	774	744	756	611	724	998	718	681	759	567	716	974	732	684	746	1088	748	849	540	802	1050
EuglossaDilemma_001213	2194	1765	1835	2089	2373	1736	2212	1829	1900	1733	2026	2276	1651	1971	2201	1786	2182	2337	1867	2159	1866	1713	2635	2392
EuglossaDilemma_001214	362	334	342	382	559	294	506	311	326	281	431	357	310	397	319	288	293	482	278	516	449	297	538	419
EuglossaDilemma_001215	687	833	382	810	1435	645	1228	596	224	521	1182	692	466	767	675	546	564	999	613	864	722	710	959	813
EuglossaDilemma_001216	2	2	5	1	3	0	1	5	1	5	3	7	2	6	4	1	5	2	2	0	0	3	5	5
EuglossaDilemma_001217	112	74	49	127	203	153	209	168	47	95	168	102	104	109	101	62	40	77	42	97	98	76	170	167
EuglossaDilemma_001218	2088	1598	1111	1925	2952	1836	2975	2657	1201	1643	3172	1689	1616	2457	1958	1205	1440	1990	1239	2314	2106	1622	3445	2052
EuglossaDilemma_001219	851	787	762	905	1504	812	1358	876	767	716	1067	785	761	976	842	695	656	934	701	1194	1096	773	1435	994
EuglossaDilemma_001220	230	321	165	270	466	314	434	262	55	260	710	250	200	344	171	204	469	475	256	373	415	198	507	273
EuglossaDilemma_001221	7	4	2	0	1	6	4	9	9	8	1	5	3	4	2	2	2	2	3	2	2	1	0	2
EuglossaDilemma_001222	6	3	6	7	18	14	15	9	3	0	7	5	2	11	6	0	7	6	3	10	2	0	4	1
EuglossaDilemma_001223	3	3	4	3	9	3	7	0	12	2	7	9	5	15	4	0	11	6	6	9	3	3	9	4
EuglossaDilemma_001224	3	7	0	6	3	1	10	0	7	2	2	1	0	0	8	1	1	0	2	0	0	0	8	0
EuglossaDilemma_001225	33	17	8	13	29	29	45	34	17	25	7	10	13	14	19	17	8	15	12	15	4	5	49	18
EuglossaDilemma_001226	1104	1003	755	1190	1432	1240	1146	1379	774	1305	1466	1003	1056	853	1053	846	856	1049	755	1079	911	971	1536	1160
EuglossaDilemma_001227	14	19	28	9	10	16	17	34	22	23	20	24	35	33	23	21	14	33	22	12	26	7	10	20
EuglossaDilemma_001228	0	5	0	7	4	5	8	4	0	1	6	3	10	8	7	0	1	1	4	2	3	0	30	1
EuglossaDilemma_001229	696	468	462	627	662	987	851	1245	612	1126	1029	742	709	655	623	682	640	749	707	695	850	742	941	682
EuglossaDilemma_001230	396	350	241	373	479	472	413	589	397	342	505	406	388	376	417	277	344	394	296	529	462	306	528	384
EuglossaDilemma_001231	817	805	796	776	771	1014	871	1182	791	1195	1078	912	851	708	1093	469	583	688	482	634	732	733	1168	1021
EuglossaDilemma_001232	767	627	761	869	1119	1270	1116	1190	848	1283	1267	1340	1105	875	928	775	771	995	834	1004	1184	742	1181	948
EuglossaDilemma_001233	959	964	779	1268	1294	1228	1196	1063	879	1042	1383	924	923	826	1035	642	703	790	705	1114	970	1005	1268	1055
EuglossaDilemma_001234	425	355	315	455	590	307	602	363	434	233	492	334	391	504	411	295	352	480	344	607	437	360	775	531
EuglossaDilemma_001235	1355	1189	728	1431	2819	1300	2002	1349	856	893	1731	1792	1234	1508	1126	1045	1120	1445	1073	1916	1464	1036	1995	1530
EuglossaDilemma_001236	194	121	74	117	210	83	150	225	75	160	261	111	183	196	133	116	158	199	142	225	253	79	239	126
EuglossaDilemma_001237	845	793	1177	1127	1196	1902	1266	1578	1074	1900	1741	1462	1148	994	1151	885	799	865	934	974	1300	1064	1657	1073
EuglossaDilemma_001238	209	221	259	163	259	212	313	502	365	203	257	224	207	268	190	147	151	263	156	206	255	175	413	218
EuglossaDilemma_001239	587	486	946	481	1035	934	1181	1021	1066	727	858	806	548	688	462	385	332	414	331	688	977	450	1292	644
EuglossaDilemma_001240	2599	1765	444	1532	1510	1686	1868	1781	1497	1737	1660	1176	1415	1050	1337	760	490	1242	638	976	1413	1420	1555	1487
EuglossaDilemma_001241	574	528	330	595	833	474	749	473	396	325	771	507	507	615	519	427	428	612	512	650	483	462	832	602
EuglossaDilemma_001242	195	178	217	313	362	245	339	212	180	235	335	224	260	257	225	162	188	218	253	275	176	189	372	302
EuglossaDilemma_001243	469	352	318	467	552	440	440	509	370	406	625	479	364	417	466	318	345	340	272	588	418	342	617	451
EuglossaDilemma_001244	1406	1277	1029	1490	2483	1362	2067	1207	1134	1052	1942	1536	1235	1824	1538	1108	1212	1207	1122	1882	1490	1189	2256	1685
EuglossaDilemma_001245	11885	9905	11923	13134	17132	22073	17951	24898	14946	25298	23040	18692	19123	15411	13865	10384	10608	15145	10156	14242	18599	11036	21475	14820
EuglossaDilemma_001246	2062	1608	2425	1852	1813	2623	1130	1798	3045	1572	1771	1793	2803	1846	1797	2254	1859	1524	1637	2221	3439	2351	1877	2336
EuglossaDilemma_001247	1187	769	1960	948	1250	1430	1453	1819	2652	666	1660	1841	1309	2236	1513	1563	1586	1527	1806	1515	2207	681	1642	999
EuglossaDilemma_001248	2354	2082	2408	2479	4411	2240	3408	3065	3927	1391	3013	3026	2859	3346	2797	1829	1987	2572	1808	2650	3096	1509	3094	2787
EuglossaDilemma_001249	485	409	509	392	583	459	555	483	569	256	471	585	396	407	343	406	418	608	378	516	489	325	603	488
EuglossaDilemma_001250	1385	949	1315	1031	1053	838	1338	1058	881	1417	797	798	868	1165	1868	1020	1126	1029	1248	1043	1416	667	1147	1195
EuglossaDilemma_001251	12	37	44	9	8	4	6	5	3	5	2	16	10	5	2	5	30	30	7	9	13	6	6	12
EuglossaDilemma_001252	0	0	0	0	0	0	0	0	0	0	0	0	0	0	0	0	0	0	0	0	0	0	0	0
EuglossaDilemma_001253	289	460	319	323	793	253	496	221	200	177	334	305	280	380	204	333	425	486	279	617	395	272	467	517
EuglossaDilemma_001254	77	103	82	57	145	39	101	37	45	36	69	75	39	64	58	56	85	122	49	129	83	76	109	106
EuglossaDilemma_001255	32	25	32	27	40	13	27	16	24	32	34	32	20	29	19	38	58	87	32	55	19	37	33	47
EuglossaDilemma_001256	36	76	50	18	44	77	40	27	18	59	80	75	46	46	16	60	49	131	77	45	61	72	36	71
EuglossaDilemma_001257	0	0	0	0	0	0	0	0	0	0	0	0	0	0	0	0	0	0	0	0	0	0	0	0
EuglossaDilemma_001258	0	0	0	0	0	0	0	0	0	0	0	0	0	0	0	0	0	0	0	0	0	0	0	0
EuglossaDilemma_001259	0	0	0	0	0	0	0	0	0	0	0	0	0	0	0	0	0	0	0	0	0	0	0	0
EuglossaDilemma_001260	0	0	0	0	2	0	0	0	0	0	0	0	0	0	0	0	0	0	0	0	0	0	0	0
EuglossaDilemma_001261	1250	1011	557	1134	1963	892	1763	910	515	666	1695	877	788	1370	818	748	826	1129	719	1414	1005	978	1766	1339
EuglossaDilemma_001262	1161	873	553	1176	1798	1024	1412	1429	547	1069	1873	1074	967	1215	996	828	978	1393	876	1373	1060	1047	1906	1168
EuglossaDilemma_001263	332	294	253	227	355	381	536	659	332	718	567	414	193	517	204	224	257	403	216	434	468	216	625	351
EuglossaDilemma_001264	1210	1321	975	1544	2084	1572	1637	2279	1065	1850	1938	1685	1402	1266	1635	1210	1237	1275	1053	1672	1752	1138	1719	1575
EuglossaDilemma_001265	16	10	14	22	68	17	40	61	1	34	46	19	19	21	19	24	7	30	31	45	37	9	36	31
EuglossaDilemma_001266	932	779	642	1067	1245	1092	1447	1094	552	1093	1568	979	785	990	853	704	715	832	637	1215	1032	689	1458	972
EuglossaDilemma_001267	1972	1488	1723	1819	2029	2228	2536	2743	2261	2555	2662	2256	2045	2075	2324	1682	1547	1888	1532	1809	1901	1334	2482	2259
EuglossaDilemma_001268	20	17	20	24	71	12	27	13	14	21	53	14	10	31	33	33	37	53	13	38	18	8	18	18
EuglossaDilemma_001269	5	7	2	1	3	4	6	10	7	4	4	23	6	10	0	12	13	15	6	11	7	2	2	5
EuglossaDilemma_001270	0	0	0	0	0	0	0	0	0	0	0	0	0	0	0	0	0	0	0	0	0	0	0	0
EuglossaDilemma_001271	0	0	0	0	0	0	0	0	0	0	0	0	0	0	0	0	0	0	0	0	0	0	0	0
EuglossaDilemma_001272	0	0	0	0	0	0	0	0	0	0	0	0	0	0	0	0	0	0	0	0	0	0	0	0
EuglossaDilemma_001273	0	0	0	0	0	0	0	0	0	0	0	0	0	0	0	0	0	0	0	0	0	0	0	0
EuglossaDilemma_001274	0	0	0	0	0	0	0	0	0	0	0	0	0	0	0	0	0	0	0	0	0	0	0	0
EuglossaDilemma_001275	0	0	0	0	0	0	0	0	0	0	0	0	0	0	0	0	0	0	0	0	0	2	0	0
EuglossaDilemma_001276	0	0	0	0	0	0	0	0	0	0	0	0	0	0	0	0	0	0	0	0	0	0	0	0
EuglossaDilemma_001277	0	0	0	0	0	0	0	0	0	0	0	0	0	0	0	0	0	0	0	0	0	0	0	0
EuglossaDilemma_001278	0	0	0	0	0	0	0	0	0	0	0	0	0	0	0	0	0	0	0	0	0	0	0	0
EuglossaDilemma_001279	15	33	41	14	21	10	7	24	23	16	13	30	19	11	11	14	33	25	19	9	41	22	15	12
EuglossaDilemma_001280	0	0	0	0	0	0	0	0	0	0	0	1	0	0	0	0	0	0	0	0	0	0	0	0
EuglossaDilemma_001281	166	158	146	195	187	299	145	211	369	231	127	356	128	183	255	200	195	148	131	169	169	228	163	229
EuglossaDilemma_001283	6	4	6	0	3	10	5	12	13	10	7	4	2	2	4	3	1	6	4	13	2	9	8	4
EuglossaDilemma_001284	4	4	4	2	4	3	4	0	9	4	5	7	3	17	9	6	10	25	11	9	3	4	5	3
EuglossaDilemma_001285	729	595	403	857	1227	893	993	1082	387	772	1239	733	617	754	703	483	509	747	466	898	698	699	1208	822
EuglossaDilemma_001286	566	527	355	690	1005	724	870	774	238	657	838	666	493	564	614	447	398	578	362	695	502	570	1009	683
EuglossaDilemma_001287	309	296	112	318	428	248	290	248	259	146	278	248	207	262	349	161	237	367	185	355	300	297	337	316
EuglossaDilemma_001288	723	547	996	620	499	375	380	581	735	537	257	1073	498	438	304	821	837	1262	616	662	568	471	501	713
EuglossaDilemma_001289	105	138	221	105	106	70	66	69	140	109	70	237	91	81	55	152	186	265	122	131	126	115	72	151
EuglossaDilemma_001290	726	652	596	660	1036	565	859	625	614	559	845	727	576	705	605	566	673	1059	585	892	751	512	1086	684
EuglossaDilemma_001291	8	27	14	13	22	6	10	5	17	6	8	14	18	11	14	6	16	32	11	9	14	4	8	15
EuglossaDilemma_001293	0	0	2	0	0	0	0	0	0	0	0	0	0	0	0	0	0	0	0	0	0	0	0	0
EuglossaDilemma_001294	0	0	0	0	0	0	0	0	0	0	0	0	0	0	0	0	0	0	0	0	0	0	0	0
EuglossaDilemma_001295	0	0	0	0	0	0	0	0	0	0	0	0	0	0	0	0	0	0	3	0	3	0	0	0
EuglossaDilemma_001296	0	0	0	0	0	0	0	0	0	0	0	0	0	0	0	0	0	0	0	0	0	0	0	0
EuglossaDilemma_001297	0	0	0	0	0	0	0	0	0	0	0	0	0	0	0	0	0	0	0	0	0	0	0	0
EuglossaDilemma_001298	280	327	217	598	458	414	432	339	253	269	372	544	285	308	611	369	232	313	345	415	303	297	369	408
EuglossaDilemma_001299	176	150	81	236	390	241	374	155	52	106	298	145	121	188	114	86	111	189	117	217	190	142	330	209
EuglossaDilemma_001300	516	395	260	446	615	517	522	521	299	331	574	488	394	392	500	291	230	329	285	399	352	338	540	391
EuglossaDilemma_001301	1201	1334	665	1046	1072	403	655	479	1703	903	1063	966	985	542	355	1258	1120	1610	714	665	1290	810	959	1079
EuglossaDilemma_001302	611	689	396	573	537	223	317	243	891	403	555	545	462	315	178	712	616	903	396	347	728	343	544	567
EuglossaDilemma_001303	1233	1613	1115	1653	2917	1366	2322	1369	856	1014	2054	1583	1239	1699	1377	1230	1315	1490	1112	2128	1681	1270	2226	2143
EuglossaDilemma_001304	1686	1353	1081	1856	2420	2113	1916	2003	1383	1705	2235	1848	1671	1606	2113	1410	1435	1800	1623	2277	2058	1504	2112	1971
EuglossaDilemma_001305	20	12	2	8	2	2	13	13	9	17	8	9	4	15	18	4	9	7	8	5	7	21	9	15
EuglossaDilemma_001306	58	40	21	34	34	27	36	72	20	76	67	42	35	20	36	46	40	30	30	51	44	37	66	50
EuglossaDilemma_001307	520	490	331	507	682	607	778	902	255	746	1059	531	485	503	408	408	416	449	355	577	599	415	941	575
EuglossaDilemma_001308	11704	9969	8371	10202	13066	10797	11712	12402	7428	12524	12816	10857	9293	10987	11497	8077	8126	10854	10334	11939	13677	13357	13492	12484
EuglossaDilemma_001309	2381	2373	931	2295	5119	867	4053	1484	567	724	3634	1539	1536	3103	1847	1289	1487	1956	1328	3534	1626	1778	4110	2943
EuglossaDilemma_001310	2936	3725	3517	3447	6125	3495	3831	2682	2489	3022	3357	3829	2998	3677	2546	3122	3523	4261	2930	4771	3933	2469	4678	4278
EuglossaDilemma_001311	2953	2443	2352	3220	3989	2942	3395	2439	2405	2493	2955	2689	2538	2613	2852	2522	2757	4045	2645	3348	2985	2769	3646	3315
EuglossaDilemma_001312	173	195	306	191	410	246	273	253	457	134	246	326	181	239	261	173	240	278	193	311	261	209	311	322
EuglossaDilemma_001313	545	311	394	284	304	232	215	275	310	586	169	221	296	172	437	338	663	596	320	405	327	315	300	291
EuglossaDilemma_001314	891	768	538	1054	1323	926	882	939	485	871	1028	711	632	717	1137	575	501	662	566	1042	701	857	1165	1006
EuglossaDilemma_001315	13198	9385	18908	18755	12388	13477	8823	10122	12030	9022	10179	12593	12052	17974	26127	17406	8465	16313	17971	13191	20085	6901	7833	17230
EuglossaDilemma_001316	1482	1209	950	1457	3167	1792	2434	1208	1372	672	1862	2237	1213	1961	1431	912	952	1510	913	2722	1837	1259	2325	1554
EuglossaDilemma_001317	1086	1409	1668	1135	1545	975	1027	861	1100	768	1111	1832	1053	946	607	1312	1259	1484	882	1386	1251	903	1309	1361
EuglossaDilemma_001318	109	149	161	143	172	75	110	99	161	93	60	248	111	78	95	175	110	149	92	142	130	131	86	161
EuglossaDilemma_001319	150	255	189	170	204	105	138	137	125	117	77	261	146	121	145	127	187	201	149	137	149	119	157	209
EuglossaDilemma_001320	4	4	4	7	15	9	13	0	3	6	1	6	0	5	2	19	9	5	11	3	3	7	7	11
EuglossaDilemma_001321	0	0	0	0	0	1	0	0	0	0	0	0	0	0	0	0	0	0	0	0	0	0	0	0
EuglossaDilemma_001322	6	13	5	7	9	10	7	7	0	4	9	0	0	1	1	4	1	6	10	10	0	10	10	7
EuglossaDilemma_001323	0	5	9	10	5	5	5	6	2	0	7	1	5	5	2	4	1	5	9	10	1	1	2	4
EuglossaDilemma_001324	0	1	0	0	0	0	0	0	0	0	0	0	0	0	0	0	0	0	0	0	0	0	0	0
EuglossaDilemma_001325	0	0	0	0	0	0	2	0	0	0	0	0	0	1	0	0	1	0	0	1	0	0	0	0
EuglossaDilemma_001326	3	8	6	4	1	3	3	9	6	3	1	7	7	7	2	7	13	10	1	4	3	3	10	5
EuglossaDilemma_001327	492	623	357	449	881	466	658	352	254	327	711	385	457	621	305	298	568	702	442	582	469	580	896	482
EuglossaDilemma_001328	16390	10899	10456	14018	11119	10921	12270	15546	9347	12772	12567	11611	10834	13204	23073	17445	10292	12603	21518	12583	15055	8947	11084	14999
EuglossaDilemma_001329	945	595	467	870	936	789	859	940	525	618	917	722	786	735	791	629	570	549	599	816	648	577	994	667
EuglossaDilemma_001330	6662	5384	6509	6727	7647	11751	9594	14119	6994	11753	11828	9512	9142	7764	7121	6096	5859	8598	5086	7053	9384	5909	11123	6871
EuglossaDilemma_001331	1255	908	767	1230	1559	1301	1559	1376	897	1150	1537	1149	1185	892	1189	849	692	1136	858	1245	1069	1068	1754	1237
EuglossaDilemma_001332	115	204	267	101	181	166	145	120	151	250	135	260	177	116	137	121	172	294	176	179	141	153	185	161
EuglossaDilemma_001334	0	0	0	0	0	0	0	0	0	0	0	0	0	0	0	0	0	0	0	0	0	0	0	0
EuglossaDilemma_001336	1	3	10	2	3	4	6	0	15	2	6	10	8	3	1	0	3	12	3	15	6	7	0	5
EuglossaDilemma_001337	87	54	84	45	69	55	52	98	82	115	48	88	70	48	97	63	102	74	56	55	58	61	45	69
EuglossaDilemma_001338	1291	1412	1166	1604	1550	1844	878	1602	1393	1374	1635	1785	1209	918	1716	880	884	733	774	1185	1113	1429	1573	1425
EuglossaDilemma_001339	1354	1406	840	1761	1747	2162	1864	2268	930	1996	2164	1568	1608	969	1665	1023	843	1281	999	1377	1268	1435	2221	1620
EuglossaDilemma_001340	2029	1689	1809	1475	2620	1121	1668	1797	2211	1008	1286	2774	1350	2288	1878	2085	1790	2298	1632	2168	1478	1128	1750	1934
EuglossaDilemma_001341	812	791	669	868	1149	1098	826	1308	610	1190	1414	1053	841	847	822	573	632	598	548	891	711	669	1371	865
EuglossaDilemma_001342	206	205	159	86	105	199	132	316	484	171	187	155	101	633	77	109	255	77	107	183	321	54	731	102
EuglossaDilemma_001343	998	782	576	1150	1328	823	1182	906	656	596	930	939	750	891	1037	708	687	1034	726	1112	849	801	1194	792
EuglossaDilemma_001344	158	104	269	99	103	237	139	201	217	192	300	199	156	62	140	123	125	160	130	88	78	154	249	117
EuglossaDilemma_001345	92	95	113	98	77	101	108	113	123	173	93	149	89	75	85	116	138	142	88	127	116	93	120	94
EuglossaDilemma_001346	192	195	215	266	167	360	206	306	200	473	357	284	213	175	306	174	194	114	174	203	219	187	223	256
EuglossaDilemma_001347	1294	1140	1360	1604	1949	1221	1517	942	1144	661	1471	1534	950	1369	1691	1027	1089	1038	1220	1483	1311	1184	1762	1686
EuglossaDilemma_001348	205	238	155	272	297	278	170	251	163	325	265	245	238	129	227	175	157	121	140	170	190	199	244	244
EuglossaDilemma_001349	475	492	339	532	629	697	656	1038	317	651	864	555	542	560	394	464	433	589	345	588	578	440	953	551
EuglossaDilemma_001350	2146	1704	1427	2072	2241	1938	2429	1866	1772	1272	2164	1878	1615	1950	1999	1380	1519	1425	1472	2173	2069	1722	2644	2190
EuglossaDilemma_001351	1105	1049	861	1353	1603	1994	1332	2364	845	2006	2058	1687	1366	1120	1249	1006	929	1089	840	1238	1316	1041	2092	1459
EuglossaDilemma_001352	75	63	53	76	130	66	116	128	48	61	137	83	72	83	90	75	62	60	49	91	67	109	143	80
EuglossaDilemma_001353	720	565	403	700	956	755	829	701	471	581	894	795	476	617	753	471	500	637	448	639	654	608	868	729
EuglossaDilemma_001354	77	99	84	94	136	83	135	162	68	143	131	151	90	127	95	113	112	115	66	151	115	78	131	111
EuglossaDilemma_001355	6	3	0	10	10	0	2	0	0	0	0	3	0	0	4	0	2	0	10	0	7	10	2	2
EuglossaDilemma_001356	0	0	0	0	0	0	0	0	0	0	0	0	0	0	0	0	0	0	0	0	0	0	0	0
EuglossaDilemma_001357	952	860	805	1082	858	1096	749	1167	1132	1287	1100	1103	928	736	1505	973	865	683	1123	940	1008	833	959	1074
EuglossaDilemma_001358	5357	4855	4994	6183	7313	7100	6555	7686	5322	7762	7785	6750	5201	5697	6223	4430	5279	4932	5723	6818	7122	6607	7749	6733
EuglossaDilemma_001359	1230	1061	964	1297	1167	1470	1477	1684	1199	1818	1729	1473	1261	1076	1340	921	877	888	939	1199	1204	1047	1753	1268
EuglossaDilemma_001360	4622	4727	5979	5703	8806	6393	6318	5831	5643	5906	6464	6897	5290	5046	4864	5813	6024	5655	5630	6672	6601	4848	7438	7188
EuglossaDilemma_001361	1074	941	799	1249	1280	1209	1025	1118	790	1025	1283	1041	859	987	1279	862	822	986	1204	1071	984	927	1375	1360
EuglossaDilemma_001362	576	555	626	585	751	560	557	581	737	561	679	738	563	594	616	553	513	561	486	639	656	499	788	755
EuglossaDilemma_001363	10	21	17	16	33	7	19	10	21	51	26	27	12	29	15	13	24	29	14	25	37	14	22	10
EuglossaDilemma_001364	2055	1541	1963	2315	2648	2375	2281	2353	2436	1869	2480	2366	1774	2324	2540	1794	1968	1914	2357	2534	2283	1732	2572	2371
EuglossaDilemma_001365	113	148	139	117	241	135	138	66	163	75	178	187	167	161	129	136	105	147	110	183	193	91	160	206
EuglossaDilemma_001366	18	1	15	3	2	8	7	29	14	12	16	8	15	14	2	4	5	5	16	3	15	4	19	9
EuglossaDilemma_001367	88	138	109	183	263	142	176	107	69	100	143	152	87	111	151	73	87	90	105	206	110	97	224	136
EuglossaDilemma_001368	2027	2152	1633	2978	3204	3543	2833	3541	2397	2810	3695	3502	2445	2565	3249	2468	2526	2280	2906	3409	3173	1964	2996	2834
EuglossaDilemma_001369	101	78	85	66	60	52	74	170	94	108	143	59	142	108	108	106	93	69	171	53	67	108	109	79
EuglossaDilemma_001370	532	448	279	696	633	1397	584	660	583	672	787	632	702	498	597	347	603	509	509	1005	846	352	649	466
EuglossaDilemma_001371	23339	19665	17985	24108	35962	33525	33978	38799	22598	37076	40817	28785	28623	31027	25500	18808	22306	29120	20071	31249	35693	21061	40484	26547
EuglossaDilemma_001372	484	499	427	633	677	500	628	368	428	396	506	451	423	388	569	456	396	556	463	587	574	430	635	540
EuglossaDilemma_001373	3588	2899	1331	2210	1849	1864	1506	2264	2728	2322	1647	2669	2216	2018	4385	2283	1646	2394	2320	2022	2013	1934	1923	3367
EuglossaDilemma_001374	1172	838	909	1197	974	1214	1024	1153	1333	1342	1138	1253	1114	959	1277	1357	1437	1085	1366	1354	1369	1054	1331	1301
EuglossaDilemma_001375	853	783	702	797	1146	761	915	733	456	754	1111	751	697	975	614	597	830	1077	667	921	903	632	1179	979
EuglossaDilemma_001376	4865	4803	7229	4897	4926	6284	3665	4048	8224	6637	3948	7889	6041	3326	2862	6226	8767	5948	3990	4910	5876	5071	5897	7468
EuglossaDilemma_001377	0	0	0	0	0	0	0	0	1	0	0	0	0	1	0	0	0	0	1	0	0	0	0	0
EuglossaDilemma_001378	276	380	679	237	558	207	373	269	561	154	299	457	322	649	347	366	509	790	484	627	403	278	410	551
EuglossaDilemma_001379	4248	4425	8943	5489	6096	3729	3549	6224	8735	3112	3330	5198	4415	6662	4977	8409	7715	9182	10247	6240	8723	4999	5477	6932
EuglossaDilemma_001380	381	280	1427	853	380	374	554	1945	1094	961	121	526	818	1254	261	657	227	1701	324	1	819	1495	1503	980
EuglossaDilemma_001381	1248	1072	526	935	1636	988	931	1360	836	949	1844	1253	740	644	1625	742	1283	555	1238	1657	956	647	946	1009
EuglossaDilemma_001382	5705	4123	3304	5591	6179	5279	4666	5276	4163	5173	5599	4988	4159	4643	7208	4779	4528	5008	6066	6026	5753	4359	5297	5834
EuglossaDilemma_001383	506	423	380	517	606	507	528	447	447	513	756	696	512	610	684	367	680	505	545	623	557	428	755	511
EuglossaDilemma_001384	5	4	2	1	2	3	3	15	5	1	0	8	2	12	17	0	8	2	6	7	5	0	0	13
EuglossaDilemma_001385	0	2	0	0	0	3	2	9	5	0	4	5	5	6	4	1	5	0	1	1	2	2	0	8
EuglossaDilemma_001386	751	742	491	947	1089	1089	1112	1088	600	934	1237	857	799	844	779	648	537	640	471	912	728	555	1218	851
EuglossaDilemma_001387	413	247	231	473	570	352	561	364	333	310	484	356	331	404	262	359	326	370	232	359	345	286	453	346
EuglossaDilemma_001388	7	41	22	43	31	58	55	25	28	6	33	32	17	23	8	29	3	19	14	36	7	30	37	43
EuglossaDilemma_001389	1052	978	1223	1267	1347	1580	1112	1636	1248	1595	1759	1611	1084	1109	1358	1245	938	772	1074	1260	1276	930	1529	1406
EuglossaDilemma_001390	2008	2023	1842	2216	2117	2600	1844	2902	2124	2922	2959	2491	1766	1879	2162	1805	1699	1308	1550	1856	2052	1899	2545	2299
EuglossaDilemma_001391	863	567	730	705	537	836	533	906	1084	1059	956	1044	847	766	1109	699	739	541	724	637	904	756	943	680
EuglossaDilemma_001392	884	766	794	945	984	1066	851	1393	1005	1884	1608	1373	1203	980	1055	789	926	423	620	806	950	839	1379	1017
EuglossaDilemma_001393	304	284	329	343	442	500	387	508	363	659	669	500	357	308	340	285	418	217	302	369	371	398	563	375
EuglossaDilemma_001394	620	589	509	778	762	692	620	785	598	748	723	763	586	566	856	545	518	825	744	662	704	546	827	693
EuglossaDilemma_001395	524	530	611	585	670	1009	855	1020	821	1325	1022	936	844	703	712	553	415	374	454	626	784	586	857	793
EuglossaDilemma_001396	1832	1498	1263	1865	2257	1781	2033	1885	1525	1570	1998	1820	1577	1556	1800	1293	1324	1809	1280	1744	1804	1572	2200	1905
EuglossaDilemma_001397	1763	1538	1225	1940	2246	2182	1966	3228	1385	2548	2590	2036	2241	1700	2110	1365	1342	1776	1410	1938	1824	1574	2776	2031
EuglossaDilemma_001398	426	256	202	444	322	416	487	426	400	373	449	404	346	416	397	349	276	341	327	411	330	270	498	414
EuglossaDilemma_001399	4186	3920	2112	4882	2810	2165	1115	3957	3549	2566	2251	2220	2681	2037	7066	6779	3385	4298	11295	3821	4930	3156	2697	4786
EuglossaDilemma_001400	897	751	723	836	1077	925	1038	862	865	581	944	917	709	954	1138	736	729	790	850	963	932	743	1170	1081
EuglossaDilemma_001401	8791	5837	7524	8114	8918	13615	8548	13324	13182	11712	10423	10876	9784	9290	10944	8364	8018	7431	9626	10286	13339	6711	8421	9419
EuglossaDilemma_001402	0	0	0	1	0	0	0	3	0	2	2	4	2	0	0	5	4	5	5	0	3	0	4	0
EuglossaDilemma_001403	0	0	0	0	0	0	0	0	0	0	0	0	0	0	0	0	0	0	0	0	0	0	0	0
EuglossaDilemma_001404	0	0	0	0	0	0	0	0	4	1	0	0	0	0	0	0	1	0	1	0	3	0	0	0
EuglossaDilemma_001405	0	0	0	0	0	0	0	0	0	0	0	0	0	0	0	0	0	0	0	0	0	0	0	0
EuglossaDilemma_001406	10	11	8	6	1	17	4	6	0	11	2	4	5	14	12	4	3	9	6	1	0	8	9	18
EuglossaDilemma_001407	0	0	1	1	5	0	0	0	0	6	0	2	0	0	0	2	0	3	2	4	4	0	1	4
EuglossaDilemma_001408	489	438	556	678	631	556	551	447	639	432	545	610	527	489	637	547	620	515	549	577	679	575	585	689
EuglossaDilemma_001409	505	399	330	451	584	314	578	474	441	387	620	404	435	485	642	351	444	646	683	536	519	475	647	492
EuglossaDilemma_001410	193	226	297	352	403	386	289	272	374	252	318	398	275	263	366	323	284	195	317	318	358	282	369	296
EuglossaDilemma_001411	521	519	311	525	660	692	532	684	375	628	811	598	453	547	440	329	384	281	379	603	601	403	776	567
EuglossaDilemma_001412	457	428	386	473	567	511	389	591	369	502	535	503	430	440	533	313	342	273	290	411	435	504	618	502
EuglossaDilemma_001413	1069	952	866	1237	1452	1213	1208	1613	1177	1293	1227	1099	1252	992	1197	790	887	1013	830	1193	950	1281	1301	1266
EuglossaDilemma_001414	1582	1424	1112	1541	2041	2180	1853	2076	1103	2006	2348	1786	1510	1718	1262	1290	1510	1237	1020	1750	1918	1107	2368	1866
EuglossaDilemma_001415	704	607	368	641	1120	441	1054	666	313	415	945	516	472	617	656	432	536	844	467	944	701	552	1107	790
EuglossaDilemma_001416	1476	980	409	1283	2295	977	1642	1080	294	622	1993	1162	797	1578	879	898	932	903	726	1640	1108	925	1843	1168
EuglossaDilemma_001417	4127	3421	2859	3884	5870	3308	5032	3571	3182	3466	5022	3945	3432	4916	4429	2733	3421	4250	3019	4717	3926	3536	5244	4956
EuglossaDilemma_001419	56	108	94	81	154	111	103	54	52	88	108	83	58	115	50	54	126	108	58	134	102	46	63	79
EuglossaDilemma_001420	0	0	0	0	0	0	0	0	0	0	0	0	0	0	0	0	0	0	0	0	0	0	0	0
EuglossaDilemma_001421	1	4	3	2	5	1	8	0	2	0	0	0	3	4	3	1	1	3	3	0	5	2	0	2
EuglossaDilemma_001422	452	493	512	474	592	389	540	438	288	427	526	514	416	477	362	299	515	667	357	533	537	371	518	522
EuglossaDilemma_001423	7433	7488	13080	7674	9057	15169	7961	11806	12224	18469	10694	11809	11653	8587	9575	8678	11916	8339	8002	9767	11039	8239	12979	12821
EuglossaDilemma_001424	667	645	593	512	480	476	538	489	787	638	536	674	499	424	417	442	562	621	302	450	492	608	523	804
EuglossaDilemma_001425	346	275	312	342	327	620	413	495	475	599	487	480	471	275	377	307	285	273	237	282	314	341	432	382
EuglossaDilemma_001426	1175	928	1127	1275	1358	1488	1315	1353	1154	1103	1376	1539	1194	985	1434	925	942	823	783	1301	1211	1156	1553	1351
EuglossaDilemma_001427	1072	874	649	990	1269	928	1050	1019	726	821	1069	838	738	855	1536	781	559	766	873	937	825	854	977	1233
EuglossaDilemma_001428	439	270	152	362	281	128	334	187	256	128	349	193	230	246	286	277	209	290	346	289	186	335	315	252
EuglossaDilemma_001429	369	326	327	412	475	626	547	560	411	469	566	602	393	448	476	363	344	369	319	477	403	393	629	489
EuglossaDilemma_001430	159	157	91	247	396	232	296	253	52	166	455	254	155	304	149	192	197	211	145	313	261	132	322	314
EuglossaDilemma_001431	1	14	18	8	29	42	28	44	6	29	48	29	21	17	7	12	24	17	29	26	20	8	11	34
EuglossaDilemma_001432	25	23	23	23	57	35	48	47	38	19	69	23	30	42	41	30	35	45	34	31	49	42	58	50
EuglossaDilemma_001433	0	0	0	0	0	0	0	0	0	0	0	0	0	0	0	0	0	0	0	0	0	0	0	0
EuglossaDilemma_001434	0	1	0	0	2	0	3	0	0	1	0	2	0	0	0	0	0	0	0	0	0	0	0	0
EuglossaDilemma_001435	2	0	0	1	0	0	1	0	0	0	0	0	0	0	0	0	0	1	0	1	0	0	0	0
EuglossaDilemma_001436	0	0	0	0	1	0	3	2	0	0	0	0	0	0	2	0	1	1	0	0	2	1	0	1
EuglossaDilemma_001437	2	9	3	2	8	1	3	0	4	1	0	1	3	0	3	3	1	6	11	9	0	3	0	4
EuglossaDilemma_001438	17	147	10	37	39	10	73	40	24	10	70	108	89	107	49	7	13	97	61	53	25	121	61	31
EuglossaDilemma_001439	0	0	0	0	0	0	0	0	0	0	0	0	0	0	0	0	0	0	0	0	0	0	0	0
EuglossaDilemma_001440	0	1	1	0	0	0	1	0	0	0	0	1	0	0	0	0	0	0	0	0	0	3	0	0
EuglossaDilemma_001441	0	2	0	0	0	0	0	0	0	0	0	0	0	0	0	0	0	2	1	1	0	0	1	0
EuglossaDilemma_001442	0	0	1	0	0	0	0	0	2	4	1	0	2	0	0	0	0	0	0	0	0	0	2	0
EuglossaDilemma_001443	2537	1724	2972	2785	2363	1739	1402	6575	2292	1140	1301	1439	2638	4023	2365	2868	1651	2850	1167	1167	2017	3162	4347	2680
EuglossaDilemma_001444	5	1	88	5	2	0	1	3	4	1	2	20	1	6	14	7	9	16	17	2	3	25	5	4
EuglossaDilemma_001445	2	0	1	0	0	0	0	0	1	0	0	0	0	0	0	1	0	3	0	0	0	0	3	0
EuglossaDilemma_001446	81	127	100	30	131	27	58	109	37	34	750	56	54	260	49	141	59	1777	40	101	112	73	54	71
EuglossaDilemma_001447	0	0	1	0	0	0	0	3	0	0	0	0	0	0	0	0	0	0	0	0	0	0	0	0
EuglossaDilemma_001448	0	3	2	1	1	2	1	0	2	1	0	1	5	0	0	2	2	2	1	0	1	2	0	0
EuglossaDilemma_001449	5	28	3	42	20	3	15	6	7	41	5	18	18	15	8	11	16	29	13	9	5	8	14	13
EuglossaDilemma_001450	2553	2109	1562	1551	954	1383	1474	1383	1989	1389	709	1249	1730	925	1714	2067	2412	2449	2377	1845	1790	2819	1441	1456
EuglossaDilemma_001451	32	35	48	46	45	63	37	180	82	172	40	59	56	44	61	34	57	15	46	38	61	43	55	41
EuglossaDilemma_001452	31	31	52	33	29	15	19	11	50	64	23	43	19	11	24	20	31	47	33	39	29	65	25	24
EuglossaDilemma_001453	22921	34210	35302	19247	16975	9310	12041	29796	15282	33027	20058	21632	22197	20124	28737	15206	15344	27711	26714	16137	23880	67305	23902	19595
EuglossaDilemma_001454	0	0	0	0	0	0	0	0	0	0	0	0	0	0	0	0	0	0	0	0	0	0	0	0
EuglossaDilemma_001455	95	165	129	124	192	117	179	224	45	178	173	136	102	141	128	157	261	235	151	226	196	89	139	180
EuglossaDilemma_001456	1952	1676	1428	1501	1866	962	728	1500	1151	1325	1077	1288	951	1407	1174	1177	1071	1636	1154	854	1152	1079	939	1330
EuglossaDilemma_001457	19	78	79	15	29	39	31	16	9	26	38	67	24	18	25	64	59	69	33	57	33	64	45	27
EuglossaDilemma_001458	865	788	1992	823	979	1326	550	824	1060	1674	1009	1547	1435	953	932	1186	1690	1669	1210	1345	1364	937	1459	939
EuglossaDilemma_001459	3	4	6	2	8	0	3	4	3	2	2	0	7	0	7	1	4	11	0	4	3	5	6	2
EuglossaDilemma_001460	7	2	10	0	3	3	0	0	7	0	0	3	0	3	3	0	1	6	3	3	3	1	8	3
EuglossaDilemma_001461	2	2	7	0	2	0	0	0	0	0	0	0	0	0	1	2	0	2	4	4	5	2	0	3
EuglossaDilemma_001462	47	104	75	39	58	81	121	66	71	62	91	146	68	62	52	120	115	129	64	147	38	120	65	64
EuglossaDilemma_001463	52	101	52	20	25	57	43	43	48	42	43	37	43	27	37	29	55	63	65	48	8	71	35	37
EuglossaDilemma_001464	6	3	3	10	8	4	1	9	5	0	2	1	5	4	22	9	7	11	4	0	7	23	6	4
EuglossaDilemma_001465	21	17	25	19	17	13	6	8	0	8	27	8	5	13	42	23	12	25	12	13	23	20	13	17
EuglossaDilemma_001466	0	0	1	0	0	0	0	5	0	0	0	1	0	0	5	1	0	1	0	2	1	1	0	1
EuglossaDilemma_001467	30	10	34	27	8	9	19	23	24	5	13	31	21	21	24	38	17	20	20	22	40	4	3	12
EuglossaDilemma_001468	0	0	0	0	0	0	0	0	0	0	0	0	0	0	0	0	0	0	0	0	0	0	0	0
EuglossaDilemma_001469	4807	6483	4413	2666	2049	1153	2189	3484	4422	1908	386	2705	4193	653	7650	1890	2630	3799	2583	2788	8576	15947	950	3875
EuglossaDilemma_001470	0	3	3	2	8	0	5	0	0	4	0	4	0	3	0	3	1	1	0	2	0	4	2	1
EuglossaDilemma_001471	0	5	0	0	4	0	2	0	2	0	0	1	0	0	0	1	3	5	1	0	0	3	2	3
EuglossaDilemma_001472	104	188	103	139	273	95	250	133	21	74	227	132	120	153	114	110	188	243	132	251	157	103	227	168
EuglossaDilemma_001473	7	15	17	17	23	12	38	18	1	7	30	20	9	35	5	9	12	19	17	17	11	4	39	8
EuglossaDilemma_001474	0	0	0	0	0	0	0	0	0	0	0	0	0	0	0	0	0	0	0	0	0	0	0	0
EuglossaDilemma_001475	818	636	718	683	807	910	684	1150	491	853	958	837	730	762	872	580	598	550	535	712	710	638	1081	711
EuglossaDilemma_001476	476	398	415	480	491	645	569	969	240	650	702	587	472	438	444	356	281	467	356	506	430	359	661	511
EuglossaDilemma_001477	304	488	377	374	541	344	434	242	207	171	349	353	343	356	407	329	410	384	394	626	421	372	489	411
EuglossaDilemma_001478	1	32	18	12	31	15	20	9	17	6	3	12	22	9	20	14	35	16	18	31	7	5	18	9
EuglossaDilemma_001479	14	12	17	7	4	7	2	10	6	0	4	17	5	10	11	36	16	22	24	7	22	5	11	11
EuglossaDilemma_001480	3	0	0	0	0	0	1	0	0	0	0	0	0	0	0	1	2	0	0	0	0	0	0	0
EuglossaDilemma_001481	0	0	0	0	0	0	0	0	0	0	0	0	0	0	0	0	0	0	0	0	0	0	0	0
EuglossaDilemma_001482	34	23	29	18	14	19	90	60	25	38	8	20	23	11	68	36	23	29	47	18	16	19	14	24
EuglossaDilemma_001483	290	286	228	323	514	338	460	268	158	198	426	276	294	295	246	215	180	284	226	358	331	289	455	389
EuglossaDilemma_001484	122	133	64	159	240	156	224	106	81	66	222	142	129	166	103	89	87	117	125	169	111	152	203	187
EuglossaDilemma_001485	414	367	296	362	524	494	444	412	303	477	604	470	444	425	364	296	328	430	355	539	468	286	578	443
EuglossaDilemma_001486	793	749	538	915	884	936	857	1284	574	1061	1163	933	740	726	842	664	663	679	567	802	828	762	1126	855
EuglossaDilemma_001487	126	40	182	72	188	387	373	173	121	56	77	556	230	230	42	76	80	80	59	221	535	111	686	535
EuglossaDilemma_001488	2875	3417	2451	1858	1941	1727	2677	2845	3614	8720	1144	2393	3952	1787	4509	3053	4268	4492	3685	2956	2350	1950	2512	2274
EuglossaDilemma_001489	0	0	0	0	0	0	0	0	0	0	0	1	3	0	0	0	0	0	0	0	0	0	0	0
EuglossaDilemma_001490	0	0	0	0	0	0	0	0	0	0	0	0	0	0	0	0	0	0	0	0	0	0	0	0
EuglossaDilemma_001491	0	0	0	0	0	0	0	0	0	0	0	0	0	0	0	0	0	0	0	0	0	0	0	0
EuglossaDilemma_001492	0	0	0	0	0	0	0	0	0	0	0	0	0	0	0	0	0	0	0	0	0	0	0	0
EuglossaDilemma_001493	0	0	0	0	0	0	0	0	0	0	0	0	0	0	0	0	0	0	0	0	0	0	0	0
EuglossaDilemma_001494	0	0	0	0	0	0	0	0	0	0	0	0	0	0	0	0	0	0	0	0	0	0	0	0
EuglossaDilemma_001495	54	107	152	107	160	100	65	109	46	120	71	117	103	85	112	59	109	145	82	131	117	77	109	107
EuglossaDilemma_001496	263	480	460	317	462	237	337	293	237	208	291	346	240	325	264	212	351	436	329	384	353	198	309	388
EuglossaDilemma_001497	0	0	0	0	0	0	0	0	0	0	0	0	0	0	0	0	0	0	0	0	0	0	1	0
EuglossaDilemma_001498	0	5	4	0	0	0	2	0	0	0	4	0	0	5	0	0	0	11	3	3	0	2	0	3
EuglossaDilemma_001499	0	0	0	0	0	0	0	4	0	0	0	0	0	0	0	0	0	0	0	0	0	0	0	0
EuglossaDilemma_001500	730	1008	988	767	1005	432	844	713	703	647	716	811	544	845	804	759	910	1135	982	943	817	770	802	914
EuglossaDilemma_001501	356	608	620	352	655	314	403	204	329	414	185	379	313	379	292	380	417	696	373	466	408	279	292	557
EuglossaDilemma_001502	0	0	4	0	0	1	0	0	0	0	0	0	0	0	0	0	2	2	0	0	0	0	0	4
EuglossaDilemma_001503	0	0	1	0	1	0	1	0	0	1	4	1	2	1	2	3	0	0	1	5	1	3	0	2
EuglossaDilemma_001504	0	1	3	0	5	1	1	0	0	3	1	0	0	0	0	0	0	2	1	0	0	0	3	0
EuglossaDilemma_001505	1	2	0	3	5	0	0	0	0	9	1	1	4	1	5	2	1	0	0	0	2	0	3	0
EuglossaDilemma_001506	0	4	0	0	0	1	3	1	0	2	1	0	2	0	0	3	1	1	1	2	0	1	0	0
EuglossaDilemma_001507	0	0	0	1	0	0	0	0	2	3	1	1	3	0	0	1	1	0	0	0	0	0	0	0
EuglossaDilemma_001508	0	1	0	1	3	1	0	0	0	0	1	2	2	1	2	3	1	1	0	1	1	0	3	0
EuglossaDilemma_001509	0	0	0	0	0	0	0	0	0	0	0	0	0	0	0	0	0	0	0	0	0	0	0	0
EuglossaDilemma_001510	353	346	181	389	550	418	480	471	245	339	522	290	311	316	336	340	219	342	218	456	322	353	589	539
EuglossaDilemma_001511	1451	1372	1254	1148	1418	913	1236	819	1676	808	783	1210	1084	1094	1255	1246	1354	1480	1079	1469	1266	1129	1313	1262
EuglossaDilemma_001512	0	0	2	0	2	0	0	2	1	3	0	2	0	3	1	0	1	1	0	2	0	0	2	1
EuglossaDilemma_001513	778	836	495	954	1536	1058	1208	954	689	686	1089	972	758	946	1036	534	408	509	461	1017	686	899	1307	1139
EuglossaDilemma_001514	6109	6259	5842	8426	8796	11838	9205	16236	5122	12056	11829	8860	8551	6093	6733	5150	5063	7978	4666	7395	7652	7252	11731	8837
EuglossaDilemma_001515	7504	4800	10881	7324	11353	10514	14477	18534	17133	10666	8641	11412	13777	12168	10132	9132	10858	8198	10004	10473	15371	6506	10335	9034
EuglossaDilemma_001516	1831	1505	2066	2227	2019	2672	2460	2739	2269	2602	2218	2609	2057	1998	2197	2101	2180	1569	1507	2362	2174	1808	2834	2288
EuglossaDilemma_001517	602	404	286	503	606	620	559	731	578	572	772	626	579	570	528	376	429	371	344	442	497	413	660	564
EuglossaDilemma_001518	12209	9505	4131	10867	21661	11565	17857	17326	3308	8075	21345	10891	6830	19040	7297	6496	10357	9660	5642	16751	14709	8277	19453	14024
EuglossaDilemma_001519	499	324	493	554	626	511	503	532	619	475	551	582	478	478	452	449	578	421	396	608	588	379	627	547
EuglossaDilemma_001520	1445	1067	1023	1150	1863	968	1766	1050	1056	676	1695	1222	1311	1670	1224	1123	1384	1645	1399	2096	1537	1169	1991	1468
EuglossaDilemma_001521	240	177	181	245	373	288	292	186	114	153	251	170	146	217	157	123	185	235	174	256	210	236	292	263
EuglossaDilemma_001522	0	0	0	0	0	0	0	0	0	0	0	0	0	0	0	0	0	0	0	0	0	0	0	0
EuglossaDilemma_001523	0	0	0	0	0	0	0	0	0	0	0	0	0	0	0	0	0	0	0	0	0	0	0	0
EuglossaDilemma_001524	0	0	0	0	0	1	0	0	0	0	0	0	0	0	0	0	0	0	0	0	0	0	0	0
EuglossaDilemma_001525	155	224	336	172	170	164	145	198	261	154	79	205	210	140	169	226	250	426	256	274	253	212	177	180
EuglossaDilemma_001526	9	45	41	19	21	6	16	22	32	23	14	23	16	10	22	34	25	53	21	24	48	29	21	21
EuglossaDilemma_001527	0	0	0	0	0	0	0	0	0	0	0	0	0	0	0	0	0	0	0	0	0	0	0	0
EuglossaDilemma_001528	0	0	0	0	0	0	0	0	0	0	0	0	0	0	0	0	0	0	0	0	0	0	0	0
EuglossaDilemma_001529	0	0	0	0	0	0	0	0	0	0	0	0	0	0	0	0	0	0	0	0	0	0	0	0
EuglossaDilemma_001530	0	3	0	0	0	2	0	5	0	1	5	0	5	1	0	8	2	10	8	1	2	0	0	3
EuglossaDilemma_001531	0	0	3	1	0	0	1	4	0	0	5	0	1	1	0	1	0	0	1	1	0	1	0	0
EuglossaDilemma_001532	0	3	3	0	2	5	6	16	0	2	32	4	7	2	1	2	1	4	0	1	5	1	4	5
EuglossaDilemma_001533	0	0	0	0	0	0	0	0	0	0	1	0	0	0	0	0	0	0	0	2	0	0	0	0
EuglossaDilemma_001534	4	11	0	6	11	4	2	0	0	2	0	1	0	1	0	4	0	6	0	6	2	2	7	9
EuglossaDilemma_001535	81	143	195	113	164	120	190	83	81	103	165	165	87	146	73	114	164	206	115	146	124	68	140	102
EuglossaDilemma_001536	18	35	43	38	75	40	55	37	40	38	62	45	32	63	37	47	55	80	46	83	58	15	38	47
EuglossaDilemma_001537	0	0	0	0	0	0	0	0	0	0	0	0	0	0	0	0	0	0	0	0	0	0	0	0
EuglossaDilemma_001538	7	9	19	2	27	23	42	29	4	17	36	23	17	33	17	13	22	31	20	29	36	12	16	24
EuglossaDilemma_001539	0	0	0	0	0	0	0	0	0	0	0	0	0	0	0	0	0	0	0	0	0	0	0	0
EuglossaDilemma_001540	448	531	406	630	1080	658	695	646	396	385	775	621	403	621	472	366	379	640	342	754	708	451	899	543
EuglossaDilemma_001541	1893	1641	2231	2395	2219	2026	1903	1930	2231	1685	1887	2178	1763	1914	2740	2489	3021	2530	3272	3084	3185	1795	1891	2211
EuglossaDilemma_001542	513	314	191	375	389	235	232	199	211	217	446	306	274	374	341	346	313	674	530	470	416	393	371	484
EuglossaDilemma_001543	1	3	2	1	1	3	0	1	2	1	0	18	2	0	1	0	15	3	1	2	1	0	2	20
EuglossaDilemma_001544	0	2	0	0	0	4	3	1	0	0	4	0	0	1	7	0	1	3	1	5	3	0	10	6
EuglossaDilemma_001545	0	0	0	0	0	0	1	0	0	0	0	0	0	0	0	0	0	0	2	0	0	0	0	0
EuglossaDilemma_001546	8	16	17	2	43	5	16	10	5	7	11	6	8	12	9	11	7	22	13	14	13	5	12	21
EuglossaDilemma_001547	0	0	0	0	0	0	0	0	0	0	0	0	0	0	2	0	0	2	0	0	0	0	0	0
EuglossaDilemma_001548	0	0	0	0	0	0	0	0	3	0	0	0	0	0	0	1	0	0	1	4	0	0	1	0
EuglossaDilemma_001549	222	542	719	475	645	196	290	210	355	273	111	603	217	292	216	838	798	409	513	762	353	255	281	462
EuglossaDilemma_001550	713	598	605	791	676	837	750	1016	766	991	902	819	718	705	920	532	554	553	606	660	649	684	1032	771
EuglossaDilemma_001551	0	0	0	0	0	0	2	0	5	0	0	0	0	0	0	0	0	2	0	0	0	0	0	0
EuglossaDilemma_001552	4444	4290	4347	5648	7351	5170	5104	5687	5860	3449	4600	6188	4736	5218	5595	3916	4532	4844	3435	5602	5195	5113	5877	6051
EuglossaDilemma_001553	2056	1844	961	1873	2428	2598	1638	2606	468	2583	3217	1933	1602	1675	1471	1412	1504	945	946	1573	1401	1619	2663	1881
EuglossaDilemma_001554	1517	1197	1053	1548	1604	1279	922	1430	1403	1344	1224	1392	1072	1234	2277	1352	1389	1437	2197	1548	1500	1396	1426	1381
EuglossaDilemma_001555	319	306	413	556	454	577	295	313	518	351	404	504	318	499	815	565	649	403	1145	774	692	398	377	429
EuglossaDilemma_001556	1458	1597	1643	1772	2314	1856	1884	1603	1866	857	1493	2097	1303	1845	1813	1360	1419	1802	1790	1914	1898	1862	1642	1929
EuglossaDilemma_001557	1225	1055	956	989	1501	971	990	1323	1003	873	1048	1340	758	998	1117	559	781	1097	730	792	818	1542	1398	992
EuglossaDilemma_001558	2072	1742	2231	2098	1820	1857	1368	1920	2204	1852	1764	2035	1647	1571	2722	1875	1791	1674	2367	1745	1960	1818	2103	2019
EuglossaDilemma_001559	148	132	179	187	177	165	86	139	211	153	150	213	184	140	230	197	156	112	205	191	207	126	160	164
EuglossaDilemma_001560	1434	1330	1528	1651	1770	1569	1422	2052	1156	2093	2162	2103	1483	1471	1693	1309	1876	831	915	1425	1227	1253	2168	1619
EuglossaDilemma_001561	1021	980	879	1039	1086	961	737	1142	1113	1676	1633	1426	1012	902	1110	854	1172	477	735	861	947	871	1320	925
EuglossaDilemma_001562	427	386	329	373	535	492	599	700	470	573	720	545	533	537	565	311	302	361	414	424	502	336	735	440
EuglossaDilemma_001563	814	664	674	1064	899	901	684	710	845	690	694	895	744	738	1129	841	811	761	781	836	761	758	965	1170
EuglossaDilemma_001564	540	419	215	586	626	372	611	398	204	204	621	320	401	472	406	351	302	407	331	649	431	432	732	567
EuglossaDilemma_001565	329	368	385	442	581	530	440	567	450	542	523	460	396	401	514	371	318	428	361	391	467	371	626	461
EuglossaDilemma_001566	226	186	202	228	242	160	275	195	269	191	225	224	212	197	223	215	156	266	208	247	279	221	373	227
EuglossaDilemma_001567	1040	798	588	908	1444	884	1108	964	395	697	1084	786	625	784	867	552	545	862	715	1096	786	806	1321	1006
EuglossaDilemma_001568	1545	1019	1255	1360	1749	1747	1477	2064	1460	1935	2194	1870	1316	1490	1536	1577	1578	2056	1233	1421	1656	1165	1983	1716
EuglossaDilemma_001569	173	61	192	93	143	187	59	150	145	114	175	172	93	195	150	108	91	285	109	74	115	410	148	117
EuglossaDilemma_001570	7	1	13	0	0	1	2	0	0	0	0	0	0	4	0	0	2	7	0	0	0	2	3	1
EuglossaDilemma_001571	11	7	5	9	7	4	5	2	14	6	2	6	3	13	2	11	9	19	8	5	3	14	3	14
EuglossaDilemma_001572	108	26	19	0	6	6	11	39	34	34	1	39	14	26	22	8	3	56	9	7	2	4	66	22
EuglossaDilemma_001573	88	26	12	9	13	18	18	39	15	29	52	60	18	64	65	23	54	87	20	27	20	13	140	34
EuglossaDilemma_001574	147	117	121	146	257	140	138	200	78	118	210	185	95	104	163	93	92	126	62	135	106	176	192	242
EuglossaDilemma_001575	2046	1643	2000	2328	2052	2264	1928	2102	2535	2052	2189	2249	1801	1677	2017	1756	1734	1256	1519	1833	1954	1774	2278	1987
EuglossaDilemma_001576	770	668	560	764	855	1020	799	1215	831	1219	1097	1111	976	731	970	681	755	897	783	902	952	728	1049	927
EuglossaDilemma_001577	1194	1100	1252	1466	1188	1195	899	980	1578	989	1100	1217	959	1057	1859	1224	991	1052	1375	1299	1310	1364	1202	1420
EuglossaDilemma_001578	1089	882	797	1156	1251	1049	981	918	963	1081	1147	1043	904	948	1416	790	758	885	768	949	942	960	1060	1121
EuglossaDilemma_001579	506	496	358	676	1023	623	957	440	402	386	850	502	476	665	597	498	456	688	430	844	618	518	765	688
EuglossaDilemma_001580	316	295	173	261	410	317	323	462	135	364	536	340	243	341	272	177	244	259	200	346	287	255	604	314
EuglossaDilemma_001581	2314	1986	1229	2204	3856	1775	3339	1715	1117	1353	2917	1749	1689	2562	2040	1449	1769	2623	1816	2957	1949	2037	3293	2497
EuglossaDilemma_001582	243	299	366	155	181	307	146	418	526	675	360	450	176	245	218	365	246	168	306	399	509	342	466	409
EuglossaDilemma_001583	617	573	717	603	682	447	576	502	493	473	601	637	404	578	452	631	858	1092	636	628	526	446	490	703
EuglossaDilemma_001584	0	0	3	1	0	0	0	2	0	0	0	1	0	0	0	0	1	1	0	0	0	0	0	0
EuglossaDilemma_001585	0	0	0	2	0	0	0	0	0	0	0	0	0	0	0	0	0	0	0	2	0	1	0	5
EuglossaDilemma_001586	0	2	4	2	0	2	1	0	2	2	1	0	0	1	2	1	3	1	0	0	0	0	1	0
EuglossaDilemma_001587	0	0	1	0	0	1	0	0	0	0	0	0	0	0	0	1	0	0	1	0	0	0	0	0
EuglossaDilemma_001588	1	0	69	0	0	0	3	0	0	0	0	2	2	2	2	1	0	1	0	0	0	464	0	1
EuglossaDilemma_001589	2	2	0	2	0	1	0	1	0	4	0	7	0	1	0	1	0	3	1	4	1	3	0	0
EuglossaDilemma_001590	26	21	16	17	11	2	6	5	28	7	12	7	11	16	19	11	12	18	12	10	0	19	1	17
EuglossaDilemma_001591	1226	1151	870	1400	1632	1618	1330	2094	1136	1586	1806	1504	1298	1183	1455	968	886	946	961	1454	1271	1158	1790	1488
EuglossaDilemma_001592	133	227	146	116	165	131	238	122	111	124	134	202	176	191	230	311	208	240	254	277	181	211	192	170
EuglossaDilemma_001593	0	0	0	0	0	0	0	0	0	0	0	0	0	0	0	0	0	0	0	0	0	0	0	0
EuglossaDilemma_001594	7	13	11	12	18	13	4	18	3	6	6	7	9	12	6	11	25	10	11	16	8	20	23	5
EuglossaDilemma_001595	0	0	0	2	0	0	0	0	2	0	0	0	0	0	2	0	0	0	0	0	0	0	0	0
EuglossaDilemma_001596	957	947	1004	1232	1616	1497	1180	1696	1180	1781	1648	1689	1183	992	989	972	841	1035	910	1239	1196	1050	1527	1302
EuglossaDilemma_001597	846	554	493	651	789	743	568	553	580	503	524	705	574	516	521	598	388	380	338	719	618	673	768	911
EuglossaDilemma_001598	791	665	449	815	1298	854	1112	971	497	771	1028	743	711	833	826	630	598	901	675	1230	706	732	1244	1079
EuglossaDilemma_001599	0	0	0	0	0	0	0	0	0	0	0	0	0	0	0	0	0	0	0	0	0	0	0	0
EuglossaDilemma_001600	0	0	0	0	0	0	0	0	0	0	0	0	0	0	0	0	1	0	0	0	0	0	0	0
EuglossaDilemma_001601	0	0	0	0	0	0	0	0	0	0	0	0	0	0	0	0	0	0	0	0	0	0	0	0
EuglossaDilemma_001602	0	0	0	0	0	0	0	0	0	0	0	0	0	0	0	0	0	0	0	0	0	0	0	0
EuglossaDilemma_001603	0	0	0	0	0	0	0	0	0	0	0	0	0	0	0	0	0	0	0	0	0	0	0	0
EuglossaDilemma_001604	0	0	0	0	0	0	0	0	0	0	0	0	0	0	0	0	0	0	0	0	0	0	0	0
EuglossaDilemma_001605	0	0	0	0	0	0	0	0	0	0	0	0	0	0	0	0	0	0	0	0	0	0	0	0
EuglossaDilemma_001606	0	0	0	0	0	0	0	0	0	0	0	0	0	0	0	0	0	0	0	0	0	0	0	0
EuglossaDilemma_001607	0	0	0	0	0	0	0	0	0	0	0	0	0	0	0	0	0	0	0	0	0	0	0	0
EuglossaDilemma_001608	0	0	0	0	0	0	0	0	0	0	0	0	0	0	0	0	0	0	0	0	0	0	0	0
EuglossaDilemma_001609	0	0	0	0	0	0	0	0	0	0	0	0	0	0	0	0	0	0	0	0	0	0	0	0
EuglossaDilemma_001610	0	0	0	0	0	0	0	0	0	0	0	0	0	0	0	0	0	0	0	0	0	0	0	0
EuglossaDilemma_001611	0	0	0	0	0	0	0	0	0	0	0	0	0	0	0	0	0	0	0	0	0	0	0	0
EuglossaDilemma_001612	0	0	0	0	0	0	0	0	0	0	0	0	0	0	0	0	0	0	0	0	0	0	0	0
EuglossaDilemma_001613	0	0	0	0	0	0	0	0	0	0	0	0	0	0	0	0	0	0	0	0	0	0	0	0
EuglossaDilemma_001614	0	0	0	0	0	0	0	0	0	0	0	0	0	0	0	0	0	0	0	0	0	0	0	0
EuglossaDilemma_001615	0	0	0	0	0	0	0	0	0	0	0	0	0	0	0	0	0	0	0	0	0	0	0	0
EuglossaDilemma_001616	13	29	55	21	33	21	16	85	11	38	33	16	25	87	26	31	59	45	29	27	41	26	13	16
EuglossaDilemma_001617	15	51	127	32	51	26	28	98	25	44	39	43	23	104	47	43	57	67	42	39	33	34	4	35
EuglossaDilemma_001618	1049	1529	1506	1186	1128	681	1087	1089	1374	974	822	1169	916	928	1436	1457	1341	1919	1756	1267	1142	1012	899	1240
EuglossaDilemma_001619	7	2	6	7	0	4	4	6	0	3	1	2	2	4	7	18	7	22	22	4	8	10	1	4
EuglossaDilemma_001620	91	98	108	108	102	69	64	70	87	52	74	90	66	47	87	75	94	184	114	136	81	82	68	89
EuglossaDilemma_001621	3	0	0	0	0	0	0	0	3	0	0	2	0	0	0	3	4	0	0	0	0	0	0	5
EuglossaDilemma_001622	0	0	1	0	0	0	0	0	4	0	0	3	3	0	0	0	1	2	0	0	0	0	0	0
EuglossaDilemma_001623	244	426	301	245	242	161	113	237	381	163	129	311	204	190	343	344	274	423	447	175	176	236	135	229
EuglossaDilemma_001624	1	1	0	0	0	0	0	0	0	0	0	0	0	0	0	0	0	0	0	0	0	0	2	0
EuglossaDilemma_001625	0	0	0	0	0	0	0	0	0	0	0	0	0	0	0	0	0	0	0	0	0	0	0	0
EuglossaDilemma_001626	0	0	0	0	0	0	0	0	0	0	0	0	0	0	3	0	0	0	0	0	0	0	0	0
EuglossaDilemma_001627	7	8	3	1	0	2	0	5	0	0	0	8	4	1	4	2	4	11	2	2	0	0	11	10
EuglossaDilemma_001628	0	0	2	0	1	0	4	3	2	3	0	0	0	0	0	9	7	1	4	0	0	1	1	0
EuglossaDilemma_001629	0	0	0	0	0	0	0	2	3	0	0	0	0	0	0	1	3	2	3	0	0	2	0	0
EuglossaDilemma_001630	0	2	1	0	0	0	0	0	0	0	0	0	0	0	0	0	0	0	0	0	0	0	0	0
EuglossaDilemma_001631	0	0	0	0	0	0	0	0	0	0	0	0	0	0	0	0	0	0	0	0	0	0	0	0
EuglossaDilemma_001632	0	0	0	0	0	0	0	0	0	0	0	0	0	0	0	0	0	0	0	0	0	0	0	0
EuglossaDilemma_001633	0	2	1	1	1	0	0	12	0	0	1	6	0	0	0	2	0	9	3	3	2	2	0	0
EuglossaDilemma_001634	0	0	1	2	0	0	0	0	2	0	1	0	0	0	0	0	0	0	0	0	4	0	0	0
EuglossaDilemma_001635	1	0	3	2	2	0	3	0	0	2	2	2	0	2	3	5	1	3	12	2	6	1	2	2
EuglossaDilemma_001636	0	0	0	0	0	0	0	0	0	0	1	0	0	0	0	0	0	0	0	0	0	0	0	0
EuglossaDilemma_001637	1	3	2	2	2	0	10	0	0	3	0	4	0	1	0	1	0	0	9	3	4	0	6	0
EuglossaDilemma_001638	0	0	3	1	0	0	0	0	5	0	0	2	0	2	0	0	2	0	1	2	0	0	0	4
EuglossaDilemma_001639	0	0	0	0	0	0	0	0	0	0	0	0	0	0	0	0	0	0	0	0	0	0	0	0
EuglossaDilemma_001640	65	69	69	67	98	118	144	69	74	75	99	108	64	76	44	53	80	84	57	81	111	60	101	79
EuglossaDilemma_001641	2	0	5	1	4	0	3	0	4	0	0	0	1	2	4	0	1	0	2	0	0	0	0	2
EuglossaDilemma_001642	0	0	0	3	0	0	2	0	0	0	0	0	4	0	2	1	3	0	0	0	0	1	0	0
EuglossaDilemma_001643	1228	1914	2430	1204	1684	790	1076	1313	1470	1311	1044	1447	1124	1217	1236	1235	1308	1992	1439	1329	1493	1389	1319	1668
EuglossaDilemma_001644	5	1	5	5	0	7	3	10	3	4	3	5	2	1	2	2	7	6	5	0	3	8	6	1
EuglossaDilemma_001645	3	3	15	3	0	0	2	0	0	1	2	0	9	14	5	0	4	0	4	3	3	0	11	0
EuglossaDilemma_001646	134	98	135	110	246	101	161	82	142	44	101	157	96	140	72	117	113	192	90	180	125	94	229	151
EuglossaDilemma_001647	0	1	0	0	0	0	0	0	0	0	0	3	1	0	0	2	3	0	6	0	0	1	0	0
EuglossaDilemma_001648	34	34	18	14	8	24	12	80	20	4	7	21	14	50	24	26	16	18	3	16	12	10	2	6
EuglossaDilemma_001649	16	9	11	16	6	24	7	35	15	4	13	8	6	5	24	4	2	10	5	10	3	1	10	8
EuglossaDilemma_001650	0	0	0	0	0	0	0	0	0	0	0	0	0	0	0	0	0	0	0	0	0	0	0	0
EuglossaDilemma_001651	1427	2535	4470	1745	3175	2718	1747	2406	3309	2332	1541	5492	1694	3099	1572	3335	4480	4409	2997	2858	2582	1383	1949	2595
EuglossaDilemma_001652	774	607	447	776	789	889	812	1332	483	932	939	724	742	578	813	542	488	690	656	697	544	686	1111	952
EuglossaDilemma_001653	155	240	513	114	142	176	124	148	336	346	149	225	240	195	122	115	188	271	164	123	151	136	185	125
EuglossaDilemma_001654	981	822	1181	786	1026	1002	909	1222	918	1354	1042	1029	1120	821	991	885	916	1317	915	803	1000	778	1215	934
EuglossaDilemma_001655	0	0	0	0	0	0	0	0	0	0	0	0	0	0	0	0	0	0	0	0	0	0	0	0
EuglossaDilemma_001656	1807	1655	1352	1832	2980	2411	2374	2685	1313	2627	2954	2162	1728	2684	1905	1696	1792	2408	1909	2230	2150	1653	2636	2301
EuglossaDilemma_001657	1476	1117	495	1475	2783	1308	2138	1617	184	922	2390	1178	882	1573	862	793	867	882	627	1778	1355	835	2473	1400
EuglossaDilemma_001658	1686	1350	1290	1651	2435	2282	1939	1781	1257	1724	2105	2302	1459	1836	1569	1279	1536	1541	1399	1899	1957	1447	2282	1757
EuglossaDilemma_001659	1468	1370	996	1803	2223	1683	1718	1781	1393	1703	1889	1731	1413	1565	1549	1020	1350	1517	1062	1918	1810	1368	2284	1774
EuglossaDilemma_001660	6	0	4	1	5	4	3	15	4	2	7	4	0	3	0	2	2	5	0	0	2	1	3	0
EuglossaDilemma_001661	368	330	545	404	318	223	253	236	608	233	195	292	250	276	272	491	716	694	571	416	459	523	426	530
EuglossaDilemma_001662	61	62	65	61	142	65	96	100	65	46	138	109	40	100	66	49	65	122	67	119	77	53	217	81
EuglossaDilemma_001663	904	740	904	705	1682	724	1013	750	941	730	816	1194	797	1172	624	1105	1518	1196	739	1408	1232	645	1069	1280
EuglossaDilemma_001664	0	0	0	0	0	0	0	0	0	0	0	0	0	0	0	0	0	1	0	0	0	1	0	0
EuglossaDilemma_001665	34	24	21	21	44	34	30	37	39	17	24	30	7	51	29	37	48	29	30	51	59	16	28	48
EuglossaDilemma_001666	898	1008	1064	898	1320	687	1005	762	797	673	915	1000	730	1085	1086	995	1103	1332	1084	1421	1050	906	1074	1272
EuglossaDilemma_001667	1017	818	682	1032	1223	779	1002	960	844	919	1082	995	846	955	1147	888	893	1249	1054	1015	1050	948	1129	1144
EuglossaDilemma_001668	385	359	312	517	565	414	488	318	408	349	432	432	364	453	509	412	458	457	423	535	473	384	460	459
EuglossaDilemma_001669	221	156	141	191	334	147	255	189	119	100	169	165	147	130	196	134	94	149	99	207	142	215	221	218
EuglossaDilemma_001670	531	534	456	663	660	459	739	415	454	328	490	588	438	553	500	549	432	663	563	720	429	441	583	604
EuglossaDilemma_001671	6	2	0	3	0	0	3	0	0	4	4	2	0	1	0	4	1	1	0	2	0	2	0	7
EuglossaDilemma_001672	14	14	15	13	45	14	61	30	8	15	48	27	19	42	28	14	19	15	12	44	12	14	66	38
EuglossaDilemma_001673	27	17	47	31	66	22	60	37	33	11	58	50	53	69	40	44	26	57	20	70	40	28	41	51
EuglossaDilemma_001674	0	0	0	0	0	0	0	0	0	0	0	0	0	0	0	0	1	0	0	0	0	0	0	0
EuglossaDilemma_001675	5	22	24	14	36	21	7	42	21	34	10	24	21	25	13	30	21	28	24	25	20	15	16	22
EuglossaDilemma_001676	5	21	18	20	23	23	9	23	6	11	22	16	22	13	6	10	13	20	11	16	22	4	9	10
EuglossaDilemma_001677	16	13	25	5	14	9	3	41	3	11	7	19	12	9	11	23	13	14	25	17	18	2	20	8
EuglossaDilemma_001678	0	0	0	0	0	0	0	0	0	0	0	0	0	2	2	5	0	1	1	0	1	0	0	1
EuglossaDilemma_001679	8	10	2	15	13	2	9	8	4	14	26	8	8	13	3	1	4	23	6	13	23	2	20	6
EuglossaDilemma_001680	164	426	102	216	321	209	357	378	131	321	324	237	218	416	142	217	197	450	180	260	291	181	253	228
EuglossaDilemma_001681	0	0	0	1	0	0	0	0	0	0	0	0	0	0	0	1	0	0	0	0	0	0	0	0
EuglossaDilemma_001682	0	0	0	0	0	9	2	0	0	0	6	3	0	0	0	0	1	1	0	5	0	0	13	0
EuglossaDilemma_001683	12	14	3	16	15	3	16	4	4	17	25	9	18	8	23	3	5	24	9	12	5	18	27	4
EuglossaDilemma_001684	126	90	72	129	231	96	134	109	46	75	154	106	89	125	67	86	89	73	58	110	95	81	200	128
EuglossaDilemma_001685	1	5	2	11	5	0	1	13	12	9	3	14	1	5	2	3	5	2	5	3	8	12	4	6
EuglossaDilemma_001686	6	20	4	4	29	1	7	9	1	11	9	5	5	18	6	3	6	10	2	4	13	10	10	21
EuglossaDilemma_001687	3	9	7	21	14	5	7	15	1	14	8	11	5	2	7	4	3	9	2	11	7	4	9	2
EuglossaDilemma_001688	3449	3001	2344	2685	4154	2393	3662	2740	2090	3249	3761	2867	2425	2840	2843	2567	2795	3725	2512	2814	3043	2685	3933	3510
EuglossaDilemma_001689	58	32	23	42	49	25	37	80	49	72	52	29	9	26	37	45	32	70	42	37	30	18	46	24
EuglossaDilemma_001690	437	222	292	481	519	451	444	869	319	534	474	500	399	345	655	349	270	322	234	373	268	392	637	500
EuglossaDilemma_001691	825	749	639	923	1167	706	817	861	754	791	972	894	734	818	780	963	818	915	923	1016	862	746	1002	790
EuglossaDilemma_001692	2310	1883	1415	2480	2477	3000	2988	3794	1311	3194	3643	2436	2624	1911	1986	1717	1538	1889	1288	2357	2053	1691	3518	2315
EuglossaDilemma_001693	20	15	29	20	25	33	17	15	8	13	43	28	31	11	20	15	9	5	6	8	12	24	20	25
EuglossaDilemma_001694	211	321	402	409	467	576	313	398	300	354	493	448	305	268	420	181	185	126	205	271	349	399	548	390
EuglossaDilemma_001695	723	540	620	863	743	655	654	667	866	574	831	796	546	877	951	621	632	552	631	765	645	605	769	747
EuglossaDilemma_001696	1119	989	1101	1042	1380	1010	941	898	1137	681	879	1313	991	960	1236	1112	969	1287	1282	1265	1150	930	1309	1144
EuglossaDilemma_001697	331	289	354	350	468	424	459	503	407	558	525	495	444	395	425	358	356	454	325	374	437	388	462	411
EuglossaDilemma_001698	1308	1144	1326	1208	1820	936	1624	1085	1290	946	1352	2017	1096	1711	1311	1388	1234	1774	1315	1509	1158	994	1808	1457
EuglossaDilemma_001699	3048	3076	1973	3793	5713	4487	4043	4598	2058	3885	5350	3776	3775	3328	2759	2220	2765	3226	2263	4410	3580	3207	5724	3633
EuglossaDilemma_001700	1003	866	725	1137	1176	1588	1023	1248	580	1213	1386	1332	988	767	1039	649	513	519	522	860	899	811	1394	947
EuglossaDilemma_001701	6380	5422	5773	6740	6680	7515	6044	6637	6900	7045	6609	6432	6224	5596	8116	5070	5317	5538	6909	6434	6812	6104	7279	7514
EuglossaDilemma_001702	370	369	320	420	371	370	285	302	397	383	347	525	320	242	599	306	296	203	244	316	278	393	395	366
EuglossaDilemma_001703	423	353	275	423	470	719	572	713	339	820	829	563	487	452	387	288	376	312	197	451	487	378	713	393
EuglossaDilemma_001704	3883	3282	3403	5380	4738	4851	3347	3669	5173	4041	3904	5274	2817	3704	6476	4525	4940	3748	5862	5196	5536	3656	3347	4325
EuglossaDilemma_001705	698	589	550	636	741	744	645	897	596	1410	1277	1086	617	650	697	589	660	338	438	655	640	656	1010	555
EuglossaDilemma_001706	1464	1320	1061	1527	1653	1549	1454	2584	1115	1512	1775	1411	1171	1323	1379	952	891	969	942	1265	1074	1414	2079	1720
EuglossaDilemma_001707	526	553	482	676	843	758	687	553	514	640	801	678	616	647	674	460	489	596	584	740	758	548	755	656
EuglossaDilemma_001708	3498	2093	3613	2202	2574	3033	2474	3247	3943	3528	2168	3660	2917	3212	3989	2911	2542	2469	2676	2288	3118	2002	3154	3275
EuglossaDilemma_001709	788	634	548	800	777	773	656	793	729	804	754	717	587	677	816	561	508	672	658	739	756	680	711	882
EuglossaDilemma_001710	82	57	88	136	184	104	105	114	146	123	161	115	111	112	112	99	124	78	144	143	110	96	159	101
EuglossaDilemma_001711	349	386	194	434	579	525	509	699	112	446	703	437	262	383	332	273	256	380	195	426	355	358	649	440
EuglossaDilemma_001712	85	117	162	176	148	210	143	176	92	222	174	148	119	80	192	92	91	83	45	125	102	145	154	135
EuglossaDilemma_001713	48	55	60	62	40	99	76	121	77	92	106	131	58	58	97	71	50	91	95	77	79	44	39	64
EuglossaDilemma_001714	3562	3033	3968	3756	3806	5076	4458	6584	4217	6668	5199	4532	4461	3671	4507	3353	2844	3115	3143	3127	4474	3013	4628	4368
EuglossaDilemma_001715	3660	3317	4280	3367	5554	3685	4947	4177	4086	3286	4377	4715	3688	4633	4400	3814	4225	5681	4287	4427	5253	2967	5076	4370
EuglossaDilemma_001716	1679	1384	1320	1483	1640	1841	1605	1935	1682	2314	4273	2401	1770	1844	2121	1280	1027	1084	834	1149	1454	1110	2107	1369
EuglossaDilemma_001717	3106	2924	2406	4126	4689	3808	3300	3534	3576	2804	3244	4278	2829	3096	3940	2978	3597	3508	3568	5030	4227	2896	3386	3531
EuglossaDilemma_001718	372	261	275	435	469	306	448	323	267	195	462	347	315	268	328	260	253	332	258	472	353	320	505	360
EuglossaDilemma_001719	58	145	99	174	154	142	144	171	58	99	246	112	89	79	82	88	74	72	41	126	70	98	239	140
EuglossaDilemma_001720	1340	1294	1101	1657	1673	2566	1761	2825	885	2616	2652	1610	1650	1148	1129	1090	987	1074	898	1289	1416	1347	2226	1553
EuglossaDilemma_001721	417	456	362	502	426	643	429	771	333	738	734	593	547	401	462	332	329	356	306	421	415	411	783	486
EuglossaDilemma_001722	223	314	283	394	345	430	353	779	279	544	416	393	533	215	500	227	236	242	174	297	257	321	404	336
EuglossaDilemma_001723	106	19	49	23	27	66	355	109	26	121	115	93	82	63	96	49	51	273	59	158	50	113	555	263
EuglossaDilemma_001724	25	17	10	25	38	12	14	7	22	13	25	14	6	14	28	32	26	44	38	17	28	14	24	24
EuglossaDilemma_001725	0	0	0	0	1	0	0	0	4	0	3	1	0	0	0	0	0	1	0	0	0	0	0	0
EuglossaDilemma_001726	0	0	0	0	0	0	0	0	0	0	0	0	2	1	0	1	0	0	0	0	0	0	0	0
EuglossaDilemma_001727	0	0	3	0	0	3	0	0	5	0	1	0	0	0	3	1	0	0	0	0	0	0	0	0
EuglossaDilemma_001728	2	0	4	0	5	3	5	12	1	7	3	2	2	5	4	3	1	1	2	5	0	0	0	4
EuglossaDilemma_001729	1386	1093	1101	1176	1357	1482	1415	2003	1315	2185	1859	1562	1563	1264	1269	1081	1046	1502	1168	1279	1456	1172	1487	1500
EuglossaDilemma_001730	393	356	436	425	494	561	558	866	508	753	616	624	531	536	593	504	518	646	465	495	589	389	688	500
EuglossaDilemma_001731	30	69	81	44	64	46	38	16	56	51	37	56	35	47	44	72	83	82	49	73	45	24	53	61
EuglossaDilemma_001732	0	0	0	0	0	0	0	0	0	0	0	0	0	0	0	0	0	0	0	0	0	0	0	0
EuglossaDilemma_001733	228	258	115	243	404	390	384	339	89	280	477	261	253	225	198	129	125	191	122	290	248	190	471	296
EuglossaDilemma_001734	0	0	0	1	0	0	0	3	0	0	0	0	0	0	0	0	0	0	3	0	0	0	2	0
EuglossaDilemma_001735	0	0	0	0	0	0	0	0	0	0	0	0	0	0	0	0	0	0	0	0	0	0	0	0
EuglossaDilemma_001736	0	0	0	0	0	0	0	0	0	0	0	0	0	0	0	0	0	0	0	0	0	0	0	0
EuglossaDilemma_001737	0	0	0	0	0	0	0	0	0	0	0	0	0	0	0	0	0	0	0	0	0	0	0	0
EuglossaDilemma_001738	1	0	5	1	0	7	0	0	1	4	0	0	0	2	2	4	4	2	0	0	4	1	1	2
EuglossaDilemma_001739	147	117	47	108	290	127	251	104	51	104	178	126	107	126	75	73	127	154	75	177	161	112	189	132
EuglossaDilemma_001740	45	49	16	30	14	11	22	12	122	28	15	39	35	27	123	71	73	30	26	21	27	42	38	50
EuglossaDilemma_001741	0	0	0	0	0	0	0	0	0	0	0	0	0	0	0	0	0	0	0	0	0	0	0	0
EuglossaDilemma_001742	1	4	6	5	1	0	3	1	9	9	6	0	2	2	10	8	4	3	1	2	0	3	6	4
EuglossaDilemma_001743	8	6	26	10	47	51	30	83	84	45	0	8	10	16	6	4	28	22	7	7	12	30	18	8
EuglossaDilemma_001744	0	7	19	17	123	139	111	144	216	62	6	15	16	35	7	15	86	35	15	19	10	56	6	22
EuglossaDilemma_001745	0	0	0	0	0	0	0	1	0	0	0	0	0	0	0	0	0	0	0	0	0	2	0	0
EuglossaDilemma_001746	0	0	0	0	0	0	0	0	0	0	0	0	0	0	0	0	0	0	0	0	0	0	0	0
EuglossaDilemma_001747	201	345	366	202	462	235	254	206	319	160	136	397	241	224	252	291	447	683	413	409	345	173	247	338
EuglossaDilemma_001748	0	2	0	0	0	0	0	0	0	0	0	0	1	0	1	0	0	1	0	0	0	0	0	0
EuglossaDilemma_001749	0	0	0	0	0	0	0	0	0	0	0	0	0	0	0	0	0	0	0	0	0	0	0	0
EuglossaDilemma_001750	0	0	0	0	0	0	0	0	0	0	0	0	0	0	0	0	0	0	2	0	0	0	0	0
EuglossaDilemma_001751	0	0	0	0	0	0	0	0	0	0	0	0	0	0	0	0	0	0	0	0	0	0	0	0
EuglossaDilemma_001752	0	0	0	0	0	0	0	0	0	0	0	0	0	0	0	0	1	0	0	0	0	0	4	0
EuglossaDilemma_001753	0	0	0	0	0	0	0	0	0	0	0	0	0	3	0	0	0	0	2	0	0	0	0	0
EuglossaDilemma_001754	0	0	0	0	0	0	0	0	0	0	0	0	0	0	0	0	0	0	0	0	0	0	0	0
EuglossaDilemma_001755	0	0	0	0	0	0	0	0	0	0	0	0	0	0	0	0	0	0	0	0	0	0	0	0
EuglossaDilemma_001756	0	0	1	0	0	0	0	0	0	0	0	0	0	0	0	0	0	0	0	0	0	0	0	0
EuglossaDilemma_001757	0	0	0	0	0	0	0	1	0	0	0	0	0	0	0	0	0	0	0	0	2	0	0	0
EuglossaDilemma_001758	0	0	0	0	0	0	0	0	0	0	0	0	0	0	0	0	0	0	0	0	0	0	0	0
EuglossaDilemma_001759	0	0	0	0	0	0	0	0	0	0	0	0	0	0	0	0	0	0	0	0	0	0	0	0
EuglossaDilemma_001760	47	59	61	41	46	35	42	50	48	30	19	57	31	35	19	39	58	100	57	74	54	21	22	65
EuglossaDilemma_001761	18704	16444	10439	17502	22365	15391	15861	15971	11471	14355	16112	15420	14901	13818	26035	12352	13351	15912	15269	19789	15938	16738	20343	18794
EuglossaDilemma_001762	9413	9061	9695	12047	13104	20496	15787	22417	9224	21560	17912	13275	13954	9975	10244	8345	7504	9939	6827	9746	12814	8858	18727	12899
EuglossaDilemma_001763	46	24	55	53	35	57	40	45	46	81	61	40	85	56	56	48	40	66	62	44	61	48	95	46
EuglossaDilemma_001764	752	686	484	821	679	729	660	785	365	638	770	681	571	497	615	361	427	358	484	629	586	573	814	698
EuglossaDilemma_001765	4	9	13	9	10	15	7	25	9	2	9	6	13	18	2	17	15	35	17	8	16	4	9	8
EuglossaDilemma_001766	0	0	0	0	0	0	0	0	0	0	0	0	1	0	0	0	0	0	0	0	0	0	0	0
EuglossaDilemma_001767	0	6	0	0	0	0	0	0	5	1	0	0	3	0	2	0	0	0	0	0	0	0	0	2
EuglossaDilemma_001768	118	204	281	186	325	193	262	192	205	128	276	336	232	293	248	343	271	486	441	372	304	135	197	259
EuglossaDilemma_001769	1481	1700	3200	1495	1869	1643	1616	2220	2667	2295	1450	3425	1805	2291	2029	2924	3248	3562	2965	2192	2233	1311	1880	2125
EuglossaDilemma_001770	2081	1615	1810	2238	3069	2798	2479	2800	2359	2841	2807	2376	2335	2401	2833	2464	2460	2914	2449	2873	2957	1955	2867	2462
EuglossaDilemma_001771	4887	3308	3293	3675	3567	2090	2230	3356	4604	2333	1890	3057	1533	3012	8813	5204	3613	4996	6319	3549	4261	2807	2917	4932
EuglossaDilemma_001772	5509	4902	4882	5618	7604	6308	5944	7372	5162	6745	6641	5685	5214	6093	6046	4276	6026	5959	5031	6826	7092	5036	7303	6417
EuglossaDilemma_001773	1	2	5	4	2	4	10	4	0	3	10	4	4	5	2	2	0	7	0	1	2	1	7	2
EuglossaDilemma_001774	1	0	5	2	5	0	0	0	1	0	4	4	0	0	1	3	0	2	1	1	0	0	0	0
EuglossaDilemma_001775	86	142	239	119	336	108	149	83	134	74	134	119	108	130	117	118	160	311	178	200	203	94	150	168
EuglossaDilemma_001776	3	0	5	2	2	0	0	0	1	3	0	4	2	4	1	0	3	1	0	10	0	2	1	9
EuglossaDilemma_001777	3	1	4	0	0	0	3	0	0	2	0	4	1	2	0	2	3	1	0	8	4	0	6	0
EuglossaDilemma_001778	0	1	5	4	5	2	6	4	2	9	2	8	7	6	5	8	2	17	0	3	7	9	3	26
EuglossaDilemma_001779	520	249	616	382	364	160	540	237	288	450	467	562	483	356	341	514	516	179	296	596	448	234	937	851
EuglossaDilemma_001780	122	71	142	114	73	39	135	178	41	273	146	182	183	117	111	80	108	108	63	112	82	163	273	182
EuglossaDilemma_001781	0	2	5	4	5	2	3	7	0	5	3	5	3	8	9	9	5	8	2	4	6	11	0	0
EuglossaDilemma_001782	0	0	0	2	3	1	0	0	0	0	0	4	0	0	0	2	3	2	0	0	5	0	0	0
EuglossaDilemma_001783	15	41	10	43	78	15	73	28	11	11	74	27	25	39	33	20	16	27	25	19	19	37	50	41
EuglossaDilemma_001784	1	3	10	1	0	3	0	6	0	1	4	1	5	2	1	1	3	0	1	0	0	103	0	4
EuglossaDilemma_001785	680	567	456	820	1055	740	670	651	523	531	955	819	630	698	802	483	649	428	475	820	622	566	1144	790
EuglossaDilemma_001786	467	523	432	618	759	534	682	485	466	403	544	659	391	391	534	368	372	478	447	631	511	554	638	613
EuglossaDilemma_001787	912	771	984	921	959	545	798	651	950	581	667	768	642	864	1072	940	936	1054	1003	849	861	728	766	1068
EuglossaDilemma_001788	128	195	226	232	171	139	176	114	205	132	178	196	117	221	240	235	244	232	241	196	190	141	167	226
EuglossaDilemma_001789	100	75	86	97	145	131	113	185	141	156	165	133	108	94	73	87	87	112	87	133	145	89	126	109
EuglossaDilemma_001790	18	17	21	23	1	6	12	10	2	0	10	4	5	9	17	5	8	17	14	5	10	23	5	21
EuglossaDilemma_001791	90	78	106	61	89	60	121	59	52	78	131	72	76	84	60	66	79	169	80	75	92	44	99	74
EuglossaDilemma_001792	176	149	161	190	283	187	249	144	82	121	225	166	116	173	126	83	144	209	100	193	160	100	280	200
EuglossaDilemma_001793	261	231	207	236	379	180	251	152	183	180	272	211	162	263	254	214	205	292	197	262	255	204	316	272
EuglossaDilemma_001794	37	45	19	51	58	31	62	33	17	31	56	20	27	44	52	24	26	41	27	36	37	22	64	42
EuglossaDilemma_001795	302	243	158	293	437	247	333	196	112	148	436	236	195	326	218	160	228	337	183	345	311	192	437	348
EuglossaDilemma_001796	179	152	116	195	274	178	262	154	101	136	344	135	132	223	144	120	182	244	119	267	255	134	279	169
EuglossaDilemma_001797	113	125	55	125	206	108	213	139	48	116	189	77	80	106	86	84	94	163	78	189	123	105	230	145
EuglossaDilemma_001798	188	197	198	177	296	171	234	158	120	163	220	168	170	179	161	124	165	206	122	237	178	123	297	205
EuglossaDilemma_001799	160	196	246	246	342	185	306	140	142	192	267	237	134	203	199	148	135	305	147	253	178	284	326	200
EuglossaDilemma_001800	158	95	83	108	173	104	104	65	50	64	97	98	65	91	75	92	104	156	93	117	68	83	88	89
EuglossaDilemma_001801	226	198	192	180	319	121	291	145	102	120	268	147	121	260	167	161	162	332	179	280	184	127	222	220
EuglossaDilemma_001802	169	188	88	158	271	149	239	131	84	83	210	103	104	188	151	100	115	171	103	170	158	157	268	169
EuglossaDilemma_001803	199	242	177	214	322	200	283	156	132	167	242	178	198	226	194	101	161	222	127	220	128	186	323	285
EuglossaDilemma_001804	200	211	185	221	337	143	275	145	118	158	218	202	144	175	181	140	128	204	103	231	158	191	302	210
EuglossaDilemma_001805	121	109	78	106	150	71	199	82	72	44	229	99	81	181	78	79	75	265	83	118	96	84	167	127
EuglossaDilemma_001806	1058	977	839	1215	2021	1233	1857	980	684	660	1577	1100	1024	1430	881	875	914	1332	768	1507	1268	791	1766	1417
EuglossaDilemma_001807	0	0	1	0	2	0	0	0	0	1	2	0	0	0	0	0	0	3	0	0	0	0	0	1
EuglossaDilemma_001808	96	102	58	122	95	76	130	144	17	68	73	49	73	40	66	56	34	105	50	85	50	86	145	60
EuglossaDilemma_001809	276	284	119	358	489	290	316	285	76	339	405	301	230	151	212	252	117	242	175	286	131	332	442	267
EuglossaDilemma_001810	660	520	650	736	726	1277	770	1228	787	1084	1040	899	886	600	846	522	480	563	427	603	556	639	1202	837
EuglossaDilemma_001811	1	2	1	0	0	0	0	0	0	0	0	0	0	0	0	0	0	0	2	0	0	0	0	0
EuglossaDilemma_001813	2	4	4	4	25	6	20	9	4	16	5	12	11	30	7	3	8	28	27	13	6	0	11	21
EuglossaDilemma_001814	1	12	0	2	9	2	2	2	0	2	3	4	2	8	0	3	4	4	4	2	1	3	4	9
EuglossaDilemma_001815	0	0	0	0	0	0	0	0	0	0	0	0	0	0	0	0	0	0	0	0	0	0	0	0
EuglossaDilemma_001816	0	2	0	0	0	0	0	0	0	0	0	0	1	0	0	4	0	0	0	3	0	1	0	0
EuglossaDilemma_001817	341	424	249	235	817	193	576	379	161	231	424	411	322	583	371	287	476	786	344	589	428	265	751	491
EuglossaDilemma_001818	294	281	365	225	322	240	208	457	489	309	170	308	203	206	249	284	213	262	328	238	300	325	228	373
EuglossaDilemma_001819	68	124	116	128	190	77	115	57	81	67	108	139	79	161	74	126	126	178	122	172	169	56	113	147
EuglossaDilemma_001820	0	0	0	0	0	0	0	0	0	0	0	0	0	0	0	0	0	0	0	0	0	0	0	0
EuglossaDilemma_001826	0	0	0	0	0	0	0	0	0	0	0	0	0	0	0	0	0	0	0	0	0	0	0	0
EuglossaDilemma_001827	0	0	0	0	0	0	0	0	0	0	0	0	0	0	0	0	0	0	0	0	0	0	0	0
EuglossaDilemma_001828	39	50	237	65	133	51	83	49	70	55	64	63	88	101	58	116	88	158	114	119	97	60	76	77
EuglossaDilemma_001829	221	273	538	396	750	331	378	316	384	263	319	435	283	557	255	486	507	637	492	597	520	257	448	430
EuglossaDilemma_001830	10	11	10	7	7	10	18	8	23	11	6	6	6	4	5	3	4	9	8	10	10	16	5	13
EuglossaDilemma_001832	0	0	0	0	3	0	1	5	0	0	0	0	1	3	0	0	0	0	0	0	0	0	0	3
EuglossaDilemma_001834	147	150	115	167	182	141	223	133	285	216	185	193	128	111	97	78	89	148	89	170	189	227	138	161
EuglossaDilemma_001835	859	940	583	1020	1205	1488	1185	1582	565	1735	1698	993	1055	752	874	661	688	798	569	909	987	846	1388	1009
EuglossaDilemma_001836	1712	1498	1255	1947	3652	1772	3096	1487	1013	1275	2691	1925	1639	2177	1546	1377	1695	2141	1819	2473	2220	1628	3098	2180
EuglossaDilemma_001837	4583	4176	3434	5500	7286	6759	5936	6448	3844	6258	6986	6046	5349	4854	5263	3765	4370	5173	4609	6816	6625	4567	6901	5899
EuglossaDilemma_001838	911	958	869	1056	1120	1591	1030	1890	1001	1937	1549	1407	1189	940	1021	719	751	786	750	1036	1205	937	1474	1188
EuglossaDilemma_001839	364	335	215	336	338	463	331	631	227	445	447	296	347	290	446	215	196	226	199	305	229	221	501	417
EuglossaDilemma_001840	188	152	122	208	302	164	308	174	82	96	237	143	130	187	138	108	126	149	117	230	220	146	269	206
EuglossaDilemma_001841	56	54	42	86	93	55	31	75	41	140	92	99	60	35	50	27	60	36	17	50	49	52	106	37
EuglossaDilemma_001842	597	567	381	782	1051	722	560	652	302	1223	1291	983	422	754	598	437	616	323	427	841	727	555	1172	729
EuglossaDilemma_001843	421	484	434	671	449	827	561	1027	487	686	834	613	621	381	519	351	273	395	293	400	389	481	897	488
EuglossaDilemma_001844	602	462	439	696	681	852	672	950	631	901	820	722	604	600	699	598	594	722	628	657	773	539	720	712
EuglossaDilemma_001845	211	148	108	194	231	149	136	209	139	145	201	161	139	122	182	122	126	96	95	132	120	151	220	203
EuglossaDilemma_001846	0	0	0	18	0	0	0	0	0	0	0	0	0	0	0	0	0	0	0	0	0	0	0	0
EuglossaDilemma_001847	704	544	613	613	1502	647	1138	800	677	743	1240	1621	675	895	962	1010	722	848	648	849	903	513	1244	714
EuglossaDilemma_001848	688	690	774	683	746	547	546	518	711	485	618	657	637	563	609	616	739	1530	714	808	763	687	838	558
EuglossaDilemma_001849	0	0	11	3	3	6	0	1	0	1	4	5	0	7	3	1	0	0	0	0	1	2	0	1
EuglossaDilemma_001850	10	11	31	26	19	13	4	6	39	34	3	9	6	5	1	5	7	2	5	8	7	6	5	7
EuglossaDilemma_001851	0	1	3	0	6	0	9	1	2	2	0	6	5	4	0	1	1	2	2	0	12	0	1	2
EuglossaDilemma_001852	0	0	0	0	2	0	0	0	0	0	0	0	0	0	0	0	0	3	0	0	0	0	0	0
EuglossaDilemma_001853	0	0	3	0	0	3	0	0	1	0	2	0	0	0	0	0	0	0	0	0	0	0	0	2
EuglossaDilemma_001854	0	0	0	0	0	0	0	0	0	0	0	0	0	0	0	0	0	0	0	0	0	0	0	0
EuglossaDilemma_001855	20	77	22	34	12	31	11	11	6	56	33	9	6	33	78	25	87	17	51	3	7	41	6	43
EuglossaDilemma_001856	2	5	9	13	2	6	10	4	1	12	1	14	11	13	9	4	4	9	4	7	8	8	4	7
EuglossaDilemma_001857	2	1	0	0	0	0	3	0	0	0	0	0	0	0	1	0	1	0	0	1	0	0	3	0
EuglossaDilemma_001858	13	9	13	7	15	7	12	6	10	12	12	23	4	10	8	11	18	24	17	12	11	6	17	1
EuglossaDilemma_001859	684	479	874	520	716	607	788	608	527	546	773	572	494	614	612	346	543	545	378	610	626	375	680	566
EuglossaDilemma_001860	0	1	6	2	0	2	1	0	3	9	2	0	0	4	8	1	2	2	1	0	2	3	2	7
EuglossaDilemma_001861	0	0	0	0	0	0	0	0	0	0	0	0	0	0	0	0	0	0	0	0	0	0	0	0
EuglossaDilemma_001862	1316	2300	2101	1609	3564	1033	2512	1180	1194	1143	1756	1942	1126	2475	1329	1529	2047	3093	1376	2450	1635	1184	1880	2379
EuglossaDilemma_001863	0	0	0	2	0	0	0	0	0	0	0	0	0	0	0	2	1	0	1	0	0	0	0	0
EuglossaDilemma_001864	18	14	36	10	15	12	17	22	19	31	10	37	12	10	24	9	13	3	8	12	14	13	22	21
EuglossaDilemma_001865	1115	947	1133	1390	1493	2152	1530	2056	1121	2123	1912	1928	1465	1150	1098	886	1214	1237	1004	1340	1273	1080	1838	1445
EuglossaDilemma_001866	429	405	377	520	560	656	500	524	324	449	625	487	397	385	467	326	300	247	298	491	404	436	625	409
EuglossaDilemma_001867	1047	876	583	1206	1777	1001	1623	834	563	686	1264	862	882	1003	1059	706	693	972	760	1313	992	972	1605	1248
EuglossaDilemma_001868	575	640	499	650	968	663	512	649	498	523	642	859	438	526	574	477	377	491	398	772	521	585	652	575
EuglossaDilemma_001869	2180	1765	1686	2219	3149	3721	3243	3291	2420	4108	3457	3316	2544	2342	2813	2201	2398	2937	2706	3184	3538	2235	3486	2417
EuglossaDilemma_001870	554	367	382	508	376	428	411	550	373	481	452	434	352	282	519	362	353	362	368	339	432	437	497	535
EuglossaDilemma_001871	376	313	231	411	476	457	521	594	269	584	604	372	392	260	363	255	227	373	248	269	326	289	541	398
EuglossaDilemma_001872	5	0	5	1	1	1	10	4	10	0	7	7	2	21	1	8	13	10	8	13	7	1	11	5
EuglossaDilemma_001873	54	40	43	20	35	50	35	27	63	60	31	42	30	35	54	14	10	16	30	27	31	60	52	52
EuglossaDilemma_001874	496	444	347	609	574	394	461	531	534	391	525	504	370	497	573	366	416	392	367	547	496	436	668	599
EuglossaDilemma_001875	1464	1522	900	1679	1413	1699	1346	2151	737	1832	2374	1638	1355	1199	1760	1049	1084	750	960	1241	1054	1296	2236	1619
EuglossaDilemma_001876	4512	4291	4031	5316	5956	5261	5393	4179	4186	3645	5837	4762	4254	4342	6611	3821	3682	3981	4544	5334	5281	4277	6127	5647
EuglossaDilemma_001877	256	238	148	260	188	348	301	553	154	447	402	308	234	168	232	156	110	196	106	172	223	279	366	326
EuglossaDilemma_001878	416	325	330	457	704	523	349	492	342	454	449	467	373	357	499	388	322	458	260	529	490	303	561	570
EuglossaDilemma_001879	552	373	285	474	555	399	428	515	287	312	550	318	306	387	479	333	305	465	341	504	443	363	605	491
EuglossaDilemma_001880	1118	1620	2614	1461	1515	884	700	934	1660	982	574	1075	1090	1162	1149	1468	1594	1788	1469	1800	1628	1190	1081	1610
EuglossaDilemma_001881	1496	1865	2533	1602	1631	764	682	1224	1421	813	644	990	1088	1381	1199	1530	1246	1722	1426	1715	1477	1305	1177	1630
EuglossaDilemma_001882	107	56	78	64	58	13	37	82	65	41	29	31	63	33	48	31	46	124	34	41	41	67	66	91
EuglossaDilemma_001883	3063	2398	2070	3117	4362	3241	3397	3222	2467	2856	3456	2972	2746	3165	3277	2338	2694	3703	2665	3732	3514	2583	3929	3288
EuglossaDilemma_001884	931	818	696	1192	1435	1190	1187	830	919	958	1150	982	917	867	908	813	1232	1099	963	1495	1227	1115	1278	1031
EuglossaDilemma_001885	1014	985	879	1208	1429	1674	1168	1595	1593	1775	1467	1386	1256	1091	1433	1207	1230	1464	1358	1465	1703	1021	1555	1297
EuglossaDilemma_001886	38	18	17	18	6	32	16	26	15	23	20	13	10	10	8	20	17	22	14	2	17	12	5	6
EuglossaDilemma_001887	259	377	490	405	576	363	411	300	430	269	435	489	396	397	345	522	917	789	371	537	857	210	438	401
EuglossaDilemma_001888	0	0	0	0	0	0	0	0	0	0	0	0	2	0	0	0	0	0	0	0	0	0	0	2
EuglossaDilemma_001889	31	38	55	41	51	53	69	39	34	38	38	39	33	53	24	60	118	74	32	71	84	36	47	34
EuglossaDilemma_001890	9	25	21	15	25	11	10	50	11	17	10	31	29	13	4	21	44	68	23	29	19	21	13	20
EuglossaDilemma_001891	0	2	0	2	0	0	0	0	0	5	0	0	0	0	0	1	1	0	0	2	0	0	0	0
EuglossaDilemma_001892	64	68	32	59	79	29	82	45	39	17	43	46	35	69	69	35	53	81	48	63	27	55	83	46
EuglossaDilemma_001893	359	282	204	295	356	152	464	163	129	129	290	288	219	381	250	249	314	422	398	346	282	270	270	199
EuglossaDilemma_001894	0	1	3	0	0	0	1	0	1	0	0	0	0	1	0	0	1	0	2	2	1	0	0	0
EuglossaDilemma_001895	0	0	1	0	0	0	0	0	0	3	0	4	0	1	0	6	0	1	0	0	0	0	5	0
EuglossaDilemma_001896	20	11	4	12	12	3	22	0	0	8	9	4	7	13	6	4	8	17	7	16	8	8	9	4
EuglossaDilemma_001897	0	0	0	0	0	0	0	0	0	0	0	0	0	0	0	0	0	0	0	0	0	0	0	0
EuglossaDilemma_001898	26	38	23	47	61	15	65	25	15	18	33	41	26	45	32	42	36	45	35	52	35	31	32	62
EuglossaDilemma_001899	2	4	2	5	7	15	0	25	18	8	7	0	5	7	6	10	11	2	6	26	6	1	2	3
EuglossaDilemma_001900	0	0	0	0	0	0	0	0	0	0	0	0	0	0	0	0	0	0	0	0	0	0	0	0
EuglossaDilemma_001901	0	0	0	0	0	0	0	0	0	0	0	0	0	0	0	0	0	0	0	0	0	0	0	0
EuglossaDilemma_001902	0	0	0	0	0	0	2	0	0	0	2	0	0	2	0	0	1	0	3	0	0	0	1	2
EuglossaDilemma_001903	871	900	652	1241	581	1009	717	1297	771	1303	861	1070	1144	532	1448	698	435	568	601	532	586	771	804	1022
EuglossaDilemma_001904	264	222	150	246	274	327	257	328	115	271	367	291	247	168	254	170	108	106	87	229	219	161	425	227
EuglossaDilemma_001905	2923	2261	2285	2516	3416	2390	3465	2862	2594	2455	3770	3031	2473	3050	3315	2242	2313	2707	2210	2869	2799	2388	3676	2667
EuglossaDilemma_001906	1771	1357	1092	1702	2760	1290	2867	1285	1029	1201	2138	1366	1332	2055	1956	1281	1292	1873	1415	2081	1434	1395	2423	2130
EuglossaDilemma_001907	2835	2092	1693	1753	2424	1557	1508	888	3581	1413	751	3031	1622	2350	1653	3430	8568	3792	3747	2518	3731	2543	1944	2227
EuglossaDilemma_001908	8	0	1	0	0	1	0	0	1	0	0	10	0	1	3	0	2	1	2	0	3	0	0	2
EuglossaDilemma_001909	0	1	0	1	0	0	0	0	0	0	0	5	0	0	0	0	0	0	0	0	0	0	0	8
EuglossaDilemma_001910	0	1	2	0	0	0	1	0	0	10	2	4	0	0	5	0	0	0	0	1	0	3	11	4
EuglossaDilemma_001911	392	262	184	258	423	266	347	399	195	309	502	272	242	244	295	190	181	286	244	274	225	273	452	288
EuglossaDilemma_001912	747	849	466	1020	1566	856	1531	715	252	541	1336	969	756	1049	697	682	697	886	750	1305	770	700	1421	1023
EuglossaDilemma_001913	948	614	418	729	1182	868	913	855	496	724	1252	664	764	1042	846	694	812	786	858	1241	1081	742	1266	956
EuglossaDilemma_001914	93	50	36	60	93	29	76	75	14	67	124	52	43	60	50	42	45	112	39	104	65	60	95	82
EuglossaDilemma_001915	597	539	412	545	760	455	659	397	229	378	766	566	427	555	363	445	555	919	370	922	598	353	634	451
EuglossaDilemma_001916	0	0	0	0	0	0	0	0	0	0	0	0	0	0	0	0	0	0	0	0	0	0	0	0
EuglossaDilemma_001917	29	22	15	26	48	29	52	29	9	22	63	38	31	32	21	20	40	48	27	70	17	17	43	34
EuglossaDilemma_001918	607	676	344	709	1080	632	859	510	424	438	732	531	426	579	694	397	300	559	378	616	565	510	891	845
EuglossaDilemma_001919	0	0	0	0	0	0	0	0	0	0	0	0	0	0	0	0	0	0	0	0	0	0	0	0
EuglossaDilemma_001920	59	40	93	36	33	59	11	123	53	28	30	63	37	75	41	75	132	46	25	36	53	15	27	21
EuglossaDilemma_001921	29	14	31	15	14	17	3	33	23	11	19	16	19	23	27	17	15	29	12	25	18	11	7	23
EuglossaDilemma_001922	6	0	1	17	1	0	0	0	1	4	0	2	4	0	5	7	7	4	6	6	5	5	0	4
EuglossaDilemma_001923	7	4	7	11	3	3	10	18	15	25	7	8	9	6	6	6	4	7	6	3	8	2	16	7
EuglossaDilemma_001924	524	514	525	706	963	761	720	670	534	621	805	639	596	593	726	485	498	578	529	771	754	509	919	634
EuglossaDilemma_001925	2778	1640	1568	2355	2643	1315	2183	1365	1791	979	1469	1972	1326	1916	2391	1743	1613	1748	2141	3606	1212	1786	2029	2247
EuglossaDilemma_001926	93	63	61	81	146	77	102	92	18	165	244	130	129	122	69	59	100	59	35	86	85	37	110	88
EuglossaDilemma_001927	1704	1611	1355	1732	1704	1701	1417	1500	1698	2042	1977	2187	1624	1358	2153	1737	1803	1299	1657	1643	1558	1498	1609	1733
EuglossaDilemma_001928	913	809	1065	1100	1177	1593	1420	1512	1363	1416	1749	1288	1377	1305	1353	954	1064	813	1132	1358	1614	1004	1420	1183
EuglossaDilemma_001929	20854	22276	18834	30038	27485	18409	13498	24602	29750	17325	14751	21825	19901	19541	33108	30728	20325	27004	35635	28020	32007	23130	16306	33177
EuglossaDilemma_001930	1309	1060	984	1286	1074	1292	1149	1586	1064	1393	1367	1332	1192	1020	1795	1205	992	1198	1120	1050	1073	1059	1487	1500
EuglossaDilemma_001931	71	42	65	65	71	108	85	124	153	122	188	117	87	108	75	92	59	104	64	61	75	41	82	81
EuglossaDilemma_001932	4854	3479	3278	4701	3845	3384	2998	4075	4183	3777	3878	3717	3009	3775	6946	3666	3644	4098	6049	4848	4546	3997	3921	4305
EuglossaDilemma_001933	1582	1573	1783	1854	1748	2179	1356	2008	1614	2663	2760	2619	1789	1360	1962	1628	1695	786	1108	1375	1631	1381	2333	1532
EuglossaDilemma_001934	2004	1449	1964	1657	1787	1368	1173	1156	1946	2145	1513	1770	1318	1390	1293	1444	1040	1048	1582	2056	2206	2172	1974	1648
EuglossaDilemma_001935	135	83	135	120	122	87	88	60	97	114	133	130	89	81	71	99	72	55	104	160	102	127	84	129
EuglossaDilemma_001936	224	181	138	238	136	219	216	299	93	259	335	225	201	166	221	159	122	178	129	193	125	168	312	193
EuglossaDilemma_001937	377	360	201	425	476	385	425	397	135	342	611	329	322	322	336	316	214	298	250	391	237	248	531	312
EuglossaDilemma_001938	2051	1409	1874	2035	1538	3181	2230	2944	1814	3858	2585	2319	2436	1847	2113	1566	1300	1540	1465	1715	2155	1598	2654	2030
EuglossaDilemma_001939	614	568	816	601	887	407	635	432	737	370	536	671	437	633	647	588	717	1149	563	881	730	517	833	744
EuglossaDilemma_001940	157	84	57	102	120	95	199	171	74	240	286	137	176	197	150	97	93	242	119	169	153	78	245	113
EuglossaDilemma_001941	654	1003	1172	815	1273	668	869	693	857	522	557	1027	563	804	830	1001	845	1238	1064	920	782	617	767	1177
EuglossaDilemma_001942	654	540	479	627	817	620	776	559	681	619	788	647	693	598	655	528	589	590	523	636	653	514	914	764
EuglossaDilemma_001943	2542	2043	2411	2482	2570	2629	2813	3152	3018	2854	2960	2733	2826	2355	3947	2664	2402	2575	2981	2671	2951	1829	2796	2889
EuglossaDilemma_001944	1263	1466	1504	1777	1700	1651	913	1533	1532	2448	1982	1879	1402	939	1772	1153	1140	494	964	1448	1494	2095	1743	1880
EuglossaDilemma_001945	13	23	13	27	18	9	17	16	23	23	8	22	12	13	13	11	7	21	18	15	6	15	24	9
EuglossaDilemma_001946	162	191	189	200	290	108	121	106	181	106	111	166	106	155	115	161	189	190	127	268	234	104	193	162
EuglossaDilemma_001947	4594	3421	3438	4193	5746	5513	5704	7110	3934	5935	6172	5555	4839	4909	4791	3884	3549	4765	3448	5429	5109	3534	6484	5158
EuglossaDilemma_001948	11107	16238	14040	28138	13305	23514	11486	17118	16309	16960	18836	24254	11016	16591	29841	11370	10646	8380	12595	19046	28396	12442	11056	25957
EuglossaDilemma_001949	1494	1491	1309	1812	2901	1728	2539	1506	906	1791	2568	1446	1519	1814	1641	1062	1147	1808	1231	2104	2041	1646	2672	1857
EuglossaDilemma_001950	151	165	211	200	399	148	290	129	169	112	190	161	125	217	158	127	162	191	194	237	165	133	352	242
EuglossaDilemma_001951	500	479	385	622	692	404	521	536	516	361	522	526	412	411	561	439	371	435	330	557	389	426	665	601
EuglossaDilemma_001952	476	417	305	446	441	413	380	660	390	543	575	417	408	346	430	405	412	315	266	418	426	471	665	497
EuglossaDilemma_001953	572	498	468	678	459	737	632	1125	386	988	763	756	730	525	594	484	345	428	323	405	455	493	830	639
EuglossaDilemma_001954	1715	1529	1779	1774	1470	2194	1621	2935	2107	3447	2222	2370	2217	1447	2148	1308	1476	1489	1457	1359	2021	1849	2216	2138
EuglossaDilemma_001955	1	2	3	2	0	0	0	2	2	11	0	0	1	1	1	1	2	4	0	0	0	2	1	0
EuglossaDilemma_001956	1768	1403	2276	1516	1618	2097	1438	2218	2454	1612	1615	1960	2071	2170	2353	2378	2111	1662	2837	2422	2826	1298	1347	1660
EuglossaDilemma_001957	718	594	371	586	983	363	675	368	385	293	640	463	445	646	637	348	389	445	373	605	466	570	821	800
EuglossaDilemma_001958	290	207	184	241	339	242	359	198	199	201	313	241	169	257	265	222	222	273	243	299	261	242	333	288
EuglossaDilemma_001959	2	6	8	10	0	5	5	12	11	12	8	4	14	5	19	5	10	7	13	2	6	1	11	6
EuglossaDilemma_001960	75	79	63	93	121	114	108	88	118	75	118	118	120	78	117	78	79	114	87	107	126	100	104	120
EuglossaDilemma_001961	2539	1916	1005	2278	4513	1379	3238	1496	910	1063	3428	2129	1439	3102	1824	1863	1653	2318	1200	2867	1749	1608	3728	2641
EuglossaDilemma_001962	11	12	13	5	11	18	11	4	10	4	10	9	5	11	6	9	10	17	16	10	5	2	16	12
EuglossaDilemma_001963	0	1	0	2	0	0	0	2	0	0	1	0	1	0	3	2	2	2	0	0	0	0	0	0
EuglossaDilemma_001964	0	0	0	0	0	0	0	0	0	0	0	0	0	0	3	0	0	0	0	0	1	0	0	0
EuglossaDilemma_001965	43	52	92	212	585	101	661	83	54	91	1616	193	44	465	539	847	49	1205	82	42	51	44	57	63
EuglossaDilemma_001966	2539	2128	2733	2056	1816	1758	2411	1866	2867	2665	1385	2375	2373	1674	2275	2952	2641	2901	2870	2201	2000	2152	1775	2232
EuglossaDilemma_001967	29	29	65	31	29	47	25	26	51	41	29	45	26	34	39	61	49	67	51	31	27	28	45	39
EuglossaDilemma_001968	118	138	222	108	132	112	46	159	233	72	80	214	111	130	125	239	225	284	230	173	172	97	132	152
EuglossaDilemma_001969	18	16	22	16	17	7	7	25	13	15	13	28	19	19	15	30	23	27	32	24	26	4	13	20
EuglossaDilemma_001970	13	9	27	8	24	12	5	28	18	76	23	19	22	16	18	12	16	27	26	34	25	31	65	17
EuglossaDilemma_001971	534	423	1342	395	393	410	520	996	964	983	593	881	749	620	853	334	427	433	545	399	556	641	743	438
EuglossaDilemma_001972	1406	1538	1713	1731	2029	1515	1431	1533	1891	1251	1146	1902	1444	1446	1955	1683	1784	1932	1748	1819	2017	1526	1721	2020
EuglossaDilemma_001973	1747	1389	1453	1820	1873	2519	2388	3640	2269	2897	2577	2347	2086	1921	1836	1456	1505	1478	1027	1912	2332	1289	2425	2228
EuglossaDilemma_001974	860	755	1047	935	1050	1176	1032	1487	1228	1567	1221	1136	920	877	1313	803	838	933	840	941	1251	887	1090	1043
EuglossaDilemma_001975	1	18	10	2	6	5	3	9	11	7	3	4	2	10	9	10	4	4	13	0	6	3	8	12
EuglossaDilemma_001976	1482	2449	2508	1553	3357	1180	1872	1518	2098	1130	938	3104	1133	2070	1619	2753	2099	2951	2223	2611	1821	1175	1606	2531
EuglossaDilemma_001977	3251	2695	2577	3454	4567	4117	3392	4635	3724	4689	4041	4097	3807	3752	3745	2985	3289	3389	3294	4088	4365	3384	4550	3692
EuglossaDilemma_001978	41	70	64	61	77	29	64	68	56	57	57	72	37	50	50	41	37	98	68	82	78	25	72	65
EuglossaDilemma_001979	4642	5210	4715	5783	10333	5934	7052	5437	4322	5379	7181	6762	4962	6081	5722	4633	5036	5942	4882	7530	6830	4717	8060	6745
EuglossaDilemma_001980	1339	930	996	1258	1698	1134	1652	1157	1045	1441	1508	1362	1222	1247	1135	1095	1230	1539	983	1471	1322	1246	1726	1407
EuglossaDilemma_001981	6	2	0	0	0	3	0	0	0	5	0	1	0	4	1	0	4	4	0	0	1	1	0	5
EuglossaDilemma_001982	382	291	166	343	609	203	517	297	163	156	659	194	268	492	358	280	319	499	238	466	370	318	609	396
EuglossaDilemma_001983	695	790	510	685	984	621	757	935	811	717	680	1176	576	816	948	912	611	853	724	793	759	417	737	742
EuglossaDilemma_001984	1720	1979	1805	1526	2473	1703	1690	1520	1998	1386	1820	2277	1446	1751	2098	1453	1563	1942	1633	1991	1713	1632	2037	2013
EuglossaDilemma_001985	3272	2479	2381	2541	1657	1492	2205	1774	2224	3684	2322	2098	1702	1506	1609	2241	1714	2045	2464	1651	2302	2882	2638	2407
EuglossaDilemma_001986	803	551	389	679	996	998	837	982	243	917	1270	1012	759	722	552	511	542	719	410	847	814	549	1132	792
EuglossaDilemma_001987	2	9	12	1	25	9	11	5	4	16	17	10	11	13	3	13	5	11	5	19	11	10	10	11
EuglossaDilemma_001988	0	33	27	20	28	11	10	9	21	4	24	25	8	32	11	18	20	37	20	17	19	6	15	36
EuglossaDilemma_001989	40	56	42	41	154	77	210	78	52	59	91	88	58	131	61	38	31	50	34	130	25	72	67	58
EuglossaDilemma_001990	1073	893	590	1032	1068	1361	1123	1557	511	1503	1585	1154	806	1203	989	685	651	830	406	833	737	698	1298	1035
EuglossaDilemma_001991	4285	3179	2594	4897	6317	5592	4637	5550	3920	4689	5415	5155	4435	4429	5586	3914	4078	4524	4553	5654	4992	3342	5358	4444
EuglossaDilemma_001992	64	28	25	41	38	38	53	29	39	26	35	33	39	19	31	24	16	42	32	45	43	31	69	47
EuglossaDilemma_001993	1035	894	825	1012	1246	1198	1052	1384	1194	1026	1381	1174	921	1133	1146	816	932	1104	1069	1249	1139	954	1387	1056
EuglossaDilemma_001994	386	349	261	414	635	432	414	357	246	348	524	466	298	464	437	324	312	333	283	425	467	318	572	368
EuglossaDilemma_001995	920	1028	785	1174	1395	1033	1347	882	620	1045	1241	955	850	853	960	633	790	1027	712	1090	1124	885	1362	1173
EuglossaDilemma_001996	282	336	860	277	627	315	578	526	542	345	399	474	266	412	477	559	384	526	596	327	576	225	575	374
EuglossaDilemma_001997	14	14	10	15	9	9	19	8	21	14	17	27	6	13	26	23	18	13	15	18	23	5	11	7
EuglossaDilemma_001998	810	687	552	858	842	1097	950	1633	621	1369	1109	874	1077	702	880	638	494	742	463	721	712	674	1144	865
EuglossaDilemma_001999	8828	6075	6437	7688	7338	6375	8002	10745	10750	8896	8036	8178	8372	7790	7481	7322	8911	9447	8635	8835	9666	7409	7287	7440
EuglossaDilemma_002000	1	0	1	0	0	0	0	0	0	0	4	0	0	0	0	0	1	2	0	1	0	0	2	3
EuglossaDilemma_002001	142	189	214	121	251	134	178	236	275	209	203	239	202	255	115	184	270	366	220	260	343	106	257	161
EuglossaDilemma_002002	148	240	444	217	155	295	162	289	406	379	205	384	167	206	144	155	218	218	232	288	365	205	260	216
EuglossaDilemma_002003	28	28	26	25	43	67	27	23	63	41	49	63	49	48	50	66	28	50	35	45	54	31	51	40
EuglossaDilemma_002004	0	1	3	3	18	0	0	0	0	3	0	1	0	3	1	4	1	1	0	1	2	3	2	0
EuglossaDilemma_002005	1554	1514	1024	1702	2567	1526	1988	1577	1190	1105	2063	1721	1433	1652	1948	1403	1382	1743	1427	2111	1598	1401	2436	1861
EuglossaDilemma_002006	117	107	72	144	214	218	208	250	55	245	351	247	155	137	91	121	96	91	58	150	137	109	235	116
EuglossaDilemma_002007	29	43	37	35	29	47	30	29	18	37	33	37	26	29	24	33	47	64	48	35	33	24	46	28
EuglossaDilemma_002008	273	255	301	298	287	566	333	466	359	960	447	381	425	235	248	242	263	434	313	330	272	419	543	281
EuglossaDilemma_002009	21	14	16	43	33	45	25	52	25	32	42	50	26	36	38	34	25	36	29	51	34	35	44	48
EuglossaDilemma_002010	1409	1287	825	1635	1908	1539	1666	1469	928	1066	2029	1385	1174	1249	1444	965	995	1062	1054	1501	1234	1372	2043	1564
EuglossaDilemma_002011	38	22	25	14	39	37	56	26	37	21	43	12	37	25	21	40	25	76	46	32	26	10	21	47
EuglossaDilemma_002012	138	208	258	144	164	163	99	246	212	215	92	160	173	138	150	123	107	129	230	86	119	301	100	132
EuglossaDilemma_002013	6983	5940	4366	7103	11557	8004	9366	6659	2504	7396	9075	6521	5828	7822	6262	4835	5772	6671	5600	9157	8747	6008	8977	7200
EuglossaDilemma_002014	863	728	717	1040	1340	1064	1219	1134	729	954	1312	1127	850	884	1008	770	697	818	765	1122	1048	791	1217	1072
EuglossaDilemma_002015	7245	5149	6678	7012	6809	7013	5931	5868	6529	5905	5815	6899	5250	6182	11212	6865	6824	7068	10056	6964	8290	5352	6885	7705
EuglossaDilemma_002016	315	353	171	427	756	319	685	305	195	172	468	326	255	418	375	273	260	436	230	505	273	323	599	443
EuglossaDilemma_002017	631	498	409	639	766	710	800	799	420	596	853	509	499	595	665	432	408	582	445	682	615	595	842	675
EuglossaDilemma_002018	2059	1749	1045	2117	2968	2102	2249	1955	998	1537	2740	1692	1450	2158	2156	1436	1723	2248	2067	2692	2310	1635	2849	2135
EuglossaDilemma_002019	15	20	27	14	10	24	8	49	20	23	13	19	8	10	3	19	15	29	27	8	20	31	12	19
EuglossaDilemma_002020	120	141	219	68	70	74	31	49	62	73	58	153	81	93	75	124	194	323	103	81	134	85	99	132
EuglossaDilemma_002021	20	20	15	12	35	40	22	13	28	38	17	30	14	12	31	19	12	15	10	11	9	28	5	24
EuglossaDilemma_002022	0	0	0	0	0	0	0	2	4	0	0	1	1	0	0	0	0	1	0	0	0	0	0	2
EuglossaDilemma_002023	2039	2309	3181	2479	3053	3425	2529	2496	2893	2783	2759	3439	2594	2579	1935	2281	3119	2380	1887	2877	3350	2204	3437	3447
EuglossaDilemma_002024	2117	1818	1963	2447	2617	2998	2462	3114	2189	3270	2813	2691	2422	2055	2583	1588	1225	1546	1482	2028	2179	2199	3352	2628
EuglossaDilemma_002025	162	331	309	284	559	224	403	189	282	146	245	354	235	455	207	314	258	526	289	443	291	150	318	405
EuglossaDilemma_002026	24	14	17	11	62	20	29	10	4	4	28	46	20	35	9	30	21	48	42	28	25	8	14	27
EuglossaDilemma_002027	0	0	0	0	0	0	0	0	0	0	0	0	0	0	0	0	0	0	0	0	0	0	0	0
EuglossaDilemma_002028	0	0	0	0	0	0	0	0	0	0	0	0	0	0	0	0	0	0	0	0	0	0	0	0
EuglossaDilemma_002029	0	0	0	0	0	0	2	0	0	0	0	1	0	0	0	0	0	0	1	0	0	0	0	0
EuglossaDilemma_002030	0	0	0	0	0	0	1	0	0	0	0	0	0	0	0	0	0	0	0	0	0	1	1	0
EuglossaDilemma_002031	0	0	0	0	0	0	0	0	0	1	0	0	0	0	0	0	0	0	0	0	0	0	4	4
EuglossaDilemma_002032	0	0	0	0	0	0	0	0	0	0	0	0	0	0	0	0	0	0	0	0	0	0	0	0
EuglossaDilemma_002033	0	0	0	0	0	0	0	0	0	0	0	0	0	0	0	0	0	0	0	0	0	0	0	0
EuglossaDilemma_002034	5	2	10	4	5	11	1	20	2	0	11	5	2	1	0	3	9	11	14	3	4	4	3	3
EuglossaDilemma_002035	60	19	31	9	10	20	11	43	24	21	27	29	13	36	7	20	31	23	38	27	19	10	28	14
EuglossaDilemma_002036	449	425	351	395	327	308	422	480	217	427	609	281	311	357	363	313	210	346	227	317	402	319	359	364
EuglossaDilemma_002037	7452	9034	1831	7174	20094	4831	15694	10784	576	3239	14738	5742	3629	12585	5415	4093	6628	6429	2794	11024	8488	4918	14464	12468
[truncated: 15,528 more rows]

## Sheet: S11_WGCNA_counts_matrix
	EuglossaDilemma_000001	EuglossaDilemma_000002	EuglossaDilemma_000003	EuglossaDilemma_000004	EuglossaDilemma_000005	EuglossaDilemma_000006	EuglossaDilemma_000007	EuglossaDilemma_000008	EuglossaDilemma_000009	EuglossaDilemma_000010	EuglossaDilemma_000011	EuglossaDilemma_000012	EuglossaDilemma_000013	EuglossaDilemma_000014	EuglossaDilemma_000015	EuglossaDilemma_000016	EuglossaDilemma_000017	EuglossaDilemma_000018	EuglossaDilemma_000019	EuglossaDilemma_000020	EuglossaDilemma_000021	EuglossaDilemma_000022	EuglossaDilemma_000023	EuglossaDilemma_000024	EuglossaDilemma_000025	EuglossaDilemma_000026	EuglossaDilemma_000027	EuglossaDilemma_000028	EuglossaDilemma_000029	EuglossaDilemma_000030	EuglossaDilemma_000031	EuglossaDilemma_000032	EuglossaDilemma_000033	EuglossaDilemma_000034	EuglossaDilemma_000035	EuglossaDilemma_000036	EuglossaDilemma_000037	EuglossaDilemma_000038	EuglossaDilemma_000039	EuglossaDilemma_000040	EuglossaDilemma_000041	EuglossaDilemma_000042	EuglossaDilemma_000043	EuglossaDilemma_000044	EuglossaDilemma_000045	EuglossaDilemma_000046	EuglossaDilemma_000047	EuglossaDilemma_000048	EuglossaDilemma_000049
eug1	4.6603	4.03614	4.74401	13.9296	4.03614	4.39529	11.3793	4.39578	4.03614	4.03614	4.03614	5.33538	12.9418	9.47399	8.56744	5.20116	6.95668	9.28314	11.0173	8.89566	9.68881	5.19066	7.03373	4.96534	4.03614	8.97382	9.73537	9.85654	7.3718	5.31088	5.66023	10.9641	5.58921	4.03614	4.54991	4.65974	16.8509	12.5843	6.44115	7.92848	9.81929	10.4142	9.42357	8.71497	4.03614	4.98769	4.03614	4.03614	4.03614
eug10	5.07666	4.03614	5.21291	13.6959	4.03614	4.78291	11.6904	4.03614	4.56524	4.03614	4.03614	6.61593	12.4949	9.87865	7.77011	4.68431	6.32891	9.21374	11.029	9.14849	9.63405	5.6959	7.82757	5.03128	4.03614	9.2415	9.34813	9.93803	7.66654	5.24407	6.75352	11.5853	5.24578	4.57091	5.29415	5.01333	16.8439	12.6464	5.89411	8.1019	9.69124	10.1775	9.30279	9.12065	4.03614	5.13223	4.56548	4.03614	4.40934
eug11	4.79969	4.03614	5.04234	14.5936	4.69665	4.03614	12.4722	4.4213	4.42084	4.03614	4.03614	6.97469	12.9261	8.91025	7.57933	5.27722	7.54656	9.19823	10.9821	9.02399	9.68224	4.89123	7.23038	4.80534	4.03614	9.06029	8.79259	9.7549	6.93703	4.57988	7.04544	11.4398	5.27954	4.4206	5.42839	4.79992	16.4878	12.1929	5.5572	9.39479	9.44936	8.85701	8.6592	9.49978	4.88836	5.4291	4.03614	4.03614	4.8007
eug12	4.95887	4.03614	4.53064	13.2364	4.03614	5.0147	11.2054	4.3885	4.53423	4.38315	4.03614	5.92172	12.3111	9.73899	7.63646	4.7358	5.91456	9.58264	11.0566	9.11987	9.65252	5.60557	7.24059	4.95078	4.53943	9.47643	9.42873	10.1821	8.1004	4.5371	6.01257	10.5749	4.96073	4.03614	4.64818	4.53513	16.5547	12.4107	5.95901	8.86552	9.9606	10.3083	9.31319	9.2828	4.03614	5.44946	4.03614	4.03614	4.03614
eug13	5.44846	4.03614	5.3688	13.2938	4.49141	4.81824	11.452	4.99097	4.03614	4.03614	4.36062	5.79037	11.9839	9.65656	8.21433	4.491	6.4051	9.17619	10.6368	8.73777	9.20514	5.84103	7.80681	5.13606	4.03614	9.39395	9.76014	9.76014	7.88511	4.48485	6.03445	9.83647	4.03614	4.03614	4.92251	4.74775	15.6802	11.7769	5.59425	7.9795	9.70294	11.0292	9.63859	8.86831	4.03614	5.23029	4.35719	4.03614	4.35288
eug16	4.52925	4.03614	5.06254	14.0461	4.63689	4.72993	10.9147	4.03614	4.63839	4.03614	4.03614	5.00876	11.9962	9.56159	8.35531	4.03614	6.63968	9.62493	11.3368	9.43406	9.73393	5.11558	6.86419	4.72694	4.39142	9.78091	9.37652	10.5021	8.12584	5.06507	6.20224	9.96182	4.52931	4.03614	4.63832	4.52962	17.0676	12.8234	5.21665	8.60077	10.0955	8.82543	9.29257	8.58879	4.03614	5.34657	4.03614	4.03614	4.03614
eug17	5.28319	4.03614	5.32016	14.4037	4.03614	5.14781	10.9491	4.03614	4.37889	4.03614	4.03614	5.69595	11.5666	9.61855	8.47197	5.09899	5.77945	9.61755	10.8764	9.2172	9.24362	5.97141	7.77374	5.04044	4.03614	9.05921	9.76173	9.91715	7.35268	4.62758	5.36389	8.91908	4.62764	4.03614	4.79606	5.1491	15.5836	11.5791	5.85734	8.69359	10.102	11.0721	9.74296	8.51031	4.03614	5.57473	4.03614	4.03614	4.03614
eug18	5.03387	4.03614	5.03661	14.7875	4.51385	4.37518	11.3909	4.85929	4.37464	4.03614	4.03614	5.9378	13.28	9.52658	8.6933	5.1364	6.59962	10.1267	11.5259	9.51537	9.99365	5.88961	6.57067	5.13706	4.03614	9.73516	9.64038	10.5846	7.4748	5.13348	6.14233	8.97871	4.78601	4.03614	5.26615	4.85684	17.3354	11.9389	5.13453	8.98781	10.5265	10.7912	9.41874	8.55483	4.03614	5.38264	4.03614	4.03614	4.03614
eug19	4.03614	4.03614	4.03614	14.7901	4.03614	4.03614	12.0602	5.01927	4.4129	4.03614	4.03614	6.09507	14.2672	8.65649	7.09626	4.7841	7.46303	9.07889	10.9453	8.83286	9.9169	5.08353	6.04105	4.03614	4.03614	9.00575	9.11791	9.98899	6.5381	5.25318	6.30227	10.741	5.01732	4.56553	4.03614	4.56804	16.9806	12.9931	5.52722	8.78816	9.60339	7.87156	8.79489	9.10919	4.56755	5.77888	4.03614	4.03614	4.78313
eug20	4.64724	4.03614	4.65866	14.9567	4.3945	4.39426	11.0433	4.03614	4.89657	4.03614	4.03614	5.53942	12.837	9.71815	8.65295	4.74604	6.9049	10.1855	11.7445	9.60632	10.0526	4.54568	6.66375	4.39751	4.03614	9.73943	9.60639	10.7202	7.33798	4.03614	6.13548	9.77011	5.58445	4.03614	4.38805	4.03614	17.0102	13.1899	5.0796	9.35639	9.9599	8.34002	9.1625	9.27379	4.7356	5.26588	4.03614	4.03614	4.03614
eug21	4.89715	4.03614	4.60578	13.7938	4.69033	4.36587	10.4629	4.50249	4.03614	4.03614	4.03614	4.76831	10.8208	9.91326	9.04952	4.50168	5.23606	9.63943	10.9582	9.22238	9.65066	5.69473	7.19778	5.31693	4.03614	9.52704	9.80783	10.3702	7.44117	4.69074	5.00786	8.41027	5.48765	4.03614	4.76627	5.10769	16.2172	12.4224	5.23695	8.9535	9.91893	11.1406	9.61166	7.77908	4.50094	5.27535	4.03614	4.03614	4.03614
eug23	5.08031	4.03614	5.08131	13.9576	4.37153	4.03614	11.673	4.03614	4.37252	4.03614	4.03614	5.85107	12.5302	9.543	8.486	4.37255	5.94747	9.43431	10.878	8.88186	9.72073	5.72525	7.1818	4.85276	4.03614	9.5089	9.3775	10.0758	6.64724	4.85257	6.84481	10.0826	5.54968	4.37128	4.91595	5.02919	16.3782	12.3699	5.26156	8.7772	9.74515	9.47413	9.20518	8.80243	4.51159	5.51828	4.37258	4.03614	4.03614
eug24	4.68133	4.03614	4.776	14.3823	4.03614	4.94079	11.312	4.03614	4.681	4.03614	4.03614	5.70228	12.925	9.45203	8.62842	4.9415	6.47043	9.57288	11.1802	9.1321	9.9938	5.2411	6.87245	4.77458	4.03614	9.48629	9.39829	10.3526	7.19529	4.86453	6.03059	9.60591	4.86478	4.03614	4.41057	4.41094	16.5083	12.8091	5.6331	8.07567	10.0347	9.47898	9.26929	8.89732	4.56428	5.43467	4.03614	4.03614	4.03614
eug26	4.97625	4.03614	5.20512	14.7363	4.03614	4.97638	11.5845	4.39773	4.39678	4.03614	4.65829	5.61534	12.7296	9.23315	8.77759	4.75266	6.03956	9.10811	10.6953	9.05545	9.41647	5.4299	7.53679	5.09903	4.03614	9.42977	9.63558	9.81332	7.02921	4.75177	6.11007	9.7622	6.22045	4.39541	5.03805	5.03955	15.7024	11.4309	5.68011	8.62962	9.64291	11.0955	9.45519	8.31864	4.39667	5.64578	4.39689	4.03614	4.03614
eug27	4.64403	4.03614	4.64235	14.4619	4.38706	4.73497	11.1455	4.53368	4.38851	4.72742	4.03614	5.87352	12.3934	9.48208	7.69296	4.53319	5.92989	9.4098	10.9487	9.27673	9.64179	5.47187	6.40838	4.53237	4.03614	9.07193	9.53886	10.1426	7.3955	4.95679	5.70966	10.9874	5.54831	4.73063	4.81777	4.64427	14.5495	10.3911	5.82357	8.87853	9.68071	9.49259	9.324	8.47827	4.53408	5.43964	4.03614	4.03614	4.03614
eug28	5.04872	4.03614	4.89163	14.332	4.42234	4.42375	12.0112	4.70475	4.70547	4.03614	4.03614	6.37642	13.0388	9.62132	8.01083	4.70459	6.32662	9.30926	10.8844	8.81134	9.43874	5.43333	7.36193	4.58234	4.03614	8.97003	9.38408	10.159	7.1134	5.29511	7.15056	10.7784	4.80944	4.03614	4.81029	4.80804	16.728	13.1934	5.98748	8.1391	9.44834	9.79833	9.07474	9.35967	4.03614	5.80463	4.70547	4.03614	4.70909
eug29	5.16236	4.03614	5.31216	13.2925	4.03614	5.04761	11.9435	4.70813	4.42146	4.58824	4.03614	6.33323	12.2738	9.46953	8.32024	4.58347	5.4104	8.93751	10.6288	8.6154	9.72619	5.95606	7.6102	4.99449	4.03614	9.05876	9.04941	10.047	6.9902	4.95542	6.63099	9.94561	5.76875	4.43008	4.95464	5.22371	16.5271	12.3589	6.55788	8.39818	9.39192	10.5976	8.98527	9.68716	4.57304	5.71941	4.42181	4.03614	4.41492
eug30	5.46114	4.03614	5.4255	13.7037	4.03614	4.62989	11.9497	4.52257	4.52621	4.03614	4.03614	5.88049	13.03	8.61288	8.40301	4.38172	7.29005	8.82587	10.4474	8.58741	9.40797	6.06885	8.18035	5.1377	4.38305	8.86321	9.17951	9.75606	7.0502	4.64214	6.32642	10.5911	5.75709	4.03614	5.01449	4.94475	16.4594	12.7067	5.75051	8.55376	9.81316	10.2437	9.01989	9.09741	4.95259	6.35532	4.63474	4.03614	4.38884
eug31	4.96657	4.03614	4.707	13.9782	4.03614	4.80225	11.6759	4.97143	4.88826	4.42158	4.03614	6.00773	13.9311	9.16854	7.84005	4.8902	7.57585	8.94327	10.7953	8.84569	9.58792	5.98822	7.17448	4.42583	4.03614	8.87032	9.09571	9.94653	7.1162	5.10276	6.8294	10.7543	5.63622	4.03614	5.37761	5.16771	16.3622	12.2896	5.22434	8.39661	9.35839	9.32302	8.70874	9.28184	4.03614	5.42332	4.03614	4.03614	4.03614
eug32	4.51331	4.03614	5.17778	12.8512	4.03614	4.61876	11.3662	4.62004	4.03614	4.03614	4.03614	5.61567	12.4707	9.56912	8.59726	4.61922	5.70307	8.91599	10.4052	8.51197	9.42634	5.75409	7.66919	5.22082	4.03614	9.18715	9.6215	9.88604	7.89018	4.91928	6.16217	9.78449	5.13404	4.03614	4.51331	4.51362	15.234	12.0374	5.4556	8.115	9.47489	10.4305	9.42063	9.24648	4.03614	5.67489	4.03614	4.03614	4.70778
eug33	4.72505	4.03614	5.44527	14.3881	4.03614	4.93961	11.2956	4.52554	4.38277	4.03614	4.03614	5.82084	12.3868	9.30014	8.45241	4.80393	6.02049	9.15659	10.6969	8.66721	9.63727	5.40824	7.60439	4.8695	4.03614	9.20499	9.3871	9.98702	7.80925	4.80507	5.95052	10.2608	4.87648	4.03614	4.80492	4.38321	16.5396	12.2663	5.59081	8.20426	9.4853	10.2292	9.57362	8.68565	4.80496	5.33905	4.38284	4.03614	4.80484
eug7	4.57812	4.03614	4.69486	14.0232	4.41727	4.03614	11.0506	4.03614	4.57706	4.03614	4.03614	5.46193	13.2543	9.44857	7.54014	4.96128	6.20873	9.29287	11.3235	9.57581	9.75295	5.54765	6.7426	4.69603	4.03614	8.97907	9.44429	9.95639	8.02412	4.96714	6.08078	10.4764	5.42672	4.03614	4.96712	5.32766	17.4088	12.2243	6.6147	9.09041	9.65984	9.98191	9.12087	8.82151	4.57964	4.80172	4.03614	4.03614	4.03614
eug8	5.14615	4.03614	5.48274	13.6893	4.03614	5.10325	10.9064	4.57986	4.03614	4.03614	4.03614	5.22312	11.5855	9.59109	8.21636	5.01471	6.12491	9.52505	10.9647	9.00651	9.693	5.257	7.13003	4.91051	4.03614	9.46972	9.77572	10.2419	7.29939	4.91541	5.42784	9.72856	4.86011	4.03614	4.73507	4.86007	15.9855	11.9886	4.96645	9.12412	10.1663	10.7298	9.63143	8.07944	4.35117	5.10511	4.48035	4.03614	4.03614
eug9	4.91855	4.03614	4.90402	13.0701	4.03614	4.77792	11.5432	4.37126	4.03614	4.03614	4.36822	5.53542	12.5739	9.4138	7.91151	4.70274	6.7944	9.40897	10.8603	9.13405	9.49761	5.64869	7.25275	4.90446	4.03614	8.96369	9.64507	10.0407	7.62254	5.42763	6.3673	11.0644	5.13661	4.50245	4.85995	4.78432	16.1768	12.3465	7.08472	8.86128	9.88522	10.4269	9.30846	8.48451	4.51571	5.46732	4.37285	4.03614	4.03614
[truncated: 5,000 more columns]

## Sheet: S12_Euglossa_genes_GO_info
GeneID	GOTerms
EuglossaDilemma_000003	GO:0005515,GO:0001540,GO:0016020,GO:0016021
EuglossaDilemma_000004	GO:0055114,GO:0020037,GO:0016705,GO:0005506
EuglossaDilemma_000007	GO:0015630,GO:0000226
EuglossaDilemma_000013	GO:0016747,GO:0016746
EuglossaDilemma_000016	GO:0005515,GO:0050839,GO:0005615,GO:0031012,GO:0007155,GO:0008039,GO:0030198
EuglossaDilemma_000017	GO:0016021,GO:0015293,GO:0016020,GO:0055085
EuglossaDilemma_000018	GO:0016021,GO:0005783,GO:0072546,GO:0016020,GO:0000045,GO:0034975
EuglossaDilemma_000020	GO:0005739,GO:0032981
EuglossaDilemma_000021	GO:0016021,GO:0006506,GO:0016758,GO:0016020,GO:0016740,GO:0005783,GO:0005789,GO:0016757,GO:0097502,GO:0004376,GO:0051751,GO:0000030,GO:1990529
EuglossaDilemma_000026	GO:0019915
EuglossaDilemma_000027	GO:0048188,GO:0005515
EuglossaDilemma_000028	GO:0015935,GO:0005761,GO:0006915,GO:0005739,GO:0005840,GO:0006412,GO:0003735,GO:0032543,GO:0005763
EuglossaDilemma_000029	GO:0016020,GO:0015276,GO:0004970
EuglossaDilemma_000030	GO:0016020,GO:0015276,GO:0004970,GO:0016021,GO:0005886,GO:0034220,GO:0035235
EuglossaDilemma_000032	GO:0005515
EuglossaDilemma_000041	GO:0032040,GO:0006364
EuglossaDilemma_000043	GO:0008175,GO:0008168,GO:0032259,GO:0001510,GO:0008033
EuglossaDilemma_000044	GO:0016020
EuglossaDilemma_000046	GO:0005886,GO:0007155,GO:0007411,GO:0005515,GO:0016020,GO:0016021,GO:0007399
EuglossaDilemma_000047	GO:0005515,GO:0007155,GO:0007411,GO:0005886
EuglossaDilemma_000049	GO:0003676
EuglossaDilemma_000052	GO:0016020,GO:0016021,GO:0030431,GO:0032222,GO:1903818
EuglossaDilemma_000053	GO:0006351,GO:0017053,GO:0005634
EuglossaDilemma_000054	GO:0046907,GO:0005643
EuglossaDilemma_000055	GO:0046872
EuglossaDilemma_000057	GO:0046872
EuglossaDilemma_000063	GO:0005634,GO:0042025,GO:0000077,GO:0008270,GO:0006281,GO:0006974,GO:0008408,GO:0030896,GO:0090305
EuglossaDilemma_000064	GO:0008289,GO:0007616,GO:0005829,GO:0005654
EuglossaDilemma_000065	GO:0005634,GO:0003677
EuglossaDilemma_000067	GO:0005509
EuglossaDilemma_000068	GO:0003824,GO:0000049
EuglossaDilemma_000072	GO:0045162
EuglossaDilemma_000073	GO:0015031,GO:0000814,GO:0071985,GO:0043162,GO:0032509,GO:0008104,GO:0008283,GO:0045450,GO:0042981,GO:0043328,GO:0036258,GO:0003674,GO:0005515
EuglossaDilemma_000074	GO:0008270,GO:0046872,GO:0005634,GO:0005829,GO:0006508,GO:0090090,GO:0061630,GO:0016567,GO:0006511,GO:0031462,GO:0032436,GO:0008283,GO:0019005,GO:0031146,GO:1904801,GO:0007224,GO:0031461,GO:0097602,GO:0045116,GO:0080008,GO:0031463,GO:0019915,GO:0045879,GO:0046627,GO:0031467,GO:0019788,GO:0043224,GO:0005515,GO:0005737,GO:0007275
EuglossaDilemma_000075	GO:0016020,GO:0016021,GO:0005886,GO:0006811
EuglossaDilemma_000078	GO:0016012,GO:0016021
EuglossaDilemma_000087	GO:0016021,GO:0016012,GO:0045214,GO:0007498,GO:0007016,GO:0008307,GO:0042383,GO:0060047,GO:0043034,GO:0048738,GO:0016020
EuglossaDilemma_000088	GO:0005515
EuglossaDilemma_000090	GO:0007165,GO:0004114,GO:0008081,GO:0046872,GO:0016787,GO:0006198,GO:0007498,GO:0046058,GO:0004115,GO:0070374,GO:1903206
EuglossaDilemma_000092	GO:0055085,GO:0016020,GO:0015267
EuglossaDilemma_000094	GO:0005549,GO:0004984,GO:0016020,GO:0007608,GO:0016021,GO:0005886,GO:0007165,GO:0050896,GO:0050911
EuglossaDilemma_000095	GO:0004984,GO:0005549,GO:0016020,GO:0007608
EuglossaDilemma_000096	GO:0005549,GO:0004984,GO:0016020,GO:0007608,GO:0016021,GO:0005886,GO:0007165,GO:0050896,GO:0050911
EuglossaDilemma_000097	GO:0005549,GO:0004984,GO:0016020,GO:0007608,GO:0016021,GO:0005886,GO:0007165,GO:0050896,GO:0050911
EuglossaDilemma_000098	GO:0005549,GO:0004984,GO:0016020,GO:0007608,GO:0016021,GO:0007165,GO:0005886,GO:0050896,GO:0050911
EuglossaDilemma_000100	GO:0004984,GO:0005549,GO:0016020,GO:0007608
EuglossaDilemma_000101	GO:0005549,GO:0004984,GO:0016020,GO:0007608,GO:0016021,GO:0005886,GO:0007165,GO:0050896,GO:0050911
EuglossaDilemma_000102	GO:0016021,GO:0005549,GO:0007165,GO:0005886,GO:0004984,GO:0016020,GO:0007608,GO:0050896,GO:0050911
EuglossaDilemma_000103	GO:0004984,GO:0005549,GO:0016020,GO:0007608
EuglossaDilemma_000104	GO:0004984,GO:0005549,GO:0016020,GO:0007608
EuglossaDilemma_000105	GO:0004984,GO:0005549,GO:0016020,GO:0007608
EuglossaDilemma_000106	GO:0005549,GO:0004984,GO:0016020,GO:0007608,GO:0016021,GO:0005886,GO:0007165,GO:0050896,GO:0050911
EuglossaDilemma_000107	GO:0004984,GO:0005549,GO:0016020,GO:0007608
EuglossaDilemma_000108	GO:0004984,GO:0005549,GO:0016020,GO:0007608
EuglossaDilemma_000109	GO:0005549,GO:0004984,GO:0016020,GO:0007608,GO:0016021,GO:0005886,GO:0007165,GO:0050896,GO:0050911
EuglossaDilemma_000110	GO:0005549,GO:0004984,GO:0016020,GO:0007608,GO:0016021,GO:0005886,GO:0050911
EuglossaDilemma_000111	GO:0004984,GO:0005549,GO:0016020,GO:0007608
EuglossaDilemma_000112	GO:0005549,GO:0004984,GO:0016020,GO:0007608,GO:0016021,GO:0005886,GO:0050911
EuglossaDilemma_000113	GO:0004984,GO:0005549,GO:0016020,GO:0007608
EuglossaDilemma_000114	GO:0005549,GO:0004984,GO:0016020,GO:0007608,GO:0016021,GO:0005886,GO:0050911,GO:0007165,GO:0050896
EuglossaDilemma_000115	GO:0004984,GO:0005549,GO:0016020,GO:0007608
EuglossaDilemma_000116	GO:0005549,GO:0004984,GO:0016020,GO:0007608,GO:0016021,GO:0005886,GO:0050911
EuglossaDilemma_000117	GO:0004984,GO:0005549,GO:0016020,GO:0007608
EuglossaDilemma_000118	GO:0004984,GO:0005549,GO:0016020,GO:0007608
EuglossaDilemma_000119	GO:0005549,GO:0004984,GO:0016020,GO:0007608,GO:0016021,GO:0005886,GO:0050911
EuglossaDilemma_000121	GO:0003684,GO:0006281
EuglossaDilemma_000122	GO:0046982,GO:0005634,GO:0045892,GO:0045944,GO:0045893,GO:0000122,GO:0008134,GO:0006366,GO:0003712,GO:0001047,GO:0006355,GO:0003713,GO:0005515,GO:0003714,GO:0001046,GO:0017054
EuglossaDilemma_000123	GO:0016787
EuglossaDilemma_000124	GO:0005524,GO:0035556,GO:0004672,GO:0004674,GO:0006468,GO:0016020,GO:0000166,GO:0016301,GO:0016740,GO:0016310,GO:0042995,GO:0030027,GO:0046872,GO:0005737,GO:0030424,GO:0005856,GO:0008039,GO:0030833,GO:0018107,GO:0030426,GO:0031032,GO:0008154,GO:0005515
EuglossaDilemma_000125	GO:0005634,GO:0005737,GO:0045944,GO:0007367,GO:0035220,GO:0016055,GO:0007442,GO:0009880,GO:0035277,GO:0008544,GO:0048619,GO:0007440,GO:0009946,GO:0048617,GO:0005515,GO:0007275
EuglossaDilemma_000127	GO:0005887,GO:0016021
EuglossaDilemma_000128	GO:0016810,GO:0016787
EuglossaDilemma_000129	GO:0016810,GO:0016787
EuglossaDilemma_000130	GO:0005515,GO:0005886,GO:0050803,GO:0007613,GO:0003779,GO:0045202,GO:0042048,GO:0045471,GO:0007266,GO:0035023,GO:0030676,GO:0003674
EuglossaDilemma_000131	GO:0046872,GO:0005634,GO:0003677,GO:0051213,GO:0055114,GO:0006325,GO:0034647,GO:0034721
EuglossaDilemma_000133	GO:0005509,GO:0051015,GO:0051017,GO:0005515,GO:0003779,GO:0005737,GO:0005829,GO:0045179,GO:0016321,GO:0005884,GO:0051639,GO:0032432,GO:0070938
EuglossaDilemma_000134	GO:0005319,GO:0006869
EuglossaDilemma_000136	GO:0005319,GO:0006869
EuglossaDilemma_000137	GO:0006869,GO:0005319
EuglossaDilemma_000138	GO:0005319,GO:0006869
EuglossaDilemma_000144	GO:0005515
EuglossaDilemma_000145	GO:0015031,GO:0030173,GO:0016020,GO:0016021,GO:0005794,GO:0016192,GO:0019905,GO:0006888,GO:0031201,GO:0005484,GO:0000138,GO:0048280
EuglossaDilemma_000147	GO:0003723
EuglossaDilemma_000148	GO:0005509
EuglossaDilemma_000149	GO:0006886,GO:0016192,GO:0000139,GO:0030126,GO:0005198,GO:0030117,GO:0005515,GO:0016020,GO:0015031,GO:0005737,GO:0005794,GO:0031410,GO:0006888,GO:0000902,GO:0007112,GO:0006891,GO:0006890,GO:0010883,GO:0005793,GO:1905345
EuglossaDilemma_000150	GO:0005515,GO:0005634,GO:0045893,GO:0003682,GO:0003713,GO:0051568,GO:0043966,GO:0007049,GO:0006338,GO:0016573,GO:0043967,GO:0045927,GO:0044665,GO:0044666,GO:0048188,GO:0005671,GO:0006355,GO:0035097
EuglossaDilemma_000152	GO:0035091,GO:0015031,GO:0005829,GO:0005768,GO:0042147,GO:0032266,GO:0030905,GO:0090389
EuglossaDilemma_000153	GO:0005515,GO:0005634,GO:0005737,GO:0072546,GO:0034975,GO:0003674,GO:0008150
EuglossaDilemma_000154	GO:0003676,GO:0008168,GO:0032259,GO:0005737,GO:0004809,GO:0016740,GO:0030488
EuglossaDilemma_000155	GO:0003676,GO:0005634,GO:0006357,GO:0000978,GO:0001227,GO:0000122
EuglossaDilemma_000156	GO:0003676,GO:0008270
EuglossaDilemma_000157	GO:0016791,GO:0008138,GO:0006470,GO:0016311,GO:0005829,GO:0005575
EuglossaDilemma_000158	GO:0016020,GO:0016021
EuglossaDilemma_000159	GO:0005515,GO:0008157,GO:0005829,GO:0007476,GO:0004721,GO:0017020,GO:0016787,GO:0005886,GO:0006470,GO:0043666,GO:0019888,GO:0035304
EuglossaDilemma_000160	GO:0055114,GO:0008113,GO:0016491,GO:0005737,GO:0008340,GO:0006979,GO:0034599,GO:0000096,GO:0036456
EuglossaDilemma_000161	GO:0016020,GO:0016021
EuglossaDilemma_000162	GO:0005515,GO:0005634,GO:0030914,GO:0033276,GO:0045944,GO:0000124,GO:0043966,GO:0004402,GO:0043970,GO:0006355,GO:0003713,GO:0000790,GO:0005669,GO:0006367,GO:0016251
EuglossaDilemma_000163	GO:0016021,GO:0016020,GO:0005737
EuglossaDilemma_000164	GO:0006508,GO:0004252
EuglossaDilemma_000166	GO:0008061,GO:0005576
EuglossaDilemma_000167	GO:0005737,GO:0005856,GO:0003674,GO:0042995,GO:0030027,GO:0090443,GO:0001725,GO:0034315,GO:0061573,GO:0150012,GO:1903119,GO:2000394
EuglossaDilemma_000168	GO:0016021,GO:0016758,GO:0004100,GO:0016020
EuglossaDilemma_000170	GO:0016768,GO:0006597,GO:0016740,GO:0006596,GO:0003824,GO:0005575
EuglossaDilemma_000172	GO:0016021,GO:0015293,GO:0005328,GO:0016020,GO:0055085,GO:0005886,GO:0043005,GO:0015812,GO:0071260,GO:0097386,GO:0005332,GO:0042165,GO:0035725
EuglossaDilemma_000173	GO:0005737,GO:0043022,GO:0003743,GO:0005852,GO:0016282,GO:0033290,GO:0001732,GO:0006446,GO:0003723,GO:0006412,GO:0006413,GO:0002183
EuglossaDilemma_000174	GO:0016409,GO:0016021,GO:0019706,GO:0016020,GO:0016740,GO:0016746
EuglossaDilemma_000176	GO:0051726,GO:0006355,GO:0005667,GO:0003700,GO:0000981
EuglossaDilemma_000177	GO:0005634,GO:0046872,GO:0042059,GO:0042051,GO:0007275,GO:0003674
EuglossaDilemma_000179	GO:0006468,GO:0005515,GO:0004672,GO:0004715,GO:0004713,GO:0005524
EuglossaDilemma_000180	GO:0005525,GO:0003924
EuglossaDilemma_000181	GO:0003779,GO:0030276,GO:0006897,GO:0005543,GO:0005737,GO:0043231,GO:0007015,GO:0051015,GO:0043325,GO:0030479,GO:0032051,GO:0035091,GO:0035615,GO:0048260,GO:0048268,GO:0080025,GO:0030136
EuglossaDilemma_000182	GO:0016491,GO:0055114,GO:0071361,GO:0001666,GO:0016616,GO:0008106,GO:0006066
EuglossaDilemma_000183	GO:0005737,GO:0005515,GO:0005085,GO:0035556
EuglossaDilemma_000184	GO:0005525
EuglossaDilemma_000186	GO:0005515,GO:0017154,GO:0071526
EuglossaDilemma_000189	GO:0007165,GO:0005515,GO:0017154,GO:0071526,GO:0005887,GO:0007411,GO:0008045,GO:0097374,GO:0043087,GO:0005096,GO:0008360,GO:0016199,GO:0008201,GO:0007265,GO:0030334,GO:0031284,GO:0007162,GO:1902287,GO:0050772,GO:0002116,GO:0071889,GO:2000305,GO:0030250,GO:0016020,GO:0016021,GO:0005886,GO:0043547,GO:0007275,GO:0007399,GO:0030154
EuglossaDilemma_000190	GO:0016021,GO:0016020
EuglossaDilemma_000191	GO:0016021,GO:0016020
EuglossaDilemma_000192	GO:0016787
EuglossaDilemma_000196	GO:0016021,GO:0016020,GO:0006811,GO:0005216,GO:0015276,GO:0045211,GO:0004970,GO:0038023,GO:0005886,GO:0034220,GO:0030054,GO:0045202,GO:0035235,GO:0007268,GO:0031594,GO:1900075,GO:0060074,GO:0046928,GO:0007274,GO:0050804,GO:0006816,GO:0097482,GO:0060025,GO:0022849,GO:0008066,GO:0035249,GO:1904315,GO:0008328,GO:0015277,GO:0060078,GO:0019722,GO:0045184
EuglossaDilemma_000200	GO:0016020,GO:0006811,GO:0005216,GO:0015276,GO:0004970,GO:0038023,GO:0016021,GO:0005886,GO:0034220,GO:0030054,GO:0045202,GO:0045211,GO:0035235,GO:1900075,GO:0050804,GO:0098703,GO:0048786,GO:0015277,GO:0060025,GO:0022849,GO:0008066,GO:0035249,GO:1904315,GO:0060078,GO:0019722
EuglossaDilemma_000202	GO:0016020,GO:0006811,GO:0005216,GO:0015276,GO:0004970,GO:0038023,GO:0016021,GO:0045211,GO:0005886,GO:0034220,GO:0030054,GO:0045202,GO:0035235,GO:0007274,GO:0050804,GO:0006816,GO:0097482,GO:0015277,GO:0022849,GO:0008066,GO:0035249,GO:1904315,GO:0008328,GO:0043179,GO:0060078,GO:0019722,GO:0060025
EuglossaDilemma_000211	GO:0055085,GO:0022857
EuglossaDilemma_000212	GO:0016021,GO:0016020
EuglossaDilemma_000216	GO:0051260,GO:0005515
EuglossaDilemma_000217	GO:0005261
EuglossaDilemma_000218	GO:0006482,GO:0051723
EuglossaDilemma_000219	GO:0030431,GO:0032222,GO:1903818,GO:0016020,GO:0005886,GO:0031225,GO:0048511
EuglossaDilemma_000221	GO:0003824,GO:0030170,GO:0016831,GO:0019752,GO:0006520,GO:0016829
EuglossaDilemma_000226	GO:0003677,GO:0006355,GO:0042025,GO:0008270,GO:0043565,GO:0003700,GO:0003707,GO:0004879,GO:0005634,GO:0046872,GO:0030522
EuglossaDilemma_000227	GO:0005869,GO:0005737,GO:0005856,GO:0007018,GO:0007052,GO:0070840
EuglossaDilemma_000228	GO:0000981,GO:0003677,GO:0051960,GO:0006355
EuglossaDilemma_000233	GO:0016021,GO:0016020,GO:0005886,GO:0005887,GO:0006814,GO:0034605,GO:0005248,GO:0017080,GO:0002028,GO:0045433,GO:0035725
EuglossaDilemma_000235	GO:0016021,GO:0016020
EuglossaDilemma_000236	GO:0016021,GO:0016020,GO:0005887,GO:0017080,GO:0002028
EuglossaDilemma_000238	GO:0016021,GO:0016020,GO:0005887,GO:0017080,GO:0002028
EuglossaDilemma_000239	GO:0003352
EuglossaDilemma_000240	GO:0007165,GO:0008289
EuglossaDilemma_000248	GO:0016021,GO:0016020,GO:0005887,GO:0019991,GO:0060857,GO:0035159,GO:0061028
EuglossaDilemma_000252	GO:0005085,GO:0005515,GO:0005089
EuglossaDilemma_000253	GO:0016021,GO:0004930,GO:0007186
EuglossaDilemma_000255	GO:0005576,GO:0008061
EuglossaDilemma_000256	GO:0008233,GO:0005576
EuglossaDilemma_000257	GO:0005524,GO:0006139,GO:0019205,GO:0016301,GO:0016740,GO:0016310,GO:0005737,GO:0005739,GO:0046940,GO:0006163,GO:0004017,GO:0009132
EuglossaDilemma_000258	GO:0003700,GO:0008270,GO:0043565,GO:0006355
EuglossaDilemma_000259	GO:0005515,GO:0005813,GO:0005814,GO:0036064,GO:0044782,GO:0003674,GO:0005737,GO:0005815,GO:0005856,GO:0008150,GO:0005575,GO:0042995,GO:0030030,GO:0005929
EuglossaDilemma_000261	GO:0005794,GO:0005802
EuglossaDilemma_000262	GO:0008083,GO:0007165
EuglossaDilemma_000263	GO:0046872
EuglossaDilemma_000269	GO:0016021,GO:0007165,GO:0016020,GO:0004930,GO:0007186,GO:0005515,GO:0005886,GO:0005887,GO:0007189,GO:0008188,GO:0008528,GO:0009755,GO:0016500,GO:0007190,GO:0007218
EuglossaDilemma_000270	GO:0005515
EuglossaDilemma_000271	GO:0003723,GO:0004652,GO:0016779,GO:0005634,GO:0043631,GO:0031123
EuglossaDilemma_000272	GO:0005524,GO:0005516,GO:0004672,GO:0006468,GO:0004683,GO:0000166,GO:0016301,GO:0016310,GO:0016740,GO:0005737,GO:0007616,GO:0030425,GO:0008049,GO:0030424,GO:0009267,GO:0007268,GO:0007619,GO:0004674,GO:0008582,GO:0045211,GO:0043005,GO:0051489,GO:0007528,GO:0010888,GO:0048786,GO:0007611,GO:0060278,GO:0050710,GO:0005954,GO:1990443,GO:0005515,GO:0032226
EuglossaDilemma_000275	GO:0004683,GO:0005516,GO:0006468
EuglossaDilemma_000278	GO:0005515
EuglossaDilemma_000279	GO:0016021,GO:0016485,GO:0043085,GO:0016020,GO:0007219,GO:0005783,GO:0004175,GO:0005887,GO:0055037,GO:0007220,GO:0005770,GO:0006509,GO:0035333,GO:0034205,GO:0070765,GO:0050821
EuglossaDilemma_000280	GO:0003712,GO:0016592,GO:0006357
EuglossaDilemma_000281	GO:0030983,GO:0005524,GO:0006298
EuglossaDilemma_000283	GO:0005634,GO:0005737,GO:0005819
EuglossaDilemma_000284	GO:0005634,GO:0005737,GO:0005524,GO:0032456,GO:0006281,GO:0000790,GO:0004842,GO:0000209,GO:0043161,GO:0006511,GO:0043066,GO:0007098,GO:0000422,GO:0032436,GO:0051299,GO:0061631,GO:0016740,GO:0002039,GO:0019904,GO:0043518,GO:1902166,GO:0033503,GO:0000166,GO:0006974,GO:0070373,GO:0007507,GO:0016567,GO:0016574
EuglossaDilemma_000285	GO:0005737
EuglossaDilemma_000286	GO:0055114,GO:0050660,GO:0016627,GO:0016491,GO:0034976,GO:0001745,GO:0005739,GO:0005615,GO:0032504,GO:0055088,GO:0006635,GO:0051793,GO:0070991,GO:1900408
EuglossaDilemma_000287	GO:0005869,GO:0007018,GO:0007097
EuglossaDilemma_000288	GO:0005869
EuglossaDilemma_000289	GO:0005840,GO:0003735,GO:0006412,GO:0002181,GO:0022627,GO:0022626,GO:0000462,GO:0048027,GO:0000028,GO:0070181
EuglossaDilemma_000290	GO:0004519,GO:0030145,GO:0016787,GO:0008408,GO:0005634,GO:0030870,GO:0006302
EuglossaDilemma_000301	GO:0008270,GO:0031462,GO:1902667
EuglossaDilemma_000304	GO:0003824,GO:0030170,GO:0008483
EuglossaDilemma_000305	GO:0005576,GO:0006869,GO:0005319,GO:0045735
EuglossaDilemma_000306	GO:0005515
EuglossaDilemma_000307	GO:0016021,GO:0016192,GO:0016020
EuglossaDilemma_000308	GO:0008270,GO:0008237,GO:0006508,GO:0046872,GO:0016787,GO:0008233
EuglossaDilemma_000309	GO:0005515,GO:0016740,GO:0004602,GO:0004364,GO:0016491,GO:0055114,GO:0016853,GO:0004601,GO:0004667,GO:0098869,GO:0005737,GO:0006749,GO:0006979,GO:0005575,GO:0009636
EuglossaDilemma_000313	GO:0033192,GO:0097720
EuglossaDilemma_000314	GO:0016787,GO:0006470,GO:0004721,GO:0005516,GO:0033192,GO:0097720,GO:0046872,GO:0005737,GO:0004722,GO:0030431,GO:0005955,GO:0005515,GO:0005575,GO:0042059,GO:0007269,GO:0016192,GO:0008021,GO:0072375,GO:0045088,GO:0071731,GO:0004723,GO:0051321,GO:0045995,GO:0035220,GO:0007143
EuglossaDilemma_000317	GO:0016021,GO:0016020
EuglossaDilemma_000319	GO:0003824
EuglossaDilemma_000320	GO:0005576,GO:0004252,GO:0006508,GO:0016787,GO:0008233,GO:0008236
EuglossaDilemma_000321	GO:0005737,GO:0000287,GO:0006796,GO:0004427,GO:0046872,GO:0016787,GO:0005634,GO:0006351,GO:0035206,GO:0006338,GO:0016589,GO:0035076,GO:0042766,GO:0005829,GO:0045893,GO:0006325
EuglossaDilemma_000325	GO:0005515,GO:0005509
EuglossaDilemma_000326	GO:0008270,GO:0016491,GO:0055114,GO:0051903,GO:0006069,GO:0046872,GO:0004022,GO:0005829,GO:0008542,GO:0006066,GO:0046294,GO:0080007,GO:0018467,GO:0004024,GO:0004552,GO:2000169,GO:0080164
EuglossaDilemma_000327	GO:0016021,GO:0005789,GO:0006506,GO:0016020,GO:0051377
EuglossaDilemma_000328	GO:0008270,GO:0061630,GO:1990116,GO:1990112,GO:0016740,GO:0046872,GO:0016567,GO:0043161,GO:0005829,GO:0043023,GO:0072344,GO:0005575
EuglossaDilemma_000330	GO:0016021,GO:0055085,GO:0022857,GO:0016020
EuglossaDilemma_000331	GO:0016021,GO:0008237,GO:0016020,GO:0008241,GO:0006508
EuglossaDilemma_000332	GO:0005515,GO:0008157
EuglossaDilemma_000333	GO:0003824,GO:0050662
EuglossaDilemma_000334	GO:0005515
EuglossaDilemma_000335	GO:0003676,GO:0006417,GO:0003730,GO:0045182,GO:0006397,GO:0046872,GO:0005737,GO:0003723,GO:0005634,GO:0003729,GO:0048477,GO:0007281,GO:0045202,GO:0043005,GO:0008135,GO:1990124,GO:0000900,GO:2000766,GO:0043022,GO:0045727,GO:1990904,GO:0045451,GO:0007310,GO:0007315,GO:0007309,GO:0007314,GO:0046011,GO:0008298,GO:0007294,GO:0046012,GO:0008069,GO:0006378,GO:0000578,GO:0005515,GO:0006412,GO:0005938
EuglossaDilemma_000336	GO:0005779,GO:0016559,GO:0016020,GO:0005777,GO:0016021
EuglossaDilemma_000337	GO:0005515
EuglossaDilemma_000338	GO:0005515
EuglossaDilemma_000339	GO:0005737,GO:0005930,GO:0003774,GO:0003341,GO:0045504,GO:0030175,GO:0036156,GO:0036159,GO:0042995,GO:0005929,GO:0030286
EuglossaDilemma_000340	GO:0050750,GO:0008201,GO:0048019,GO:0005783
EuglossaDilemma_000341	GO:0005515
EuglossaDilemma_000342	GO:0030433,GO:0005515,GO:0016020,GO:0016021
EuglossaDilemma_000343	GO:0006418,GO:0006428,GO:0004812,GO:0000049,GO:0000166,GO:0004822,GO:0002161,GO:0005524
EuglossaDilemma_000344	GO:0004222,GO:0008237,GO:0006508
EuglossaDilemma_000346	GO:0005634,GO:0005737,GO:0016787,GO:0032526,GO:0003674,GO:0008150,GO:0005575
EuglossaDilemma_000347	GO:0006368,GO:0030891,GO:0070449,GO:0005515,GO:0007474,GO:0007526,GO:0046426
EuglossaDilemma_000350	GO:0016020,GO:0016021,GO:0016740,GO:0006665
EuglossaDilemma_000352	GO:0016055,GO:0005634,GO:0003677,GO:0007435,GO:0045892,GO:0003700,GO:0005654,GO:0000981,GO:0045944,GO:0007476,GO:0045893,GO:0001228,GO:0010628,GO:0006357,GO:0007507,GO:0006355,GO:0007367,GO:0043565,GO:0044212,GO:0005667,GO:0060070,GO:0019900,GO:0009880,GO:0035277,GO:0007500,GO:0070491,GO:0008013,GO:0072091,GO:0000978,GO:0005515,GO:0007275,GO:0035293,GO:0000980,GO:0090254,GO:1990907,GO:0048546
EuglossaDilemma_000353	GO:0016055,GO:0005634,GO:0003677
EuglossaDilemma_000354	GO:0016021,GO:0055085,GO:0016020,GO:0006811,GO:0005216,GO:0005515,GO:0034220,GO:0050896
EuglossaDilemma_000355	GO:0046872
EuglossaDilemma_000362	GO:0006468,GO:0004672,GO:0005524
EuglossaDilemma_000363	GO:0003755,GO:0000413,GO:0005634,GO:0071011,GO:0071013,GO:0000398,GO:0005654,GO:0016018,GO:0051082,GO:0042026,GO:0006457,GO:0005737,GO:0043231,GO:0016853
EuglossaDilemma_000364	GO:0016021,GO:0016020,GO:0005789,GO:0005794,GO:0000139
EuglossaDilemma_000365	GO:0003723,GO:0003743,GO:0006413,GO:0006412,GO:0005737,GO:0045998,GO:0016281,GO:0000340,GO:0017148,GO:0030371,GO:0005515
EuglossaDilemma_000367	GO:0003735,GO:0022625,GO:0000463,GO:0003723,GO:0002181,GO:0022626,GO:0035073,GO:0005840,GO:0005515,GO:0003677
EuglossaDilemma_000369	GO:0045454,GO:0016020,GO:0016021,GO:0005623
EuglossaDilemma_000370	GO:0071949,GO:0031966,GO:0006569,GO:0019805,GO:0034354,GO:0043420,GO:0004502,GO:0016020,GO:0005739,GO:0016491,GO:0055114,GO:0004497,GO:0050660,GO:0009435,GO:0019363
EuglossaDilemma_000371	GO:0016747
EuglossaDilemma_000378	GO:0005509
EuglossaDilemma_000379	GO:0005524,GO:0004672,GO:0004674,GO:0006468,GO:0000166,GO:0016301,GO:0016740,GO:0016310,GO:0005634,GO:0005737,GO:0005829,GO:0005886,GO:0035556,GO:0007283,GO:0030154,GO:0031594,GO:0043066,GO:0045793,GO:0006915,GO:0007548,GO:0007166,GO:0030295,GO:0051124,GO:0040018,GO:0046622,GO:0008286,GO:0030307,GO:0018107,GO:0018105,GO:0014065,GO:0051897,GO:0001558,GO:0007292,GO:0004676,GO:0007275,GO:0032147,GO:…
EuglossaDilemma_000380	GO:0003824,GO:0005634,GO:0046872,GO:0003677,GO:0071011,GO:0000398,GO:0003676,GO:0003684,GO:0003697,GO:0003725,GO:0030983,GO:1990165,GO:0033699,GO:0006302,GO:0000012,GO:0016787,GO:0006281,GO:0006974,GO:0090305
EuglossaDilemma_000381	GO:0003824
EuglossaDilemma_000384	GO:0005634,GO:0005737,GO:0045944,GO:0007476,GO:0007298,GO:0003713,GO:0007424,GO:0071456,GO:0030036,GO:0008078,GO:0033613,GO:0051302,GO:0001228
EuglossaDilemma_000390	GO:0005525,GO:0003924,GO:0016020,GO:0007165
EuglossaDilemma_000391	GO:0005525,GO:0003924,GO:0007165,GO:0016020,GO:0000166,GO:0008150,GO:0005575
EuglossaDilemma_000393	GO:0004144
EuglossaDilemma_000395	GO:0016887,GO:0005524
EuglossaDilemma_000396	GO:0006396,GO:0000462,GO:0030515,GO:0005515
EuglossaDilemma_000397	GO:0015630,GO:0031514,GO:0060271,GO:0060294,GO:0005929,GO:0042995,GO:0005200,GO:0007020
EuglossaDilemma_000400	GO:0005840,GO:0003735,GO:0006412,GO:0022625,GO:0002181,GO:0022626,GO:0008150,GO:0022618
EuglossaDilemma_000401	GO:0051087,GO:0000774
EuglossaDilemma_000402	GO:0005525,GO:0003924,GO:0007165,GO:0016020,GO:0000166,GO:0005737,GO:0043025,GO:0000045,GO:0001738,GO:0055037,GO:0016192,GO:0006886,GO:0005776,GO:0045202,GO:0031982,GO:0032482,GO:0050714,GO:0010008,GO:0005886,GO:0012505
EuglossaDilemma_000403	GO:0005524,GO:0004672,GO:0004713,GO:0004715,GO:0005515,GO:0006468,GO:0000166,GO:0016301,GO:0016740,GO:0016310,GO:0018108,GO:0005737,GO:0005829,GO:0005886,GO:0005912,GO:0016477,GO:0007435,GO:0007169,GO:0042059,GO:0007476,GO:0007411,GO:0007391,GO:0007623,GO:0030154,GO:0048167,GO:0045886,GO:0048749,GO:0090136,GO:0046529,GO:0034332,GO:0042742,GO:0007424,GO:0007395,GO:0031234,GO:0051017,GO:0036335,GO:…
EuglossaDilemma_000404	GO:0005515,GO:0004843,GO:0006511,GO:0016579
EuglossaDilemma_000405	GO:0007165,GO:0005515,GO:0005886,GO:0007186,GO:0003674,GO:0005737,GO:0005834,GO:0005096,GO:0043547,GO:0031682,GO:0007212
EuglossaDilemma_000406	GO:0005524,GO:0015986,GO:0046933,GO:0046034,GO:1902600,GO:0045261,GO:0032559,GO:0016020,GO:0000166,GO:0006811,GO:0006754,GO:0005739,GO:1902769,GO:0022900,GO:0043531,GO:0000275,GO:0019915,GO:0005886,GO:0005743,GO:0016887,GO:0005754
EuglossaDilemma_000407	GO:0016021,GO:0016020,GO:0015914,GO:0005886,GO:0005794,GO:0030658
EuglossaDilemma_000408	GO:0006289,GO:0043161,GO:0005515,GO:0003684
EuglossaDilemma_000409	GO:0003824,GO:0016874,GO:0016884,GO:0000166,GO:0005524,GO:0006412,GO:0005739,GO:0032543,GO:0050567,GO:0070681,GO:0030956,GO:0006425
EuglossaDilemma_000410	GO:0019901,GO:0005515,GO:0007165,GO:0019208,GO:0005737,GO:0045179,GO:0007391,GO:0045177,GO:0035317,GO:0048812,GO:0048675,GO:1904059,GO:0008544,GO:0007560,GO:0045314,GO:0004857,GO:0030725,GO:0050790,GO:0043086,GO:0043296,GO:0005829
EuglossaDilemma_000411	GO:0006511,GO:0016579,GO:0036459,GO:0004843
EuglossaDilemma_000412	GO:0016020,GO:0016021,GO:0055085,GO:0022857
EuglossaDilemma_000413	GO:0016021,GO:0055085,GO:0022857
EuglossaDilemma_000414	GO:0016020,GO:0016021
EuglossaDilemma_000416	GO:0046835,GO:0006012,GO:0016773,GO:0016301,GO:0004335,GO:0005524,GO:0005737
EuglossaDilemma_000427	GO:0005634,GO:0003677,GO:0006355,GO:0043565,GO:0000981,GO:0006357,GO:0001745,GO:0007476,GO:0045893,GO:0000122,GO:0042803,GO:0007422,GO:0045926,GO:0097374,GO:0001700,GO:0046843,GO:0045317,GO:0030182,GO:0048468
EuglossaDilemma_000429	GO:0005634,GO:0003677,GO:0006355,GO:0043565,GO:0000981,GO:0006357
EuglossaDilemma_000430	GO:0005515
EuglossaDilemma_000434	GO:0003676,GO:0006388,GO:0004518,GO:0006397,GO:0008033,GO:0090305
EuglossaDilemma_000436	GO:0005524,GO:0007165,GO:0004672,GO:0004674,GO:0006468,GO:0017049,GO:0000166,GO:0016301,GO:0016740,GO:0016310,GO:0004697,GO:0004698,GO:0005634,GO:0005737,GO:0005829,GO:0035556,GO:0032154,GO:0031532,GO:0030496,GO:0045179,GO:0005856,GO:0007391,GO:0000281,GO:0007155,GO:0007472,GO:0030054,GO:0018105,GO:0090303,GO:0046777,GO:0030027,GO:1901648,GO:0016020,GO:0005515,GO:0007049,GO:0051301,GO:0007275,GO:…
EuglossaDilemma_000437	GO:0006468,GO:0007165,GO:0017049,GO:0004674
EuglossaDilemma_000438	GO:0000139,GO:0015031,GO:0006891,GO:0017119,GO:0016020,GO:0005794,GO:0003674
EuglossaDilemma_000439	GO:0035091
EuglossaDilemma_000440	GO:0016020,GO:0055085,GO:0022857
EuglossaDilemma_000441	GO:0008270
EuglossaDilemma_000442	GO:0016763,GO:0008479,GO:0006400
EuglossaDilemma_000452	GO:0003824,GO:0016491,GO:0005975,GO:0055114,GO:0016616,GO:0019752
EuglossaDilemma_000453	GO:0003824,GO:0016491,GO:0016616,GO:0019752,GO:0005975,GO:0055114
EuglossaDilemma_000454	GO:0005737,GO:0003824,GO:0016491,GO:0005975,GO:0055114,GO:0016616,GO:0019752,GO:0004459
EuglossaDilemma_000455	GO:0005737,GO:0003824,GO:0016491,GO:0005975,GO:0055114,GO:0016616,GO:0019752,GO:0004459
EuglossaDilemma_000456	GO:0016020,GO:0016021,GO:0005887,GO:0005777,GO:0006821,GO:0005254,GO:0034707,GO:1902476
EuglossaDilemma_000459	GO:0090251,GO:0042249,GO:0030950,GO:0051015,GO:0003779,GO:0005912
EuglossaDilemma_000460	GO:0003779,GO:0051015,GO:0030950,GO:0042249,GO:0090251,GO:0005912,GO:0005737,GO:0005856
EuglossaDilemma_000461	GO:0051015,GO:0003779,GO:0090251,GO:0042249,GO:0030950,GO:0005912
EuglossaDilemma_000467	GO:0003674,GO:0008150,GO:0005575
EuglossaDilemma_000470	GO:0005515,GO:0016020,GO:0046872,GO:0016021,GO:0005737,GO:0043025,GO:0016319,GO:0043204,GO:0007528,GO:0007614,GO:0008355,GO:0042675,GO:0042462,GO:0051018,GO:0005829,GO:0019901,GO:0008104
EuglossaDilemma_000472	GO:0016021,GO:0016020,GO:0017158
EuglossaDilemma_000473	GO:0004017,GO:0019205,GO:0005524,GO:0004127,GO:0006139
EuglossaDilemma_000474	GO:0005524,GO:0006139,GO:0019205,GO:0004017,GO:0004127,GO:0016301,GO:0016740,GO:0016310,GO:0046940
EuglossaDilemma_000477	GO:0015035,GO:0009055
EuglossaDilemma_000479	GO:0020037,GO:0035556,GO:0009190,GO:0016849,GO:0004383,GO:0006182,GO:0000166,GO:0005737,GO:0016829,GO:0005525,GO:0019934,GO:0048786,GO:0008074,GO:0099555
EuglossaDilemma_000484	GO:0020037,GO:0035556,GO:0009190,GO:0016849,GO:0000166,GO:0004383,GO:0006182,GO:0005737,GO:0016829,GO:0005525,GO:0007601,GO:0008074,GO:0016056,GO:0046956,GO:0050896
EuglossaDilemma_000497	GO:0005515,GO:0016020,GO:0016021,GO:0005887,GO:0030514
EuglossaDilemma_000498	GO:0016021,GO:0016757,GO:0016020
EuglossaDilemma_000499	GO:0007160
EuglossaDilemma_000500	GO:0003676,GO:0030014,GO:0004535,GO:0090503,GO:0006417,GO:0005737,GO:0005829,GO:0030015,GO:0000932,GO:0006402,GO:0017148,GO:0000289,GO:0043928,GO:0016787,GO:0000288,GO:0005515
EuglossaDilemma_000501	GO:0016021
EuglossaDilemma_000502	GO:0002098,GO:0033588
EuglossaDilemma_000503	GO:0007219,GO:0045944,GO:0003713,GO:0016607
EuglossaDilemma_000509	GO:0006457,GO:0005524,GO:0051082
EuglossaDilemma_000510	GO:0005886,GO:0016020,GO:0007155,GO:0007156,GO:0005509
EuglossaDilemma_000511	GO:0005886,GO:0016020,GO:0007155,GO:0007156,GO:0005509
EuglossaDilemma_000520	GO:0005886,GO:0016020,GO:0098609,GO:0007155,GO:0007156,GO:0005509
EuglossaDilemma_000532	GO:0005515,GO:0005634,GO:0006357,GO:0070577
EuglossaDilemma_000536	GO:0016021,GO:0055085,GO:0022857,GO:0016020,GO:0006811,GO:0005887,GO:0015377,GO:0015379,GO:0071477,GO:1902476,GO:0015293,GO:0071805,GO:0006813,GO:0005886,GO:0043025,GO:0030424,GO:0007638,GO:0007268,GO:0003333,GO:0015171,GO:1990573,GO:0009612,GO:0055075,GO:0006884,GO:0055064,GO:0045202
EuglossaDilemma_000537	GO:0006915
EuglossaDilemma_000538	GO:0006470,GO:0016311,GO:0016791,GO:0008138,GO:0004725
EuglossaDilemma_000545	GO:0005515,GO:0045475,GO:0072347,GO:0003674,GO:0005575
EuglossaDilemma_000546	GO:0005515
EuglossaDilemma_000547	GO:0005856,GO:0008092
EuglossaDilemma_000548	GO:0004852,GO:0033014,GO:0006780
EuglossaDilemma_000550	GO:0045179,GO:0042067,GO:0035159,GO:0003674
EuglossaDilemma_000554	GO:0005840,GO:0003735,GO:0006412,GO:0005737,GO:0002181,GO:0019843,GO:0022627,GO:0005730,GO:0003723,GO:0003674,GO:0000228
EuglossaDilemma_000556	GO:0005739,GO:0033617,GO:0003674
EuglossaDilemma_000560	GO:0055085,GO:0022857
EuglossaDilemma_000562	GO:0055085,GO:0022857,GO:0016020,GO:0016021,GO:0008028,GO:0015718
EuglossaDilemma_000564	GO:0016020,GO:0006629,GO:0016126,GO:0016627,GO:0016628,GO:0005634,GO:0016021,GO:0005737,GO:0055114,GO:0003677,GO:0003682,GO:0030176,GO:0005635,GO:0005637,GO:0005521,GO:0006997,GO:0005639
EuglossaDilemma_000565	GO:0043248,GO:0005783,GO:0070628,GO:0080129,GO:0000502
EuglossaDilemma_000566	GO:0042025,GO:0006357,GO:0016538,GO:0000079,GO:0005634,GO:0016740,GO:0032786,GO:0008024,GO:0061575,GO:0005515,GO:0045737
EuglossaDilemma_000567	GO:0005524,GO:0035556,GO:0000287,GO:0004672,GO:0004674,GO:0006468,GO:0000166,GO:0016301,GO:0016740,GO:0016310,GO:0008340,GO:0045475,GO:0031594,GO:0098793,GO:0007474,GO:0043204,GO:0008306,GO:0007528,GO:0004711,GO:0042308,GO:0046580,GO:0046533,GO:0042683,GO:1904396,GO:0035106,GO:0050941,GO:0005829,GO:0070373,GO:0005515,GO:0051019,GO:0090101
EuglossaDilemma_000568	GO:0006163,GO:0004385,GO:0000166,GO:0005524,GO:0016301,GO:0016740,GO:0016310,GO:0046037,GO:0046710,GO:0005634,GO:0005737,GO:0005829
EuglossaDilemma_000571	GO:0016020,GO:0016021,GO:0050909,GO:0015276,GO:0009593,GO:0034220
EuglossaDilemma_000574	GO:0016021,GO:0004930,GO:0008528,GO:0007186,GO:0016020
EuglossaDilemma_000575	GO:0005515,GO:0003777,GO:0060271,GO:0007098,GO:0005929,GO:0000242,GO:0034464,GO:0034452,GO:0060170,GO:0016020,GO:0005886,GO:0005737,GO:0005815,GO:0005856,GO:0042995,GO:0030674
EuglossaDilemma_000576	GO:0016021,GO:0016020
EuglossaDilemma_000577	GO:0016020,GO:0016021
EuglossaDilemma_000578	GO:0046872,GO:0005737,GO:0003824,GO:0016491,GO:0055114,GO:0000166,GO:0003938,GO:0006177,GO:0006164,GO:0007411,GO:0006183
EuglossaDilemma_000579	GO:0043517,GO:0017101
EuglossaDilemma_000580	GO:0005524,GO:0008017,GO:0003777,GO:0007018,GO:0005515
EuglossaDilemma_000582	GO:0051726,GO:0018024,GO:0031151,GO:0034729,GO:0005634,GO:0016740,GO:0006325,GO:0008168,GO:0032259,GO:0000775,GO:0000077,GO:0006342,GO:0035097,GO:0016571,GO:0000781,GO:2000637,GO:0048096,GO:0006348,GO:2000677,GO:0006281
EuglossaDilemma_000583	GO:0004222,GO:0008237,GO:0006508
EuglossaDilemma_000584	GO:0008237,GO:0004222,GO:0006508,GO:0008233
EuglossaDilemma_000585	GO:0051082,GO:0006457,GO:0005829,GO:0051087,GO:0051085,GO:0000122
EuglossaDilemma_000586	GO:0008080,GO:0005671
EuglossaDilemma_000587	GO:0005515
EuglossaDilemma_000588	GO:0005515,GO:0016627,GO:0006629
EuglossaDilemma_000589	GO:0016021,GO:0006629,GO:0016627,GO:0005515,GO:0016020,GO:0005789,GO:0055114,GO:0102758,GO:0016592,GO:0006357,GO:0003712,GO:0005634,GO:0005737,GO:0012505,GO:0016491,GO:0042761
EuglossaDilemma_000592	GO:0016021,GO:0055085,GO:0022857,GO:0016020
EuglossaDilemma_000593	GO:0005509,GO:0016020,GO:0016010,GO:0007016,GO:0005634,GO:0016021,GO:0005886,GO:0005576,GO:0005737,GO:0005856,GO:0005654,GO:0030054,GO:0045202,GO:0045211,GO:0005615,GO:0031532,GO:0007411,GO:0035088,GO:0030018,GO:0045214,GO:0031594,GO:0007474,GO:0016203,GO:0007163,GO:0046716,GO:0008307,GO:0042383,GO:0030010,GO:0009925,GO:0030315,GO:0007309,GO:0007314,GO:0007293,GO:0007295,GO:0060025,GO:0045197,GO:…
EuglossaDilemma_000595	GO:0008270,GO:0004089
EuglossaDilemma_000596	GO:0016021,GO:0055085,GO:0022857,GO:0016020
EuglossaDilemma_000597	GO:0016020,GO:0016021
EuglossaDilemma_000601	GO:0003779,GO:0008290,GO:0051016,GO:0051693,GO:0046982,GO:0007018,GO:0007015,GO:0016324,GO:0051015,GO:0000902,GO:0051489,GO:0030036,GO:0046329,GO:0030479,GO:0035220,GO:0007294,GO:0010591,GO:0030837,GO:0005869,GO:0071203,GO:0051490,GO:0005912,GO:0051491
EuglossaDilemma_000602	GO:0005929,GO:0042995
EuglossaDilemma_000603	GO:0009374,GO:0005576
EuglossaDilemma_000604	GO:0005524,GO:0004672,GO:0005085,GO:0005515,GO:0006468,GO:0046872,GO:0007275,GO:0045214,GO:0016301,GO:0035023,GO:0031430,GO:0030017,GO:0019901,GO:0005523,GO:0007527,GO:0005089,GO:0036309,GO:0000166,GO:0016740,GO:0016310,GO:0005737,GO:0051015,GO:0006936
EuglossaDilemma_000605	GO:0005524,GO:0016740,GO:0000166
EuglossaDilemma_000607	GO:0000814,GO:0071985,GO:0015031,GO:0043162,GO:0032509,GO:0030154,GO:0042803,GO:0008104,GO:0005198,GO:0008283,GO:0048803,GO:0016197,GO:0045450,GO:0010669,GO:0042981,GO:0045199,GO:0043328,GO:0097352,GO:0050680,GO:0070086,GO:0016020,GO:0005737,GO:0005768,GO:0005515,GO:0010008
EuglossaDilemma_000608	GO:0016021,GO:0015293
EuglossaDilemma_000609	GO:0007049,GO:0016538,GO:0051301,GO:0000079,GO:0006468,GO:0007346,GO:0051225,GO:0019005,GO:0031145,GO:0035186,GO:0061575,GO:0007488,GO:0019901,GO:0042393,GO:0043130,GO:0007143,GO:0000307,GO:0007057,GO:0007144,GO:0005515,GO:0045737
EuglossaDilemma_000610	GO:0005515,GO:0071013,GO:0000398,GO:0003723,GO:0045752,GO:0009950,GO:0005737,GO:0010468,GO:0007275,GO:0045292,GO:0005681
EuglossaDilemma_000611	GO:0005525,GO:0003924,GO:0000166,GO:0006412
EuglossaDilemma_000613	GO:0005198,GO:1904263,GO:0005515
EuglossaDilemma_000614	GO:0071949,GO:0009882,GO:0009785
EuglossaDilemma_000615	GO:0005515
EuglossaDilemma_000627	GO:0003676,GO:0005634,GO:0046872,GO:0000981,GO:0045944,GO:0048813,GO:0000122,GO:0043565,GO:0007423,GO:0007422,GO:0001700,GO:0007526,GO:0001227,GO:0007458,GO:0001654,GO:0042683,GO:0003677,GO:0006357,GO:0005515,GO:0000977
EuglossaDilemma_000629	GO:0005096,GO:0043547,GO:0005092,GO:0001965
EuglossaDilemma_000637	GO:0006357,GO:0003700
EuglossaDilemma_000638	GO:0006357,GO:0003700,GO:0005634
EuglossaDilemma_000640	GO:0006508,GO:0004252
EuglossaDilemma_000641	GO:0005524,GO:0004672,GO:0004674,GO:0006468,GO:0000166,GO:0016301,GO:0016740,GO:0016310,GO:0005634,GO:0005737,GO:0000278,GO:0035556,GO:0007346,GO:0030261,GO:0007088,GO:0005635,GO:0018105,GO:0007143,GO:0032515,GO:0046602,GO:0040020,GO:0007144,GO:0071889,GO:0005515,GO:0051301,GO:0005815
EuglossaDilemma_000642	GO:0005524,GO:0004672,GO:0006468,GO:0005634,GO:0046872,GO:0005737,GO:0051301,GO:0030018,GO:0045214,GO:0000070,GO:0004674,GO:0030261,GO:0051321,GO:0016572,GO:0007052,GO:0005730,GO:0036099,GO:0000785,GO:0007130,GO:0036098,GO:0030717,GO:0031430,GO:0030017,GO:0019901,GO:0018107,GO:0018105,GO:0007143,GO:0060361,GO:0097150,GO:0035184,GO:0000166,GO:0016301,GO:0016740,GO:0016310,GO:0005515,GO:0007049,GO:…
EuglossaDilemma_000644	GO:0005840,GO:0003735,GO:0006412,GO:0003723,GO:0002181,GO:0022627,GO:0022626,GO:0000462,GO:0015935
EuglossaDilemma_000645	GO:0005576,GO:0008061,GO:0005975,GO:0004553,GO:0008152,GO:0016787,GO:0016798
EuglossaDilemma_000646	GO:0005515
EuglossaDilemma_000647	GO:0003700,GO:0043565,GO:0006355,GO:0005634
EuglossaDilemma_000648	GO:0016020,GO:0016021
EuglossaDilemma_000649	GO:0006383,GO:0005515,GO:0001004,GO:0000127,GO:0003910,GO:0005524,GO:0003677,GO:0071897,GO:0006281,GO:0006310
EuglossaDilemma_000650	GO:0016021,GO:0004252,GO:0006508,GO:0016020,GO:0016787,GO:0008233,GO:0008236,GO:0005794,GO:0035103
EuglossaDilemma_000651	GO:0005634,GO:1902979,GO:0071171
EuglossaDilemma_000652	GO:0009116,GO:0003824,GO:0017061
EuglossaDilemma_000653	GO:0006325,GO:0016573,GO:0006348,GO:0005634,GO:0042393,GO:0004402
EuglossaDilemma_000654	GO:0016021,GO:0016787,GO:0008566,GO:0016020,GO:0001671,GO:0030150,GO:0005744,GO:0001405,GO:0005739,GO:0005743,GO:0015031,GO:0032781,GO:0007017,GO:0030286
EuglossaDilemma_000656	GO:0005515,GO:0003743,GO:0006413
EuglossaDilemma_000657	GO:0006511,GO:0016579,GO:0036459,GO:0004843,GO:0016787,GO:0008234,GO:0005737,GO:0048477,GO:0007601,GO:0007349,GO:0050829,GO:0004197,GO:0006897,GO:0045824,GO:0009950,GO:0045861,GO:0008354,GO:0035192,GO:0008583,GO:0005634,GO:0008233,GO:0006508,GO:0005829,GO:0005515,GO:0007275,GO:0050896,GO:0030154,GO:0016477
EuglossaDilemma_000658	GO:0003824,GO:0016491,GO:0055114,GO:0010181,GO:0005777,GO:0003973
EuglossaDilemma_000659	GO:0016020,GO:0016021,GO:0016740,GO:0016757,GO:0005794,GO:0000139,GO:0006486,GO:0030246,GO:0046872,GO:0004653,GO:0005795,GO:0009312,GO:0032504,GO:0006493,GO:0033363,GO:0051047,GO:0005783
EuglossaDilemma_000660	GO:0010181,GO:0003824,GO:0016491,GO:0055114
EuglossaDilemma_000668	GO:0003674,GO:0008150,GO:0005575
EuglossaDilemma_000670	GO:0004722,GO:0016791,GO:0043169,GO:0006470
EuglossaDilemma_000671	GO:0042981
EuglossaDilemma_000678	GO:0055085,GO:0006811,GO:0070588,GO:0006816,GO:0005783,GO:0016020,GO:0005220,GO:0005262,GO:0005216,GO:0070679
EuglossaDilemma_000683	GO:0005524,GO:0016740,GO:0000166,GO:0004842,GO:0000209,GO:0006511,GO:0061631,GO:0005634
EuglossaDilemma_000684	GO:0016021,GO:0016055,GO:0017147,GO:0016020,GO:0005886,GO:0005789,GO:0005794,GO:0042995,GO:0000139,GO:0010008,GO:0045211,GO:0042734,GO:0001745,GO:0005887,GO:0012505,GO:0007476,GO:0005769,GO:0007367,GO:0031594,GO:0043001,GO:0006886,GO:0030054,GO:0030285,GO:0007480,GO:0008587,GO:0035017,GO:0050714,GO:0061355,GO:0031227,GO:0061357,GO:0070062,GO:0005771,GO:0030177,GO:0031228,GO:0099056,GO:0033157,GO:…
EuglossaDilemma_000686	GO:0050661,GO:0055114,GO:0006006,GO:0016614,GO:0006098,GO:0004345,GO:0005975,GO:0016491,GO:0005737,GO:0005829,GO:0006739,GO:0051156
EuglossaDilemma_000687	GO:0005761,GO:0032543
EuglossaDilemma_000691	GO:0006468,GO:0004672,GO:0005524
EuglossaDilemma_000693	GO:0005524,GO:0004672,GO:0006468,GO:0000166,GO:0016301,GO:0016740,GO:0016310,GO:0004674,GO:0004712,GO:0004713,GO:0005575,GO:0005634,GO:0005737,GO:0005856,GO:0018108,GO:0018105,GO:0018107
EuglossaDilemma_000695	GO:0005737,GO:0006914,GO:0016020
EuglossaDilemma_000696	GO:0003700,GO:0008270,GO:0043565,GO:0006355
EuglossaDilemma_000697	GO:0006468,GO:0004672,GO:0005524
EuglossaDilemma_000698	GO:0000932,GO:0005737,GO:0003723,GO:0003729,GO:0006402,GO:0033962,GO:0031087,GO:0005515
EuglossaDilemma_000701	GO:0005515
EuglossaDilemma_000702	GO:0005515
EuglossaDilemma_000703	GO:0003676,GO:0003723
EuglossaDilemma_000704	GO:0005515
EuglossaDilemma_000705	GO:0005887,GO:0003674,GO:0043005
EuglossaDilemma_000707	GO:0016180,GO:0032039,GO:0005634,GO:0005737,GO:0034472,GO:0003674
EuglossaDilemma_000708	GO:0019901,GO:0005737,GO:0035556,GO:0051087,GO:0051082,GO:0006457,GO:0051301,GO:0007275,GO:0051321,GO:0050821,GO:0007059,GO:0031072,GO:0070374,GO:0030296,GO:0007049,GO:0005515,GO:0002052,GO:0046628,GO:0005158,GO:0061098
EuglossaDilemma_000709	GO:0005524,GO:0005634,GO:0000166,GO:0003678,GO:0004386,GO:0032508,GO:0016787
EuglossaDilemma_000711	GO:0016491,GO:0055114
EuglossaDilemma_000712	GO:0046654,GO:0003934
EuglossaDilemma_000715	GO:0003723,GO:0008168,GO:0006364,GO:0016740,GO:0032259,GO:0005730,GO:0030532,GO:0032040,GO:0031428,GO:0008649,GO:0001651,GO:0005732,GO:0031167,GO:1990259,GO:0000494,GO:1990258,GO:0015030,GO:0005634
EuglossaDilemma_000716	GO:0016818,GO:0003676,GO:0003677,GO:0004386,GO:0003678,GO:0005524,GO:0005634,GO:0006289,GO:0006139
EuglossaDilemma_000717	GO:0046872,GO:0004462,GO:0016829,GO:0005515
EuglossaDilemma_000718	GO:0004462,GO:0046872
EuglossaDilemma_000720	GO:0004462,GO:0046872
EuglossaDilemma_000722	GO:0004418,GO:0033014,GO:0018160
EuglossaDilemma_000723	GO:0016021,GO:0006886,GO:0006605,GO:0005742,GO:0016020,GO:0005739,GO:0005741,GO:0015450,GO:0006626,GO:0030150,GO:0031307,GO:0070096,GO:0030943,GO:0016031,GO:0008320
EuglossaDilemma_000724	GO:0016021,GO:0055085,GO:0022857,GO:0005515,GO:0005634,GO:0016020
EuglossaDilemma_000725	GO:0016021,GO:0055085,GO:0022857
EuglossaDilemma_000726	GO:0003824
EuglossaDilemma_000730	GO:0003677
EuglossaDilemma_000732	GO:0005515
EuglossaDilemma_000734	GO:0008641
EuglossaDilemma_000764	GO:0042981,GO:0005515,GO:0043531
EuglossaDilemma_000765	GO:0006850,GO:0005743
EuglossaDilemma_000766	GO:0046872
EuglossaDilemma_000771	GO:0007268,GO:0048172,GO:0045202,GO:0008306,GO:0003674
EuglossaDilemma_000772	GO:0005524,GO:0008017,GO:0003777,GO:0007018,GO:0000166,GO:0003774,GO:0005634,GO:0005737,GO:0016887,GO:0000278,GO:0005875,GO:0005871,GO:0005874,GO:0016321,GO:0005876,GO:0051233,GO:0007052,GO:0040016,GO:0000212,GO:0000922,GO:0007140,GO:0007091,GO:0051257,GO:0016787,GO:0007049,GO:0051301,GO:0005856,GO:0051321
EuglossaDilemma_000773	GO:0017112
EuglossaDilemma_000774	GO:0005525,GO:0003924,GO:0007165,GO:0016020,GO:0000166,GO:0005886,GO:0009408,GO:0005516,GO:0006979,GO:0042594,GO:0019003,GO:0007265,GO:0006970
EuglossaDilemma_000775	GO:0005525,GO:0003924,GO:0016020,GO:0007165
EuglossaDilemma_000779	GO:0003712,GO:0016592,GO:0006357
EuglossaDilemma_000781	GO:0005759,GO:0009055,GO:0050660,GO:0005739,GO:0055114,GO:0022900,GO:0008258,GO:0002009,GO:0016491,GO:0007424,GO:0007443,GO:0006119,GO:0048567,GO:0017133,GO:0033539
EuglossaDilemma_000782	GO:0003735,GO:0006412,GO:0015934,GO:0005840
EuglossaDilemma_000783	GO:0005515,GO:0016020,GO:0016021,GO:0005789,GO:0012505,GO:0030433,GO:0030544,GO:0051085,GO:0071218
EuglossaDilemma_000784	GO:0016021,GO:0016020,GO:0005765,GO:0007041,GO:0016746,GO:0016740
EuglossaDilemma_000787	GO:0016021,GO:0005886,GO:0016020,GO:0006811,GO:0005216,GO:0015276,GO:0004970,GO:0038023,GO:0034220,GO:0035235,GO:0043235,GO:0005887,GO:0032590,GO:0019226,GO:0071683,GO:0042048,GO:0050911,GO:0004971,GO:0032281,GO:0050907,GO:0005102,GO:0050850,GO:0015026,GO:0010034,GO:0010157,GO:0071311,GO:0005230,GO:0004984,GO:0036082
EuglossaDilemma_000789	GO:0007173,GO:0048018,GO:0005154
EuglossaDilemma_000792	GO:0005737,GO:0030532,GO:0000244
EuglossaDilemma_000796	GO:0016021,GO:0016020,GO:0016787,GO:0015450,GO:0031305,GO:0006626,GO:0030150,GO:0005744,GO:0008566,GO:0008320,GO:0005739
EuglossaDilemma_000797	GO:0005634,GO:0006384,GO:0006366
EuglossaDilemma_000798	GO:0000981,GO:0003677,GO:0006355
EuglossaDilemma_000802	GO:0003677,GO:0006355,GO:0043565,GO:0005634,GO:0007275,GO:0003700,GO:0000981,GO:0006357,GO:0045944,GO:0000978,GO:0048728,GO:0007382,GO:0007381
EuglossaDilemma_000803	GO:0003677,GO:0006355,GO:0003700
EuglossaDilemma_000804	GO:0000981,GO:0003677,GO:0006355
EuglossaDilemma_000808	GO:0003700,GO:0000981,GO:0003677,GO:0005634,GO:0006355
EuglossaDilemma_000810	GO:0000981,GO:0003677,GO:0006355
EuglossaDilemma_000811	GO:0005634,GO:0003677,GO:0006355,GO:0043565,GO:0003700,GO:0000981,GO:0006357,GO:0007494,GO:0000977,GO:0045944,GO:0001228,GO:0007275,GO:0042803,GO:0007548,GO:0045498,GO:0009952,GO:0007432,GO:0033613,GO:0005515
EuglossaDilemma_000813	GO:0000981,GO:0003677,GO:0006355
EuglossaDilemma_000819	GO:0005634,GO:0003677,GO:0006355,GO:0043565,GO:0003700,GO:0007275,GO:0000981,GO:0006357,GO:0005737,GO:0007494,GO:0045944,GO:0007419,GO:0000122,GO:0007507,GO:0050767,GO:0009952,GO:0009948,GO:0048542,GO:0014019,GO:0000980,GO:0007384,GO:0007383,GO:0042694,GO:0000978,GO:0005515
EuglossaDilemma_000825	GO:0005634,GO:0003677,GO:0006355,GO:0043565,GO:0003700,GO:0007275,GO:0000981,GO:0006357,GO:0007494,GO:0045892,GO:0045893,GO:0000122,GO:0007507,GO:0007525,GO:0007424,GO:0005704,GO:0007480,GO:0001709,GO:0007501,GO:0005667,GO:0045570,GO:0017053,GO:0009952,GO:0007482,GO:0000980,GO:0007384,GO:0042659,GO:0032993,GO:0061327,GO:0048636,GO:0019904,GO:0000987,GO:0001706,GO:0042694,GO:0010092,GO:0060969,GO:…
EuglossaDilemma_000828	GO:0003677,GO:0006355,GO:0043565,GO:0005634,GO:0007275,GO:0000981,GO:0006357
EuglossaDilemma_000832	GO:0003677,GO:0006355,GO:0043565,GO:0005634,GO:0016020,GO:0016021,GO:0000981,GO:0006357,GO:0007494,GO:0003700,GO:0045944,GO:0007507,GO:0000976,GO:0007424,GO:0005704,GO:0007548,GO:0048066,GO:0008584,GO:0061101,GO:0007379,GO:0007431,GO:0035224,GO:0035215,GO:0046693,GO:0035277,GO:0000980,GO:0009997,GO:0007280,GO:0045705,GO:0008354,GO:0007506,GO:1902339,GO:0035263,GO:0007621,GO:0030539,GO:0045843,GO:…
EuglossaDilemma_000834	GO:0016021,GO:0005743,GO:0005747,GO:0016020,GO:0005739,GO:0055114,GO:0070469,GO:0003674,GO:0008150
EuglossaDilemma_000835	GO:0016491,GO:0016620,GO:0055114
EuglossaDilemma_000838	GO:0005515
EuglossaDilemma_000841	GO:0016021,GO:0005000,GO:0004930,GO:0007186,GO:0016020,GO:0005886,GO:0007165
EuglossaDilemma_000846	GO:0005525,GO:0005634,GO:0000166,GO:0016887,GO:0090307,GO:0005730,GO:0003924,GO:0040014,GO:0042273,GO:0042127,GO:0001652
EuglossaDilemma_000847	GO:0006468,GO:0004672,GO:0005524
EuglossaDilemma_000848	GO:0004806,GO:0006629
EuglossaDilemma_000849	GO:0003735,GO:0005762
EuglossaDilemma_000850	GO:0016020,GO:0016021,GO:0005774,GO:0003333,GO:0015171,GO:0005765,GO:0015811,GO:0015184,GO:0005764
EuglossaDilemma_000859	GO:0005737,GO:0005634,GO:0016787,GO:0006915,GO:0006309,GO:0004536,GO:0000790
EuglossaDilemma_000861	GO:0016021
EuglossaDilemma_000862	GO:0016021,GO:0006633,GO:0102756,GO:0102336,GO:0102337,GO:0102338,GO:0016020,GO:0016740,GO:0006629,GO:0006631
EuglossaDilemma_000863	GO:0016021,GO:0006633,GO:0102756,GO:0102336,GO:0102337,GO:0102338,GO:0016020,GO:0016740,GO:0006629,GO:0006631,GO:0051225,GO:0007110,GO:0007111,GO:0000212,GO:0007112,GO:0030148,GO:0034625,GO:0019367,GO:0030176,GO:0009922,GO:0042761,GO:0030497,GO:0034626,GO:0000915,GO:0042811
EuglossaDilemma_000864	GO:0016021,GO:0016020,GO:0016740,GO:0006629,GO:0006633,GO:0102336,GO:0102337,GO:0102338,GO:0102756,GO:0006631,GO:0030148,GO:0034625,GO:0019367,GO:0030176,GO:0009922,GO:0042761,GO:0030497,GO:0034626,GO:0035209,GO:0042632,GO:0006694
EuglossaDilemma_000868	GO:0016021,GO:0016020,GO:0016740,GO:0006629,GO:0006633,GO:0102336,GO:0102337,GO:0102338,GO:0102756,GO:0006631,GO:0030148,GO:0034625,GO:0019367,GO:0030176,GO:0009922,GO:0042761,GO:0030497,GO:0034626
EuglossaDilemma_000869	GO:0005739,GO:0008137,GO:0003954,GO:0016020,GO:0055114,GO:0005743,GO:0070469,GO:0005758,GO:0005747,GO:0006120,GO:0016491
EuglossaDilemma_000870	GO:0005515,GO:0071011,GO:0071013,GO:0000398,GO:0000278,GO:0007283,GO:0006325,GO:0030532,GO:0005686,GO:0030620,GO:0003723,GO:0005634
EuglossaDilemma_000871	GO:0016021
EuglossaDilemma_000872	GO:0016021
EuglossaDilemma_000874	GO:0016021,GO:0016020,GO:0016740,GO:0006629,GO:0006633,GO:0102336,GO:0102337,GO:0102338,GO:0102756,GO:0006631
EuglossaDilemma_000875	GO:0005525
EuglossaDilemma_000877	GO:0042060,GO:0003674,GO:0005575
EuglossaDilemma_000878	GO:0005634,GO:0051028,GO:0005515,GO:0005654
EuglossaDilemma_000879	GO:0032039,GO:0034474
EuglossaDilemma_000880	GO:0005524,GO:0008017,GO:0003777,GO:0007018,GO:0000166
EuglossaDilemma_000882	GO:0005634,GO:0003676,GO:0008270,GO:0006397,GO:0008380,GO:0005681,GO:0071011,GO:0071013,GO:0000398,GO:0003723,GO:0010628,GO:0071004,GO:0005686,GO:0000245
EuglossaDilemma_000883	GO:0005525,GO:0003924,GO:0000166,GO:0003743,GO:0006412,GO:0006413,GO:0005737,GO:0005829,GO:0017151,GO:0005515
EuglossaDilemma_000891	GO:0004325,GO:0006783,GO:0016829,GO:0006779,GO:0005743,GO:0046872,GO:0005739,GO:0051537,GO:0006782,GO:0016020,GO:0051536
EuglossaDilemma_000892	GO:0008168
EuglossaDilemma_000894	GO:0016021,GO:0016020
EuglossaDilemma_000896	GO:0016021,GO:0005375,GO:0006878,GO:0035434,GO:0016020,GO:0006811,GO:0006825,GO:0005886,GO:0002027,GO:0015679
EuglossaDilemma_000897	GO:0006508,GO:0008270,GO:0008237
EuglossaDilemma_000901	GO:0005634,GO:0003677,GO:0006355,GO:0003700
EuglossaDilemma_000904	GO:0005524,GO:0003676,GO:0004386,GO:0000166,GO:0016787,GO:0003724
EuglossaDilemma_000905	GO:0006355,GO:0003700,GO:0003677
EuglossaDilemma_000907	GO:0016791,GO:0004725,GO:0008138,GO:0006470,GO:0016311,GO:0016787,GO:0035335,GO:0004721
EuglossaDilemma_000909	GO:0016791,GO:0008138,GO:0004725,GO:0016311
EuglossaDilemma_000914	GO:0008083,GO:0007165,GO:0005104,GO:0008543,GO:0005576
EuglossaDilemma_000920	GO:0046983,GO:0003677,GO:0006355
EuglossaDilemma_000921	GO:0003677,GO:0006355
EuglossaDilemma_000922	GO:0003677,GO:0006355,GO:0003700,GO:0046983,GO:0005634,GO:0046872,GO:0007275,GO:0045944,GO:0007476,GO:0048813,GO:0007419,GO:0001228,GO:0045087,GO:0007367,GO:0007474,GO:0001700,GO:0010468,GO:0007526,GO:0048814,GO:0007350,GO:0016204,GO:0035289,GO:0042694,GO:0009608,GO:0035203,GO:0035288,GO:0035291,GO:0035287
EuglossaDilemma_000931	GO:0003674,GO:0008150,GO:0005575,GO:0016020,GO:0016021
EuglossaDilemma_000936	GO:0055114,GO:0016702,GO:0046872,GO:0016491
EuglossaDilemma_000937	GO:0008270,GO:0016020,GO:0016021,GO:0005741,GO:0005789,GO:0004842,GO:0000209,GO:0061630
EuglossaDilemma_000938	GO:0016021,GO:0016746,GO:0016020,GO:0016740
EuglossaDilemma_000939	GO:0003755,GO:0016853,GO:0000413,GO:0005737,GO:0005886,GO:0061077
EuglossaDilemma_000940	GO:0016021,GO:0005886,GO:0007602,GO:0007268,GO:0072659,GO:0000281,GO:0098793,GO:0045202,GO:0048488,GO:0016079,GO:0150008,GO:0016020,GO:0003674
EuglossaDilemma_000946	GO:0006629,GO:0052689,GO:0005576,GO:0016787,GO:0004806,GO:0008970,GO:0052739,GO:0052740,GO:0016021,GO:0016020,GO:0005615,GO:0016042,GO:0016298,GO:0080030,GO:0005575
EuglossaDilemma_000953	GO:0007034
EuglossaDilemma_000954	GO:0007034
EuglossaDilemma_000955	GO:0005515,GO:0004252,GO:0006508
EuglossaDilemma_000956	GO:0003723,GO:0009982,GO:0001522,GO:0009451,GO:0031119,GO:0008033,GO:0016853,GO:0005634,GO:0106029,GO:1990481
EuglossaDilemma_000957	GO:0005524,GO:0005515,GO:0000166,GO:0016887
EuglossaDilemma_000958	GO:0016887,GO:0005524
EuglossaDilemma_000959	GO:0003676
EuglossaDilemma_000962	GO:0008270,GO:0046872,GO:0005737,GO:0008092,GO:0008307,GO:0016010,GO:0016014,GO:0005886,GO:0045202,GO:0099536
EuglossaDilemma_000964	GO:0005515
EuglossaDilemma_000965	GO:0005515
EuglossaDilemma_000966	GO:0035303
EuglossaDilemma_000967	GO:0035303,GO:0005634,GO:0046872,GO:0005737
EuglossaDilemma_000968	GO:0042302
EuglossaDilemma_000970	GO:0042302
EuglossaDilemma_000971	GO:0042302,GO:0031012,GO:0040003,GO:0008010,GO:0062129
EuglossaDilemma_000972	GO:0016021,GO:0055085,GO:0022857,GO:0016020,GO:0005886,GO:0006820
EuglossaDilemma_000975	GO:0018149,GO:0003810,GO:0046872
EuglossaDilemma_000976	GO:0018149
EuglossaDilemma_000979	GO:0018342,GO:0008318
EuglossaDilemma_000980	GO:0005737,GO:0005874,GO:0048487,GO:0007023,GO:0007021,GO:0005856
EuglossaDilemma_000982	GO:0005515,GO:0005730,GO:0006364
EuglossaDilemma_000983	GO:0005515,GO:0080008,GO:0035071,GO:0043067
EuglossaDilemma_000984	GO:0003824,GO:0004661,GO:0005953,GO:0018344,GO:0004659,GO:0004662,GO:0035050,GO:0046579,GO:0018342,GO:0016740,GO:0042981
EuglossaDilemma_000985	GO:0003676,GO:0008270,GO:0005634,GO:0003725,GO:0035197,GO:0003723,GO:0005737,GO:0005730,GO:0006396,GO:0003726,GO:0008251,GO:0006382,GO:0000792,GO:0016246,GO:0070868,GO:0007291,GO:0031935
EuglossaDilemma_000989	GO:0005509
EuglossaDilemma_000993	GO:0005509
EuglossaDilemma_000995	GO:0016020,GO:0016021
EuglossaDilemma_000996	GO:0005739,GO:0003674,GO:0008150,GO:0005575
EuglossaDilemma_000997	GO:0016192,GO:0006904,GO:0005829,GO:0009267,GO:0008340,GO:0005769,GO:0005764,GO:0016020,GO:0019905,GO:0006897,GO:0000149,GO:0006727,GO:0034058,GO:0048072,GO:0005765,GO:0031902,GO:0016197,GO:0046907,GO:0031396,GO:0007220,GO:0008333,GO:0035542,GO:0030897,GO:0033263,GO:0007032,GO:0008057,GO:0097352,GO:0006622,GO:0006886,GO:0015031,GO:0005515,GO:0005768
EuglossaDilemma_000998	GO:0005829,GO:0005794,GO:0007030,GO:0009306,GO:0003674,GO:0005737
EuglossaDilemma_000999	GO:0016021,GO:0016020
EuglossaDilemma_001000	GO:0016779,GO:0043631,GO:0004652
EuglossaDilemma_001001	GO:0004129,GO:0016020,GO:0005739,GO:0006119,GO:0022900,GO:1902600,GO:0016021,GO:0005751,GO:0006123,GO:0000278,GO:0007030,GO:0008283,GO:0007406
EuglossaDilemma_001002	GO:0003682,GO:0006338,GO:0005515,GO:0016586
EuglossaDilemma_001003	GO:0005739,GO:0090175,GO:0034553,GO:0005749,GO:0005759,GO:0034614,GO:0003407,GO:0045333,GO:0008177
EuglossaDilemma_001004	GO:0016021,GO:0005789,GO:0006506,GO:0000009,GO:0004376,GO:0004584,GO:0016020,GO:0016740,GO:0005783,GO:0016757,GO:0097502,GO:0045313,GO:0030176,GO:0000030,GO:0045052,GO:0031501
EuglossaDilemma_001005	GO:0005524,GO:0003676,GO:0004386,GO:0000166,GO:0003723,GO:0000184,GO:0034459,GO:0016787,GO:0031047,GO:0005737,GO:0007275,GO:0030154,GO:0003724,GO:0051321,GO:0007283,GO:0048477
EuglossaDilemma_001006	GO:0046873,GO:0055085,GO:0030001,GO:0016020
EuglossaDilemma_001012	GO:0016021,GO:0003824,GO:0005975,GO:0032450,GO:0016020,GO:0008152,GO:0016787,GO:0016798,GO:0004558,GO:0090599,GO:0000023
EuglossaDilemma_001013	GO:0003824,GO:0005975,GO:0032450,GO:0008152,GO:0016787,GO:0016798,GO:0004558,GO:0090599,GO:0000023
EuglossaDilemma_001015	GO:0004114,GO:0008081,GO:0007165
EuglossaDilemma_001019	GO:0005515
EuglossaDilemma_001020	GO:0005515
EuglossaDilemma_001022	GO:0046872,GO:0005515,GO:0016020,GO:0016021,GO:0008270
EuglossaDilemma_001028	GO:0016020,GO:0006813
EuglossaDilemma_001029	GO:0016020,GO:0006813,GO:0016021,GO:0006811,GO:0005267,GO:0071805
EuglossaDilemma_001030	GO:0005576,GO:0005615,GO:0003674,GO:0008150,GO:0005575,GO:0032504
EuglossaDilemma_001034	GO:0005509
EuglossaDilemma_001040	GO:0016021,GO:0004930,GO:0007186,GO:0016020,GO:0048149,GO:0005887,GO:0007189,GO:0009267,GO:0008227,GO:0045471,GO:0008306,GO:0042594,GO:0046959,GO:0009744,GO:0071329,GO:0001588,GO:0043410,GO:0035075,GO:0004935,GO:0007188,GO:0071880,GO:0035100,GO:0045202,GO:0001963,GO:0007212
EuglossaDilemma_001041	GO:0005524,GO:0003777,GO:0007018,GO:0030286,GO:0000166,GO:0005737,GO:0005856,GO:0005874,GO:0003774,GO:0005929,GO:0042995,GO:0008569,GO:0042623,GO:0007605,GO:0003341,GO:0036157,GO:0016853,GO:0045505,GO:0051959,GO:0045503,GO:0036158,GO:0016887,GO:0005858
EuglossaDilemma_001042	GO:0003723
EuglossaDilemma_001043	GO:0006412,GO:0005739,GO:0043023,GO:0032543
EuglossaDilemma_001044	GO:0009058,GO:0003824,GO:0030170
EuglossaDilemma_001051	GO:0005509,GO:0003755,GO:0016020,GO:0016021,GO:0016853,GO:0000413,GO:0005783,GO:0012505,GO:0005615,GO:0045747,GO:0007444,GO:0046716,GO:0022416,GO:0008587
EuglossaDilemma_001056	GO:0003755,GO:0005509
EuglossaDilemma_001063	GO:0005634,GO:0005737,GO:0048471,GO:0007476,GO:0035070,GO:0003779,GO:0046716,GO:0060439,GO:0003012,GO:0010623,GO:0051496,GO:0030335,GO:1900026,GO:0044319,GO:0005856,GO:0051015,GO:0030866,GO:0051639,GO:0016021,GO:0016020
EuglossaDilemma_001064	GO:0016459,GO:0003774,GO:0007498,GO:0030239,GO:0005863,GO:0016740,GO:0005737,GO:0005856,GO:0031032,GO:0030016,GO:0032982,GO:0031430
EuglossaDilemma_001073	GO:0016021,GO:0016020,GO:0007616,GO:0007274,GO:0005575,GO:0045202,GO:0005515
EuglossaDilemma_001074	GO:0046872,GO:0005634,GO:0007616,GO:0005886,GO:0030424,GO:0008270,GO:0006914,GO:0031410,GO:0004842,GO:0016567,GO:0050808,GO:2000331,GO:0045886,GO:0010629,GO:0008582,GO:0045202,GO:0030054,GO:0040011,GO:0030514,GO:0048678,GO:0007628,GO:0016740,GO:0005515,GO:0061630,GO:0042995,GO:1900075
EuglossaDilemma_001075	GO:0046872,GO:0005515
EuglossaDilemma_001078	GO:0005515
EuglossaDilemma_001082	GO:0008168,GO:0016274,GO:0006479,GO:0035246,GO:0018216,GO:0016740,GO:0032259
EuglossaDilemma_001083	GO:0019464,GO:0005960,GO:0005739,GO:0006546
EuglossaDilemma_001089	GO:0003995,GO:0050660,GO:0016627,GO:0055114
EuglossaDilemma_001090	GO:0016787
EuglossaDilemma_001091	GO:0000287,GO:0009116,GO:0004749,GO:0009156,GO:0009165,GO:0044249,GO:0005524,GO:0016301,GO:0016740,GO:0016310,GO:0046872,GO:0006015,GO:0005737,GO:0006164,GO:0002189,GO:0042048
EuglossaDilemma_001092	GO:0005515,GO:0005524,GO:0016740,GO:0000166,GO:0016567,GO:0061631,GO:0005634,GO:0004842,GO:0000209,GO:0031625,GO:0070628,GO:0045880,GO:0043161
EuglossaDilemma_001093	GO:0005634,GO:0016567,GO:0004842,GO:0005515,GO:0036297,GO:0046872,GO:0008270,GO:0061630
EuglossaDilemma_001094	GO:0005737,GO:0005815
EuglossaDilemma_001096	GO:0005737,GO:0005829,GO:0002098,GO:0032447,GO:0034227,GO:0008033,GO:0046329,GO:0005634,GO:0031386
EuglossaDilemma_001117	GO:0005515,GO:0005634,GO:0006351,GO:0003674
EuglossaDilemma_001118	GO:0006139,GO:0003676,GO:0008408
EuglossaDilemma_001119	GO:0005524,GO:0016021,GO:0004222,GO:0016020,GO:0006508,GO:0016787,GO:0008233,GO:0008237,GO:0016887,GO:0004176,GO:0005739,GO:0008270,GO:0007005,GO:0042407,GO:0005743,GO:0065003,GO:0008053,GO:0034982
EuglossaDilemma_001120	GO:0006355,GO:0043565,GO:0003700,GO:0005634,GO:0003677
EuglossaDilemma_001124	GO:0006355,GO:0043565,GO:0003700,GO:0005634,GO:0003677
EuglossaDilemma_001125	GO:0006886,GO:0006606,GO:0005515,GO:0008536
EuglossaDilemma_001126	GO:0016021,GO:0035556,GO:0009190,GO:0016849,GO:0000166,GO:0016020,GO:0005524,GO:0046872,GO:0016829,GO:0004016,GO:0006171,GO:0005887,GO:0004383,GO:0007189,GO:0007283,GO:0007193
EuglossaDilemma_001127	GO:0016021,GO:0006886,GO:0016192,GO:0016020,GO:0005484,GO:0061025,GO:0005886,GO:0012505,GO:0005769,GO:0035088,GO:0007269,GO:0016081,GO:0031201,GO:0008021,GO:0000149,GO:0006906,GO:0048278,GO:0045571,GO:0034058,GO:0008285,GO:0048227,GO:0035264,GO:0035073,GO:0045807,GO:0005515
EuglossaDilemma_001128	GO:0016021,GO:0016020
EuglossaDilemma_001129	GO:0055085,GO:1990544,GO:0140021,GO:0005347,GO:0005471,GO:0005743
EuglossaDilemma_001130	GO:0055085,GO:0005743,GO:0022857,GO:0005347,GO:0005737,GO:0007275,GO:0005198,GO:0016600,GO:0016020,GO:0005886,GO:0072659,GO:0031410,GO:0008150,GO:0005901,GO:0002090,GO:0045807,GO:0070528,GO:1901890,GO:2000049
EuglossaDilemma_001131	GO:0005634,GO:0048024,GO:0005654,GO:0005681,GO:0003674,GO:0008150
EuglossaDilemma_001133	GO:0016020,GO:0016021,GO:0055114,GO:0004497,GO:0005506,GO:0016705,GO:0020037,GO:0005730,GO:0032040,GO:0030686
EuglossaDilemma_001134	GO:0005506,GO:0016705,GO:0020037,GO:0055114,GO:0016020,GO:0016021,GO:0004497
EuglossaDilemma_001135	GO:0005506,GO:0016705,GO:0020037,GO:0004497,GO:0055114,GO:0046872,GO:0016491
EuglossaDilemma_001140	GO:0006508,GO:0004185
EuglossaDilemma_001141	GO:0006355,GO:0003700,GO:0043565
EuglossaDilemma_001142	GO:0008446,GO:0019673,GO:0005737,GO:0048477,GO:0045747,GO:2000035,GO:0042351,GO:0042350,GO:0016829,GO:0045165
EuglossaDilemma_001143	GO:0051603,GO:0005839,GO:0004298
EuglossaDilemma_001144	GO:0003677,GO:0005634,GO:0005737,GO:0007417,GO:0045944,GO:0003713,GO:0007424,GO:0030674,GO:0003729,GO:0005829,GO:0048255
EuglossaDilemma_001145	GO:0016020,GO:0016021,GO:0012505,GO:0047372,GO:0008474,GO:0004620,GO:0006660,GO:0052651,GO:0098734
EuglossaDilemma_001146	GO:0005096,GO:0007165,GO:0005515
EuglossaDilemma_001147	GO:0005515
EuglossaDilemma_001149	GO:0016021,GO:0016020
EuglossaDilemma_001150	GO:0006511,GO:0016579,GO:0036459,GO:0004843,GO:0005634,GO:0005737,GO:0005829,GO:0004197,GO:0050821,GO:0090263,GO:0031935,GO:0031647,GO:0042675,GO:0032435,GO:0016787,GO:0008233,GO:0006508,GO:0008234,GO:0070374,GO:0045742,GO:0045874,GO:0046628
EuglossaDilemma_001151	GO:0003676,GO:0006355,GO:0032021
EuglossaDilemma_001153	GO:0006351,GO:0003714,GO:1903507
EuglossaDilemma_001156	GO:0006355,GO:0043565,GO:0003700,GO:0005634,GO:0003677,GO:0000981,GO:0006357,GO:0030154
EuglossaDilemma_001158	GO:0005737,GO:0004364,GO:0005515,GO:0016491,GO:0055114,GO:0006749,GO:0016782,GO:0045174,GO:0016740,GO:0098869,GO:0042803,GO:0006726,GO:0006728,GO:0004734,GO:0005739,GO:0050829,GO:0045824,GO:0043295
EuglossaDilemma_001159	GO:0005737,GO:0016787,GO:0003729,GO:0006378,GO:0005849,GO:0005634,GO:0006397,GO:0003723,GO:0017091
EuglossaDilemma_001160	GO:0003676,GO:0003723,GO:0003729,GO:0006417,GO:0042060,GO:0032991,GO:0045451,GO:0051276,GO:0060810,GO:0007311,GO:0005515,GO:1990904,GO:0043484,GO:0005654
EuglossaDilemma_001162	GO:0005515,GO:0004601,GO:0020037,GO:0006979,GO:0055114
EuglossaDilemma_001163	GO:0047617
EuglossaDilemma_001164	GO:0019287,GO:0008299,GO:0004163,GO:0016831,GO:0005524,GO:0005829
EuglossaDilemma_001167	GO:0005515
EuglossaDilemma_001169	GO:0005887,GO:0016021
EuglossaDilemma_001170	GO:0016021,GO:0005887,GO:0016020
EuglossaDilemma_001171	GO:0016021,GO:0005887,GO:0016010,GO:0016020,GO:0042383
EuglossaDilemma_001172	GO:0003697,GO:0006974,GO:0018142
EuglossaDilemma_001173	GO:0016791,GO:0004725,GO:0006470,GO:0016311
EuglossaDilemma_001177	GO:0016020,GO:0016021
EuglossaDilemma_001179	GO:0003779,GO:0005737,GO:0005885,GO:0034314,GO:0030833,GO:0015629,GO:0005515,GO:0005856,GO:0001745,GO:0033627,GO:0006886,GO:0051015,GO:0005200,GO:0000902,GO:0030037,GO:0051491,GO:0007413,GO:0007409,GO:0030029,GO:0008407,GO:0030589
EuglossaDilemma_001180	GO:0005515
EuglossaDilemma_001181	GO:0003677,GO:0003899,GO:0006351,GO:0005634,GO:0005666,GO:0006384
EuglossaDilemma_001182	GO:0005634,GO:0042254,GO:0030687,GO:0000055,GO:0005730,GO:0042273,GO:0000447
EuglossaDilemma_001184	GO:0005634,GO:0006355,GO:0043565,GO:0046982
EuglossaDilemma_001185	GO:0008289,GO:0006744,GO:0005739,GO:0005743
EuglossaDilemma_001186	GO:0016567,GO:0035556,GO:0040008
EuglossaDilemma_001187	GO:0005615,GO:0010506
EuglossaDilemma_001188	GO:0003824,GO:0016747,GO:0016740,GO:0005737,GO:0016746,GO:0005739,GO:0008289,GO:0005777,GO:0006869,GO:0033814,GO:0050632,GO:0005548,GO:0032385,GO:0015914
EuglossaDilemma_001196	GO:0016021,GO:0016020,GO:0005886,GO:0005229,GO:0006821,GO:0006812,GO:0005227,GO:0034220,GO:1902476,GO:0098655,GO:0055085
EuglossaDilemma_001197	GO:0008137,GO:0051539,GO:0055114,GO:0051536,GO:0048038
EuglossaDilemma_001198	GO:0007064,GO:0005515,GO:0007049,GO:0051301,GO:0005654,GO:0007059,GO:0005634,GO:0007411,GO:0003690,GO:0000785,GO:0034088,GO:0032116
EuglossaDilemma_001200	GO:0000122,GO:0005634,GO:0045887,GO:0016581,GO:0046959,GO:0060912,GO:0005515
EuglossaDilemma_001201	GO:0019005,GO:0031146,GO:0005515,GO:0016567
EuglossaDilemma_001202	GO:0016021,GO:0016020
EuglossaDilemma_001204	GO:0007155,GO:0007411,GO:0005515,GO:0005886
EuglossaDilemma_001205	GO:0016020,GO:0016021,GO:0003674,GO:0008150,GO:0005575
EuglossaDilemma_001206	GO:0008270
EuglossaDilemma_001207	GO:0008270
EuglossaDilemma_001212	GO:0016746,GO:0006644,GO:0016020,GO:0016021,GO:0016740,GO:0005739,GO:0032049,GO:0007291,GO:0007006,GO:0007007,GO:0035965,GO:0032577,GO:0032048,GO:0031966,GO:0008374,GO:0047184
EuglossaDilemma_001213	GO:0005524,GO:0004672,GO:0035091,GO:0006468,GO:0003779
EuglossaDilemma_001214	GO:0008270,GO:0046872,GO:0004842,GO:0016567,GO:0000151,GO:0005634,GO:0006511,GO:0061630,GO:0014014
EuglossaDilemma_001215	GO:0003677
EuglossaDilemma_001217	GO:0000077,GO:0005730,GO:0030896
EuglossaDilemma_001218	GO:0017056,GO:0005643,GO:0015031,GO:0006913,GO:0005737,GO:0031490,GO:0051028,GO:0005815,GO:0000785,GO:0005543,GO:0000922,GO:0005635,GO:0006606,GO:0030717,GO:0097298,GO:0097240,GO:0044613,GO:0005634,GO:0005856,GO:0006405,GO:0005694
EuglossaDilemma_001219	GO:0016021,GO:0008194,GO:0016758,GO:0016020,GO:0016740,GO:0016757
EuglossaDilemma_001220	GO:0005576,GO:0007275,GO:0005102,GO:0016055
EuglossaDilemma_001226	GO:0007049,GO:0006289,GO:0005675,GO:0061575,GO:0045737,GO:0005634,GO:0046872,GO:0006468,GO:0008270,GO:0000079,GO:0006357,GO:0006367,GO:0016740,GO:0032806,GO:0006281,GO:0043539
EuglossaDilemma_001227	GO:0032589,GO:0050808
EuglossaDilemma_001230	GO:0016226,GO:0097361,GO:0005515
EuglossaDilemma_001231	GO:0000145,GO:0006904,GO:0090522,GO:0015031,GO:0006887,GO:0006893,GO:0006612,GO:0005737,GO:0005886,GO:0050803,GO:0007268,GO:0007298,GO:0045887,GO:0098793,GO:0007269,GO:0016192,GO:0016081,GO:0016080,GO:0016028,GO:0016324,GO:0016020,GO:0007286,GO:0045202,GO:0000916,GO:0032584,GO:0007110,GO:0007111,GO:0007009,GO:0000212,GO:0009925,GO:0003674
EuglossaDilemma_001232	GO:0046872,GO:0006355,GO:0017025,GO:0070897,GO:0006352,GO:0005634,GO:0006357,GO:0008134,GO:0006367,GO:0051123,GO:0097550,GO:0001174,GO:0051101,GO:0001139,GO:0000979,GO:0005515,GO:0042789
EuglossaDilemma_001233	GO:0006508,GO:0004198
EuglossaDilemma_001234	GO:0016791,GO:0004725,GO:0005856,GO:0005515,GO:0006470,GO:0016311
EuglossaDilemma_001235	GO:0035101
EuglossaDilemma_001237	GO:0016021,GO:0003824,GO:0016020,GO:0005975
EuglossaDilemma_001238	GO:0055114
EuglossaDilemma_001239	GO:0042450,GO:0004056,GO:0003824
EuglossaDilemma_001240	GO:0042246,GO:0007155,GO:0016021
EuglossaDilemma_001241	GO:0003779,GO:0007015,GO:2000601
EuglossaDilemma_001242	GO:0005634,GO:0003676,GO:0008270,GO:0046872
EuglossaDilemma_001243	GO:0005515,GO:0046872,GO:0005634,GO:0005829,GO:0051726,GO:0016567,GO:0019005,GO:0031146,GO:0000086
EuglossaDilemma_001244	GO:0003676,GO:0005634,GO:0016020,GO:0016021,GO:0005637,GO:0005737,GO:0012505,GO:0005654,GO:0000922,GO:0030514,GO:0006997,GO:0006998,GO:0005639,GO:0001525,GO:1902531,GO:0005856,GO:0007275,GO:0031490
EuglossaDilemma_001245	GO:0005840,GO:0003735,GO:0006412,GO:0019843,GO:0022625,GO:0002181,GO:0022626
EuglossaDilemma_001246	GO:0005524,GO:0016887,GO:0016020,GO:0016021,GO:0000166,GO:0042626,GO:0005886,GO:0055085,GO:0016787
EuglossaDilemma_001247	GO:0005524,GO:0016887,GO:0016020,GO:0016021,GO:0000166
EuglossaDilemma_001248	GO:0005524,GO:0016887,GO:0016020,GO:0016021,GO:0005886,GO:0055085,GO:0042626,GO:0000166,GO:0016787
EuglossaDilemma_001250	GO:0005524,GO:0016887,GO:0016020,GO:0016021,GO:0000166,GO:0005886,GO:0055085,GO:0042626,GO:0006641,GO:0016787
EuglossaDilemma_001253	GO:0005634,GO:0006357,GO:0003712,GO:0030274,GO:0045892,GO:0045944,GO:0007476,GO:0007411,GO:0045893,GO:0000122,GO:0007399,GO:0007275,GO:0008134,GO:0048749,GO:0070983,GO:0010468,GO:0022416,GO:0005667,GO:0035050,GO:0008407,GO:0001085,GO:0007350,GO:0007563,GO:0001102,GO:0005515
EuglossaDilemma_001256	GO:0008237,GO:0004222,GO:0006508,GO:0016020,GO:0016021
EuglossaDilemma_001261	GO:0005515,GO:0008154,GO:0033627,GO:0048471,GO:0048477,GO:0030866,GO:0016203,GO:0007155,GO:0007030,GO:0032956,GO:0016301,GO:0030031,GO:0008360,GO:0000902,GO:0031209,GO:0030036,GO:0045178,GO:0048846,GO:0007528,GO:0022416,GO:0032991,GO:0072499,GO:0030032,GO:0045860,GO:0031258,GO:0051495,GO:0021955,GO:0016310,GO:0045296,GO:0051491,GO:0045180,GO:0060269,GO:0051496,GO:0017124,GO:0042247,GO:0098858,GO:…
EuglossaDilemma_001263	GO:0020037,GO:0016705,GO:0005506,GO:0055114
EuglossaDilemma_001264	GO:0016021,GO:0016020,GO:0008236,GO:0005787,GO:0006465,GO:0008233,GO:0016787,GO:0006508,GO:0005783,GO:0005789,GO:0004252,GO:0031090,GO:0012505
EuglossaDilemma_001266	GO:0090175,GO:0000281,GO:0043547,GO:0005096
EuglossaDilemma_001268	GO:0005874,GO:0000922,GO:0005813,GO:0032467
EuglossaDilemma_001269	GO:0005515,GO:0016021,GO:0016020,GO:0003674,GO:0008150,GO:0005575
EuglossaDilemma_001279	GO:0005515
EuglossaDilemma_001281	GO:0008265,GO:0030151,GO:0003824,GO:0030170,GO:0006777
EuglossaDilemma_001284	GO:0042302
EuglossaDilemma_001285	GO:0005634,GO:0003723,GO:0005730,GO:0042273
EuglossaDilemma_001286	GO:0005525,GO:0016021,GO:0016020,GO:0000166
EuglossaDilemma_001287	GO:0005515,GO:0005794,GO:0016567,GO:0046580
EuglossaDilemma_001288	GO:0005085
EuglossaDilemma_001291	GO:0006355,GO:0046983,GO:0005515,GO:0006805,GO:0009410,GO:0005634,GO:0048511,GO:0003677,GO:0046982,GO:0005829,GO:0008049,GO:0045944,GO:0000122,GO:0007613,GO:0036011,GO:0048814,GO:0048800,GO:0007469,GO:0045676,GO:0010092,GO:0000981,GO:0030522,GO:1990837,GO:0004879,GO:0045466,GO:0007468
EuglossaDilemma_001298	GO:0016021,GO:0016020
EuglossaDilemma_001299	GO:0005515
EuglossaDilemma_001300	GO:0008270,GO:0003676,GO:0006351,GO:0006379
EuglossaDilemma_001301	GO:0008236,GO:0006508
EuglossaDilemma_001302	GO:0008236,GO:0006508,GO:0016021,GO:0008239,GO:0016020
EuglossaDilemma_001303	GO:0007165,GO:0019888,GO:0000159,GO:0043666
EuglossaDilemma_001304	GO:0008270,GO:0046872,GO:0005634,GO:0005737,GO:0007430,GO:0031369,GO:0035149,GO:0032797,GO:0071364,GO:1990261,GO:0008543,GO:0007173
EuglossaDilemma_001305	GO:0005515
EuglossaDilemma_001306	GO:0055085,GO:0006811,GO:0015075,GO:0016020
EuglossaDilemma_001307	GO:0006289,GO:0006355,GO:0000439
EuglossaDilemma_001308	GO:0006099,GO:0055114,GO:0005975,GO:0019752,GO:0006108,GO:0003824,GO:0016615,GO:0016491,GO:0016616,GO:0030060
EuglossaDilemma_001310	GO:0046982,GO:0005634,GO:0005737,GO:0005829,GO:0005886,GO:0005654,GO:0048190,GO:0005813,GO:0008340,GO:0007411,GO:0007623,GO:0005694,GO:0008134,GO:0000077,GO:0009314,GO:0007444,GO:0007093,GO:0007088,GO:0009411,GO:0045172,GO:0040008,GO:0035332,GO:0008103,GO:0045927,GO:0007294,GO:0046579,GO:0007280,GO:0019904,GO:0042994,GO:0050815,GO:0005515,GO:0051012,GO:0150013
EuglossaDilemma_001311	GO:0008289,GO:0006869,GO:0005783,GO:0043231,GO:0005829,GO:0005886,GO:0005794,GO:0032934,GO:0006886,GO:0016020,GO:0007030,GO:0097038,GO:0007291,GO:0015248,GO:0015918
EuglossaDilemma_001312	GO:0016021,GO:0004190,GO:0016020,GO:0006508,GO:0005783,GO:0005794,GO:0071556,GO:0030660,GO:0006465,GO:0071458,GO:0042500,GO:0033619,GO:0016787
EuglossaDilemma_001313	GO:0016020,GO:0016021
EuglossaDilemma_001315	GO:0016740,GO:0016746,GO:0016788,GO:0016491,GO:0004315,GO:0031177,GO:0004312,GO:0009058,GO:0006633,GO:0055114
EuglossaDilemma_001316	GO:0035556
EuglossaDilemma_001327	GO:0006355,GO:0046983,GO:0005515,GO:0005634,GO:0016020,GO:0016021
EuglossaDilemma_001328	GO:0048037,GO:0005615,GO:0000122,GO:0042803,GO:0008134,GO:0005576
EuglossaDilemma_001329	GO:0006886,GO:0016020,GO:0005801
EuglossaDilemma_001330	GO:0005840,GO:0003735,GO:0006412
EuglossaDilemma_001331	GO:0003824,GO:0035596,GO:0016740,GO:0051536,GO:0051539,GO:0006400
EuglossaDilemma_001332	GO:0005515
EuglossaDilemma_001336	GO:0005515,GO:0005737,GO:0005829,GO:0001736,GO:0042067,GO:0060071,GO:0001737,GO:0016318
EuglossaDilemma_001338	GO:0005730,GO:0000463,GO:0000466,GO:0005515
EuglossaDilemma_001339	GO:0008033,GO:0005739
EuglossaDilemma_001340	GO:0005524,GO:0005515,GO:0016817,GO:0005634,GO:0000166,GO:0004386,GO:0016787,GO:0045892,GO:0005654,GO:0008340,GO:0007476,GO:0007411,GO:0000122,GO:0019730,GO:0016322,GO:0008582,GO:1903688,GO:0040011,GO:0008094,GO:0007379,GO:0046622,GO:0007614,GO:0007350,GO:1902685,GO:0043044,GO:0007507
EuglossaDilemma_001341	GO:0003677,GO:0005634,GO:0005515
EuglossaDilemma_001342	GO:0022857,GO:0055085
EuglossaDilemma_001343	GO:0046872,GO:0080009,GO:0036396,GO:0005634,GO:0006397,GO:0000381,GO:0030154,GO:0007275,GO:0007548,GO:0007530,GO:0008380
EuglossaDilemma_001344	GO:0005515
EuglossaDilemma_001345	GO:0005509
EuglossaDilemma_001346	GO:0043461
EuglossaDilemma_001347	GO:0007155,GO:0008305
EuglossaDilemma_001348	GO:0006506,GO:0016021,GO:0000139,GO:0016020,GO:0005794,GO:0016788,GO:0031227,GO:0006505
EuglossaDilemma_001349	GO:0005525,GO:0000166,GO:0005794,GO:0043001,GO:0006886,GO:0008150,GO:0005575,GO:0033365
EuglossaDilemma_001350	GO:0006886,GO:0005794,GO:0016192,GO:0030117,GO:0030121,GO:0016020,GO:0015031,GO:0031410,GO:0055037,GO:0030136,GO:0048749,GO:0005802,GO:0035615,GO:0030141,GO:0033363,GO:0035652,GO:0006898,GO:0006896,GO:0140312
EuglossaDilemma_001351	GO:0008180,GO:0004222,GO:0005515,GO:0046872,GO:0008237,GO:0070122,GO:0016787,GO:0008233,GO:0006508,GO:0005737,GO:0048477,GO:0007275,GO:0008347,GO:0007281,GO:0050821,GO:0007409,GO:0036099,GO:0034399,GO:1903364,GO:0001751,GO:0007310,GO:0007314,GO:0048142,GO:0035207,GO:0032435,GO:0000338,GO:0048140,GO:0045787,GO:0035204,GO:0019784,GO:0005634,GO:0030154
EuglossaDilemma_001353	GO:0005515,GO:0005737,GO:0022008,GO:0005829
EuglossaDilemma_001354	GO:0046872,GO:0006355,GO:0017025,GO:0070897,GO:0005634,GO:0006352
EuglossaDilemma_001355	GO:0007020,GO:0007017,GO:0031122,GO:0000930,GO:0005874,GO:0005525,GO:0003924
EuglossaDilemma_001356	GO:0016429,GO:0031515,GO:0030488
EuglossaDilemma_001357	GO:0016021,GO:0005789,GO:0007029,GO:0016020,GO:0005783,GO:0006887,GO:0022416,GO:0008407,GO:0004129,GO:0001555,GO:0007296,GO:0051686,GO:0007275,GO:0030154,GO:0003674,GO:0048477
EuglossaDilemma_001358	GO:0015986,GO:0046933,GO:0045261,GO:0016020,GO:0006811,GO:0006754,GO:0005739,GO:1902600,GO:0000275,GO:0005743,GO:0005756
EuglossaDilemma_001359	GO:0003677,GO:0046983,GO:0003899,GO:0006351,GO:0005634,GO:0005666,GO:0006383,GO:0005736,GO:0006360,GO:0005515,GO:0001056,GO:0001054,GO:0042797
EuglossaDilemma_001360	GO:0005509,GO:0019722,GO:0046872,GO:0005737,GO:0005829,GO:0006468,GO:0005654,GO:0005813,GO:0030496,GO:0005814,GO:0007099,GO:0071361,GO:0005819,GO:0005938,GO:0016028,GO:0046716,GO:0042052,GO:0007608,GO:0007605,GO:0072686,GO:0072499,GO:0035071,GO:0070855,GO:0030048,GO:0031476,GO:0016059,GO:0016056,GO:0016062,GO:0016060,GO:0097431,GO:0032036,GO:0031475,GO:2001259,GO:0051383,GO:0031489,GO:0016061,GO:…
EuglossaDilemma_001361	GO:0005515
EuglossaDilemma_001362	GO:0016791,GO:0008420,GO:0006470,GO:0016787,GO:0016311,GO:0004721,GO:0005886,GO:0006357,GO:0016020,GO:0040019
EuglossaDilemma_001364	GO:0000139,GO:0016020
EuglossaDilemma_001367	GO:0016021,GO:0003676,GO:0003723,GO:0016020,GO:0005634,GO:0000932,GO:0043186,GO:0032991,GO:1903829,GO:0047485,GO:0070895,GO:0005515,GO:0005737
EuglossaDilemma_001368	GO:0080019,GO:0016020,GO:0016021,GO:0016491,GO:0055114,GO:0006629,GO:0102965,GO:0012505,GO:0005777,GO:0010025,GO:0035336,GO:0043231
EuglossaDilemma_001369	GO:0080019
EuglossaDilemma_001370	GO:0080019,GO:0016020,GO:0016021,GO:0016491,GO:0055114,GO:0006629,GO:0102965,GO:0005777,GO:0010025,GO:0035336,GO:0043231
EuglossaDilemma_001371	GO:0005840,GO:0003735,GO:0006412,GO:0022627,GO:0005737,GO:0005829,GO:0048477,GO:0002181,GO:0007275,GO:0030154
EuglossaDilemma_001372	GO:0016021,GO:0016020
EuglossaDilemma_001373	GO:0016567,GO:0006511,GO:0019005,GO:0031146,GO:0030513,GO:0000086,GO:0016021,GO:0016020,GO:0005515,GO:0005634,GO:0005829,GO:0051726,GO:0034976
EuglossaDilemma_001374	GO:0016021,GO:0016485
EuglossaDilemma_001375	GO:0003677,GO:0006355,GO:0005634
EuglossaDilemma_001376	GO:0005515
EuglossaDilemma_001377	GO:0005634,GO:0003677,GO:0006355,GO:0043565,GO:0000981,GO:0006357
EuglossaDilemma_001378	GO:0007165,GO:0035091,GO:0005515
EuglossaDilemma_001379	GO:0046872,GO:0005524,GO:0006633,GO:0016874,GO:0003989,GO:0005737,GO:0000902,GO:0019432,GO:0009744,GO:0071329,GO:0005977,GO:0004075,GO:0000166,GO:0006629,GO:0003824,GO:0008152,GO:0006631,GO:2001295
EuglossaDilemma_001380	GO:0016021,GO:0051033,GO:0033227,GO:0016020
EuglossaDilemma_001381	GO:0016021
EuglossaDilemma_001383	GO:0006366
EuglossaDilemma_001386	GO:0008654,GO:0004609
EuglossaDilemma_001387	GO:0005525,GO:0003924,GO:0007264
EuglossaDilemma_001388	GO:0005525,GO:0003924
EuglossaDilemma_001390	GO:0055114,GO:0006729,GO:0004757,GO:0016491
EuglossaDilemma_001391	GO:0016021,GO:0055085,GO:0022857,GO:0016020,GO:0009636,GO:0097254,GO:0009331,GO:0052591,GO:0006072,GO:0061059,GO:0015647,GO:0002760,GO:0015835,GO:0004368
EuglossaDilemma_001392	GO:0016491,GO:0055114,GO:0004128
EuglossaDilemma_001393	GO:0004842,GO:0036297,GO:0043240,GO:0046872,GO:0016567,GO:0006281,GO:0006513,GO:0005575,GO:0005634,GO:0061630
EuglossaDilemma_001394	GO:0016021,GO:0055085,GO:0022857,GO:0016020
EuglossaDilemma_001395	GO:0016021,GO:0016020,GO:0007219,GO:0055037,GO:0007220,GO:0005770,GO:0006509,GO:0035333,GO:0034205,GO:0070765,GO:0010950,GO:0016485
EuglossaDilemma_001396	GO:0003676,GO:0005634,GO:0003677,GO:0046872,GO:0005700,GO:0045892,GO:0031490,GO:0048813,GO:0005703,GO:0006265,GO:0006281,GO:0000790,GO:0003682,GO:0006355,GO:0010629,GO:0043565,GO:0006342,GO:0005704,GO:0000978,GO:0005667,GO:0006310,GO:0006338,GO:0016458,GO:0031011,GO:0048096,GO:0031519,GO:0000980,GO:0006974,GO:0005515,GO:0007275
EuglossaDilemma_001397	GO:0000398,GO:0089701,GO:0003723,GO:0046872,GO:0003676
EuglossaDilemma_001398	GO:0006468,GO:0004672,GO:0005524
EuglossaDilemma_001399	GO:0016020,GO:0016021,GO:0005886
EuglossaDilemma_001400	GO:0016020,GO:0016021,GO:0005829,GO:0030139,GO:0008104,GO:0006897,GO:0042147
EuglossaDilemma_001401	GO:0055114,GO:0047522,GO:0032440,GO:0005737
EuglossaDilemma_001402	GO:0003677,GO:0006355,GO:0043565,GO:0005634,GO:0007275,GO:0000981,GO:0006357,GO:0007411,GO:0048663
EuglossaDilemma_001404	GO:0003677
EuglossaDilemma_001407	GO:0046872
EuglossaDilemma_001408	GO:0006890,GO:0016021
EuglossaDilemma_001409	GO:0061630,GO:0016567,GO:0016740,GO:0005634,GO:0005886,GO:0007494,GO:0008270,GO:0048471,GO:0031410,GO:0007391,GO:0008258,GO:0004842,GO:0040003,GO:0007015,GO:0045296,GO:0036396,GO:0007427,GO:0035282,GO:0060429,GO:0016020,GO:0046872,GO:0005737,GO:0007275,GO:0030155
EuglossaDilemma_001411	GO:0030328,GO:0055114,GO:0016670,GO:0001735
EuglossaDilemma_001413	GO:0003824,GO:0030170,GO:0019346,GO:0005737,GO:0006750,GO:0019343,GO:0080146,GO:0044540,GO:0000096,GO:0004123,GO:0003962,GO:0016846,GO:0016829,GO:0019344
EuglossaDilemma_001415	GO:0046872,GO:0005515,GO:0003682,GO:0005634,GO:0042393,GO:0045892
EuglossaDilemma_001417	GO:0016020,GO:0016021,GO:0005882,GO:0005634,GO:0005737,GO:0048137,GO:0001745,GO:0007417,GO:0007283,GO:0003682,GO:0008344,GO:0040003,GO:0005198,GO:0007430,GO:0005200,GO:0006342,GO:0007110,GO:0007112,GO:0035262,GO:0008285,GO:0000922,GO:1900182,GO:0005635,GO:0007097,GO:0005652,GO:0030838,GO:0007084,GO:0005102,GO:0005637,GO:0071763,GO:0006997,GO:0006998,GO:0050777,GO:0005641,GO:0090435,GO:0007569,GO:…
EuglossaDilemma_001423	GO:0016021,GO:0016020
EuglossaDilemma_001424	GO:0016021
EuglossaDilemma_001426	GO:0004563,GO:0005975,GO:0005515
EuglossaDilemma_001427	GO:0005515
EuglossaDilemma_001428	GO:0055085,GO:0006811,GO:0016020,GO:0016021,GO:0015377,GO:0022857
EuglossaDilemma_001429	GO:0016787,GO:0016403,GO:0016597,GO:0006525,GO:0000052,GO:0045429,GO:0016813
EuglossaDilemma_001431	GO:0005515,GO:0008574,GO:0007018,GO:0007605,GO:0003341,GO:0045504,GO:0045503,GO:0036157,GO:0036158,GO:0016787
EuglossaDilemma_001445	GO:0016021,GO:0016020
EuglossaDilemma_001446	GO:0005509,GO:0016021,GO:0005886,GO:0016020,GO:0007155,GO:0007156,GO:0050839,GO:0005887,GO:0042803,GO:0016324,GO:0046843,GO:0098609,GO:0016339,GO:0044331,GO:0005902
EuglossaDilemma_001448	GO:0006355,GO:0046983,GO:0030182,GO:0003677,GO:0005634,GO:0016319,GO:0007411,GO:0007423,GO:0048843,GO:0006357,GO:0000978,GO:0000981,GO:0007275,GO:0007399,GO:0030154
EuglossaDilemma_001449	GO:0008488,GO:0017187,GO:0016020,GO:0016021,GO:0018214,GO:0016829,GO:0019842
EuglossaDilemma_001450	GO:0016021,GO:0055085,GO:0022857,GO:0016020
EuglossaDilemma_001451	GO:0005549,GO:0005576
EuglossaDilemma_001453	GO:0005509
EuglossaDilemma_001455	GO:0016491,GO:0055114,GO:0005507,GO:0046872,GO:0005886,GO:0040003,GO:0055072,GO:0006826,GO:0004322,GO:0016682
EuglossaDilemma_001456	GO:0016021,GO:0016020
EuglossaDilemma_001457	GO:0007269,GO:0008021,GO:0005524
EuglossaDilemma_001458	GO:0005576,GO:0008191,GO:0005515,GO:0030414,GO:0010466,GO:0010951,GO:0004857,GO:0030425,GO:0071711,GO:0008270,GO:0005615,GO:0048477,GO:0007419,GO:0031012,GO:0007155,GO:0048526,GO:0060232,GO:0007472,GO:0007426,GO:0035202,GO:0010033,GO:0051045,GO:0002020,GO:0042331,GO:0046872,GO:0007275,GO:0030154
EuglossaDilemma_001462	GO:0007269,GO:0008021,GO:0046872,GO:0005524
EuglossaDilemma_001465	GO:0005515
EuglossaDilemma_001472	GO:0055114,GO:0004497,GO:0003824,GO:0016715,GO:0004500,GO:0005507
EuglossaDilemma_001476	GO:0046983
EuglossaDilemma_001477	GO:0035556,GO:0005085,GO:0005515
EuglossaDilemma_001482	GO:0003993
EuglossaDilemma_001484	GO:0003674,GO:0005575,GO:0008150
EuglossaDilemma_001486	GO:0016021,GO:0016020
EuglossaDilemma_001487	GO:0022857,GO:0016021,GO:0055085
EuglossaDilemma_001488	GO:0016021,GO:0055085,GO:0022857,GO:0016020
EuglossaDilemma_001491	GO:0006139,GO:0019205,GO:0005524
EuglossaDilemma_001496	GO:0005515
EuglossaDilemma_001500	GO:0005515,GO:0016301,GO:0016740,GO:0016310,GO:0005524,GO:0019205,GO:0006139,GO:0048149,GO:0005886,GO:0008049,GO:0007165,GO:0042058,GO:0045179,GO:0048471,GO:0005856,GO:0019991,GO:0007268,GO:0007391,GO:0045475,GO:0000122,GO:0001738,GO:0007399,GO:0045887,GO:0031594,GO:0043195,GO:0005938,GO:0016327,GO:0045175,GO:0008104,GO:0045167,GO:0016020,GO:0005154,GO:0045211,GO:0030707,GO:0045202,GO:0043005,GO:…
EuglossaDilemma_001501	GO:0005515
EuglossaDilemma_001510	GO:0005515
EuglossaDilemma_001511	GO:0016301,GO:0046854,GO:0048015
EuglossaDilemma_001513	GO:0003676,GO:0003724,GO:0004386,GO:0003723,GO:0005524,GO:0005634
EuglossaDilemma_001514	GO:0006412,GO:0003723,GO:0003735,GO:0022625,GO:0002181,GO:0005840,GO:0022626,GO:0000027,GO:1902626
EuglossaDilemma_001515	GO:0016491,GO:0055114,GO:0003857,GO:0006631,GO:0070403,GO:0050104,GO:0016616
EuglossaDilemma_001516	GO:0005737,GO:0003677,GO:0006355,GO:0042025,GO:0003700,GO:0005515,GO:0005634,GO:0005829,GO:0006974,GO:0005654,GO:0000981,GO:0045944,GO:0048813,GO:0001228,GO:0048935,GO:0045087,GO:0006955,GO:0010628,GO:0009617,GO:0061057,GO:0043565,GO:0006964,GO:0061059,GO:0050829,GO:0051607,GO:0006963,GO:0005719,GO:0042802,GO:0042742,GO:0002230,GO:0045089,GO:0050766,GO:2000647,GO:0034198,GO:0045088,GO:0045429,GO:…
EuglossaDilemma_001517	GO:0016021,GO:0016192,GO:0015031,GO:0016020,GO:0000139
EuglossaDilemma_001518	GO:0005737,GO:0006606,GO:0042025,GO:0061608,GO:0005515,GO:0015031,GO:0005634,GO:0006607,GO:0007291,GO:0042332,GO:0048542,GO:0007301,GO:0005654,GO:0008139
EuglossaDilemma_001519	GO:0007165,GO:0046856,GO:0052745,GO:0016020,GO:0016787,GO:0031410,GO:0005768,GO:0010008,GO:0004439,GO:0030670,GO:0031901,GO:0005737,GO:0005769,GO:0055037,GO:0000281,GO:0043087,GO:0006897,GO:0005096,GO:0005770,GO:0046855,GO:2000431,GO:0032187,GO:0034593,GO:0043547
EuglossaDilemma_001520	GO:0006511,GO:0016579,GO:0036459,GO:0046872,GO:0004843
EuglossaDilemma_001521	GO:0005509,GO:0005515,GO:0005576
EuglossaDilemma_001524	GO:0016717,GO:0055114
EuglossaDilemma_001525	GO:0006357
EuglossaDilemma_001526	GO:0006357,GO:0003674,GO:0008150,GO:0005575,GO:0008045
EuglossaDilemma_001530	GO:0004984,GO:0005549,GO:0016020,GO:0007608
EuglossaDilemma_001531	GO:0005549,GO:0004984,GO:0016020,GO:0007608,GO:0016021,GO:0007165,GO:0005886,GO:0050896,GO:0050911
EuglossaDilemma_001534	GO:0016021,GO:0005549,GO:0007165,GO:0005886,GO:0004984,GO:0016020,GO:0007608,GO:0050896,GO:0050911
EuglossaDilemma_001535	GO:0046872
EuglossaDilemma_001540	GO:0055085,GO:0022857,GO:0016020,GO:0016021,GO:0015293,GO:0006814,GO:0008343,GO:0051780
EuglossaDilemma_001541	GO:0000166,GO:0016887,GO:0016021,GO:0006812
EuglossaDilemma_001542	GO:0005576,GO:0007411,GO:0045087,GO:0002225,GO:0008063,GO:0007399,GO:0008045,GO:0008083,GO:0021556,GO:0005121,GO:0010941,GO:0031637,GO:0048018,GO:0008592,GO:0005615,GO:0016021,GO:0016020,GO:0005125,GO:0050832,GO:0002804,GO:0050830,GO:0050829,GO:0042803,GO:0045752,GO:0007526,GO:0032991,GO:0009950,GO:0006965,GO:0007310,GO:0009953,GO:0009611,GO:0002807,GO:0031640,GO:0042542,GO:0061760,GO:0006967,GO:…
EuglossaDilemma_001546	GO:0070579,GO:0006211,GO:0080111,GO:0003677,GO:0008270,GO:0005634,GO:0046872,GO:0016491,GO:0055114,GO:0051213,GO:0005506,GO:0045944,GO:0007281,GO:0070989,GO:0035514,GO:0009451,GO:1901537,GO:0035511,GO:0035516
EuglossaDilemma_001549	GO:0080111,GO:0006211,GO:0070579
EuglossaDilemma_001550	GO:0006357,GO:0030374,GO:1903508
EuglossaDilemma_001552	GO:0006886,GO:0008270,GO:0006888,GO:0030127,GO:0016020,GO:0015031,GO:0005789,GO:0031410,GO:0012507,GO:0071711,GO:0000139,GO:0072659,GO:0040003,GO:0016203,GO:0007030,GO:0008360,GO:0000902,GO:0035151,GO:0035149,GO:0009306,GO:0007029,GO:0048081,GO:0070971,GO:0030011,GO:0003331,GO:0034394,GO:0022409,GO:0090110,GO:0035158,GO:0000149
EuglossaDilemma_001553	GO:0003723,GO:0005730,GO:0007475,GO:0003729,GO:0006417
EuglossaDilemma_001554	GO:0060090,GO:0043248
EuglossaDilemma_001555	GO:0060090,GO:0043248
EuglossaDilemma_001556	GO:0005980,GO:0005975,GO:0005978,GO:0004135,GO:0004134
EuglossaDilemma_001558	GO:0016021,GO:0016020,GO:0003674,GO:0008150,GO:0005575
EuglossaDilemma_001559	GO:0034464,GO:0060271
EuglossaDilemma_001560	GO:0032574,GO:0003723,GO:0004386,GO:0035194
EuglossaDilemma_001561	GO:0042765,GO:0016021,GO:0016255
EuglossaDilemma_001562	GO:0005515,GO:0005829,GO:0000045,GO:0006497,GO:0019898,GO:0000422,GO:0034599,GO:0080025,GO:0032266,GO:0034045,GO:0034497,GO:0044804
EuglossaDilemma_001563	GO:0046872,GO:0005524,GO:0005737,GO:0016887,GO:0015031,GO:0035494,GO:0000166,GO:0016787,GO:0016192,GO:0043001,GO:0098793,GO:0007269,GO:0008582,GO:0016082,GO:0007274,GO:0007424,GO:0048211,GO:0060439,GO:0007430,GO:0035002,GO:0005795,GO:0045202,GO:0006891,GO:0006914,GO:0031594,GO:0043195,GO:0007030,GO:0031629,GO:0048172,GO:0070050,GO:1900073,GO:0098527,GO:0099523,GO:0090160,GO:0099504,GO:0008021,GO:…
EuglossaDilemma_001564	GO:0005524,GO:0004672,GO:0004674,GO:0001558,GO:0030010,GO:0030295,GO:0042593,GO:0006468
EuglossaDilemma_001565	GO:0055085,GO:0016020,GO:0046873,GO:0030001
EuglossaDilemma_001566	GO:0005524,GO:0004672,GO:0006468,GO:0000166
EuglossaDilemma_001567	GO:0005515,GO:0008270,GO:0003677,GO:0018024,GO:0005634,GO:0034968
EuglossaDilemma_001568	GO:0005515
EuglossaDilemma_001576	GO:0019867
EuglossaDilemma_001577	GO:0046983
EuglossaDilemma_001578	GO:0046983,GO:0016020,GO:0016021,GO:0005886,GO:0050829,GO:0005229,GO:0006821,GO:0005247,GO:0050965,GO:0097603,GO:0034220,GO:1902476,GO:0005254,GO:0055085
EuglossaDilemma_001579	GO:0005524,GO:0005634,GO:0000287,GO:0004672,GO:0004715,GO:0000278,GO:0006468,GO:0000166,GO:0016301,GO:0016740,GO:0016310,GO:0046872,GO:0018108,GO:0004713,GO:0051301,GO:0001700,GO:0051299,GO:0051225,GO:0007093,GO:0051642,GO:0045736,GO:0005515,GO:0007049
EuglossaDilemma_001581	GO:0046872,GO:0003676,GO:0006397,GO:0005634,GO:0003729,GO:0010628,GO:0007275,GO:0051028,GO:1900364,GO:0046833,GO:0003723,GO:0005515
EuglossaDilemma_001582	GO:0016021,GO:0015293
EuglossaDilemma_001583	GO:0005515
EuglossaDilemma_001592	GO:0005576,GO:0008061
EuglossaDilemma_001596	GO:0016491,GO:0055114
EuglossaDilemma_001597	GO:0016787,GO:0044715
EuglossaDilemma_001598	GO:0005634,GO:0042254,GO:0005730,GO:0003723,GO:0030687,GO:0034399,GO:0006364,GO:0042273,GO:0003674
EuglossaDilemma_001618	GO:0007165,GO:0004114,GO:0008081,GO:0016787,GO:0004115,GO:0006198,GO:0046872
EuglossaDilemma_001640	GO:0003824
EuglossaDilemma_001643	GO:0005634,GO:0005737,GO:0005829,GO:0016605,GO:0005776
EuglossaDilemma_001646	GO:0006468,GO:0005515,GO:0004672,GO:0004713,GO:0005524
EuglossaDilemma_001648	GO:0008237,GO:0004222,GO:0006508,GO:0016021,GO:0016020,GO:0046872,GO:0005886,GO:0016787,GO:0008233
EuglossaDilemma_001649	GO:0004222,GO:0008237,GO:0006508
EuglossaDilemma_001651	GO:0005524,GO:0016021,GO:0008556,GO:0000166,GO:0006813,GO:0016020,GO:0046872,GO:0006811,GO:0071805,GO:0016787,GO:0005634,GO:0005737,GO:0005886,GO:0008340,GO:0019991,GO:0007268,GO:0008344,GO:0007626,GO:0015991,GO:0035159,GO:0060439,GO:0016323,GO:0007605,GO:0051124,GO:0005918,GO:0001894,GO:0006812,GO:1990573,GO:0006883,GO:0005890,GO:0030007,GO:0036376,GO:0009612,GO:0007630,GO:0035158,GO:0050905,GO:…
EuglossaDilemma_001652	GO:0005730,GO:0000469,GO:0005634,GO:0006364,GO:0042254,GO:0000462,GO:0030686
EuglossaDilemma_001654	GO:0006351,GO:0006366,GO:0006383,GO:0005665,GO:0005666,GO:0005736,GO:0005634,GO:0006360,GO:0042797,GO:0001054,GO:0001055,GO:0001056
EuglossaDilemma_001656	GO:0005515,GO:0045944,GO:0043130,GO:0005955,GO:0019904,GO:0033173
EuglossaDilemma_001657	GO:0007076,GO:0000796,GO:0007049,GO:0051301,GO:0005694,GO:0030261,GO:0005634,GO:0005737,GO:0000070,GO:0000281,GO:0000785,GO:0000793,GO:0000819,GO:0070194,GO:0000775,GO:0005720
EuglossaDilemma_001658	GO:0003723,GO:0003724,GO:0005524,GO:0003676,GO:0006401
EuglossaDilemma_001659	GO:0016192,GO:0000139,GO:0015031,GO:0005198,GO:0030127,GO:0090114,GO:1904263,GO:0005515,GO:0005764,GO:0051028,GO:0005643,GO:0005765,GO:0005789,GO:0005829,GO:0005654,GO:0045944,GO:0005703,GO:0003682,GO:0035293,GO:0005815,GO:0000785,GO:0034605,GO:0031080,GO:0006606,GO:0008363,GO:0060261,GO:0035859,GO:0061700,GO:0035077,GO:0016020,GO:0005783,GO:0005634,GO:0005737,GO:0012507,GO:0031410,GO:0005856,GO:…
EuglossaDilemma_001661	GO:0005576,GO:0004857,GO:0030414,GO:0004867
EuglossaDilemma_001662	GO:0005524,GO:0035556,GO:0004672,GO:0004674,GO:0006468,GO:0004697,GO:0000166,GO:0016301,GO:0016740,GO:0016310,GO:0004698,GO:0046872,GO:0007616,GO:0005886,GO:0034389,GO:0007030,GO:0045471,GO:0008285,GO:0009950,GO:0018105
EuglossaDilemma_001663	GO:0005515,GO:0003774,GO:0005524,GO:0016459,GO:0005856,GO:0007165
EuglossaDilemma_001666	GO:0005524,GO:0008017,GO:0003777,GO:0007018,GO:0035091,GO:0005515,GO:0000166,GO:0003774,GO:0016887,GO:0005829,GO:0006914,GO:0008574,GO:0005871,GO:0005874,GO:0005769,GO:0045167,GO:0032266,GO:0045022,GO:1901981,GO:0140024,GO:0005768
EuglossaDilemma_001667	GO:0016021,GO:0004190,GO:0016485
EuglossaDilemma_001668	GO:0016021,GO:0004190,GO:0016485
EuglossaDilemma_001669	GO:0016021,GO:0004190,GO:0016485
EuglossaDilemma_001670	GO:0005096,GO:0005634,GO:0051056,GO:0043547,GO:0005737
EuglossaDilemma_001677	GO:0003677,GO:0006355,GO:0043565,GO:0005634,GO:0000981,GO:0006357,GO:0001745,GO:0048856,GO:0045892,GO:0003700,GO:0045944,GO:0007283,GO:0007623,GO:0000976,GO:0008134,GO:0048749,GO:0008347,GO:0005667,GO:0001746,GO:0009649,GO:0035271,GO:0007455,GO:0001744,GO:0005515,GO:0007275
EuglossaDilemma_001684	GO:0005737,GO:0006364,GO:0000492,GO:0097255,GO:0003674,GO:0005575,GO:1990904
EuglossaDilemma_001685	GO:0016021,GO:0016020
EuglossaDilemma_001686	GO:0016021,GO:0016020
EuglossaDilemma_001688	GO:0016491,GO:0055114,GO:0046872,GO:0051213
EuglossaDilemma_001690	GO:0016491,GO:0055114
EuglossaDilemma_001691	GO:0005525,GO:0003924,GO:0000166,GO:0003743,GO:0006412,GO:0006413,GO:0005739,GO:0000049,GO:0032543,GO:0070124
EuglossaDilemma_001694	GO:0005975,GO:0004553,GO:0008152,GO:0016787,GO:0005764,GO:0016798,GO:0004567,GO:0006516,GO:0046355,GO:0016020,GO:0016021
EuglossaDilemma_001696	GO:0006511,GO:0016579,GO:0004843
EuglossaDilemma_001697	GO:0005634,GO:0008270,GO:0046872,GO:0003674,GO:0008150,GO:0005575
EuglossaDilemma_001698	GO:0003677,GO:0005634,GO:0006357,GO:0044212,GO:1901215,GO:0070822,GO:0000976,GO:0003682,GO:0045944,GO:0045747,GO:0001221,GO:0140297
EuglossaDilemma_001699	GO:0016274,GO:0018216,GO:0016740,GO:0008168,GO:0032259,GO:0035246,GO:0005634,GO:0005829,GO:0006355,GO:0019919,GO:0008469,GO:0034969,GO:0035242,GO:0035241,GO:0016571,GO:0042054,GO:0018024,GO:0043985,GO:0044020
EuglossaDilemma_001700	GO:0005737,GO:0006887,GO:0000145,GO:0015031,GO:0006893,GO:0098793,GO:0007269,GO:0016192,GO:0016081,GO:0016080,GO:0048278,GO:0090522,GO:0008013
EuglossaDilemma_001701	GO:0005525,GO:0003924
EuglossaDilemma_001702	GO:0017176
EuglossaDilemma_001704	GO:0009058,GO:0016844
EuglossaDilemma_001705	GO:0016021,GO:0016020,GO:0005615
EuglossaDilemma_001707	GO:0000398,GO:0005681,GO:0004386
EuglossaDilemma_001708	GO:0016021,GO:0004888,GO:0004930,GO:0007166,GO:0007186,GO:0016020,GO:0005886,GO:0008340,GO:0042594,GO:0007165
EuglossaDilemma_001709	GO:0016020,GO:0016021,GO:0005886,GO:0008340,GO:0007186,GO:0004930,GO:0004888,GO:0007166,GO:0042594,GO:0003007,GO:0007165
EuglossaDilemma_001711	GO:0006284,GO:0017065,GO:0005634,GO:0006974,GO:0016787,GO:0000703,GO:0004844
EuglossaDilemma_001712	GO:0003824,GO:0008251,GO:0002100,GO:0008033,GO:0052717,GO:0052718
EuglossaDilemma_001713	GO:0006464,GO:0005524
EuglossaDilemma_001714	GO:0016020,GO:0016021
EuglossaDilemma_001715	GO:0008270,GO:0004842,GO:0005634,GO:0006281,GO:0006974,GO:0005654,GO:0016567
EuglossaDilemma_001716	GO:0005515
EuglossaDilemma_001717	GO:0006486,GO:0016020,GO:0004576,GO:0016021,GO:0016740,GO:0046872,GO:0016757,GO:0004579,GO:0012505,GO:0008250,GO:0018279,GO:0043687
EuglossaDilemma_001719	GO:0010923,GO:0019902
EuglossaDilemma_001720	GO:0005840,GO:0003735,GO:0006412
EuglossaDilemma_001721	GO:0005737,GO:0016706,GO:0003674,GO:0008150,GO:0016491,GO:0055114
EuglossaDilemma_001722	GO:0005525,GO:0000166,GO:0005737,GO:0015630,GO:0098793,GO:0007269,GO:0045196,GO:0003924,GO:0048488,GO:0000132,GO:0031116,GO:1902850,GO:0005575
EuglossaDilemma_001723	GO:0005515
EuglossaDilemma_001724	GO:0005509,GO:0016021,GO:0016020,GO:0007275,GO:0005112,GO:0007219,GO:0007154,GO:0005515
EuglossaDilemma_001727	GO:0008017,GO:0000226
EuglossaDilemma_001728	GO:0008017,GO:0000226
EuglossaDilemma_001729	GO:0016787
EuglossaDilemma_001730	GO:0006914,GO:0006897,GO:0032465,GO:0000045,GO:0009267,GO:0061723,GO:0035096,GO:0019898,GO:0050829,GO:0006995,GO:0016322,GO:0045824,GO:0006979,GO:0030097,GO:0009306,GO:0034271,GO:0034272,GO:0045324,GO:0000407,GO:0032258,GO:0003674,GO:0005515
EuglossaDilemma_001731	GO:0003677,GO:0006355,GO:0005634,GO:0046982,GO:0005737,GO:0005829,GO:0003700,GO:0005654,GO:0000981,GO:0045944,GO:0007476,GO:0006357,GO:0008134,GO:0048749,GO:0007525,GO:0007422,GO:0060323,GO:0007479,GO:0007480,GO:0001752,GO:0007420,GO:0005667,GO:0001158,GO:0045664,GO:0001654,GO:0034504,GO:0090575,GO:2000497,GO:0007380,GO:0007432,GO:0042659,GO:0035326,GO:0032993,GO:0072002,GO:0035282,GO:0007383,GO:…
EuglossaDilemma_001733	GO:0005737,GO:0005730,GO:0010468,GO:0000178,GO:0000176,GO:0016075,GO:0000177,GO:0071051,GO:0034475,GO:0034427,GO:0071028
EuglossaDilemma_001734	GO:0060271,GO:0060294,GO:0001534,GO:0005737,GO:0005856,GO:0008017,GO:0005875,GO:0007017,GO:0003341,GO:0005930,GO:0035082
EuglossaDilemma_001738	GO:0005515
EuglossaDilemma_001742	GO:0016021,GO:0055085,GO:0016020,GO:0015297,GO:0006816,GO:0006874,GO:0098655,GO:0008324,GO:0086038,GO:0006812,GO:0086036
EuglossaDilemma_001743	GO:0008194
EuglossaDilemma_001744	GO:0016758,GO:0008194
EuglossaDilemma_001761	GO:0046872,GO:0051082,GO:0006457,GO:0005524,GO:0031072,GO:0009408
EuglossaDilemma_001762	GO:0005840,GO:0003735,GO:0006412,GO:0002181,GO:0022627,GO:0022626
EuglossaDilemma_001764	GO:0003676
EuglossaDilemma_001768	GO:0007165,GO:0005576,GO:0008289,GO:0006869,GO:0042157,GO:0005515,GO:0016020,GO:0005856
EuglossaDilemma_001769	GO:0005515,GO:0007165
EuglossaDilemma_001770	GO:0003723,GO:0003743,GO:0006413,GO:0006412,GO:0005829,GO:0005654,GO:0016282
EuglossaDilemma_001771	GO:0016021,GO:0016020,GO:0038023
EuglossaDilemma_001772	GO:0005524,GO:0016740,GO:0000166,GO:0005829,GO:0000278,GO:0001745,GO:0000209,GO:0061630,GO:0016567,GO:0031625,GO:0006511,GO:0048132,GO:0016322,GO:0000151,GO:0061631,GO:0031145,GO:0001751,GO:0030718,GO:0031647,GO:0051276,GO:0045879,GO:0007140,GO:0045676,GO:0097039,GO:0005634,GO:0005515,GO:0007049,GO:0051301,GO:0061057,GO:0051321
EuglossaDilemma_001775	GO:0015630,GO:0046843,GO:0016325,GO:0051017,GO:0003674,GO:0007312,GO:0030720,GO:0060814,GO:0060813,GO:0099111
EuglossaDilemma_001777	GO:0016020,GO:0016021
EuglossaDilemma_001779	GO:0016021,GO:0016020,GO:0003333,GO:0015171
EuglossaDilemma_001780	GO:0016020
EuglossaDilemma_001781	GO:0016020,GO:0016021,GO:0005886
EuglossaDilemma_001782	GO:0016020
EuglossaDilemma_001783	GO:0008270,GO:0005634
EuglossaDilemma_001785	GO:0008270,GO:0004843,GO:0006397,GO:0000245,GO:0016579
EuglossaDilemma_001786	GO:0003676,GO:0008270,GO:0005634
EuglossaDilemma_001787	GO:0016021,GO:0016020,GO:0012505,GO:0007420,GO:0003674,GO:0005886
EuglossaDilemma_001789	GO:0060828,GO:0051018,GO:0005737,GO:0043549,GO:0019207,GO:0003674,GO:0008150,GO:0005575
EuglossaDilemma_001790	GO:0005515
EuglossaDilemma_001798	GO:0003676
EuglossaDilemma_001800	GO:0003676,GO:0005634,GO:0006351,GO:0000976,GO:0043565,GO:0006357,GO:0000981
EuglossaDilemma_001801	GO:0003676
EuglossaDilemma_001802	GO:0003676
EuglossaDilemma_001803	GO:0003676
EuglossaDilemma_001804	GO:0008270,GO:0003676
EuglossaDilemma_001805	GO:0003676
EuglossaDilemma_001806	GO:0005634,GO:0003676,GO:0008270,GO:0046872
EuglossaDilemma_001807	GO:0016021,GO:0016020,GO:0005267,GO:0071805,GO:0006811,GO:0006813,GO:0046982,GO:0005887,GO:0022841,GO:0030322
EuglossaDilemma_001808	GO:0003676
EuglossaDilemma_001810	GO:0005737,GO:0006915,GO:0043281
EuglossaDilemma_001811	GO:0016021,GO:0004930,GO:0007186,GO:0016020
EuglossaDilemma_001818	GO:0008237,GO:0004222,GO:0006508,GO:0046872,GO:0005886,GO:0016787,GO:0008233
EuglossaDilemma_001828	GO:0005509,GO:0004571,GO:0016020,GO:0005975
EuglossaDilemma_001829	GO:0005509,GO:0003824,GO:0016020,GO:0004571,GO:0005549,GO:0004984,GO:0007608,GO:0016021,GO:0005783,GO:0012505,GO:0008340,GO:0006491,GO:0000139,GO:0035010,GO:0006486,GO:0072347,GO:0016787,GO:0046872,GO:0008152,GO:0005794,GO:0005975,GO:0016798
EuglossaDilemma_001834	GO:0046872,GO:0016787,GO:0070006,GO:0006508,GO:0005737
EuglossaDilemma_001835	GO:0032981,GO:0005739,GO:0003674,GO:0008150,GO:0005575
EuglossaDilemma_001836	GO:0008278,GO:0007062,GO:0005515,GO:0005634,GO:0000278,GO:0003682,GO:0010628,GO:0000775,GO:0016322,GO:0005705,GO:0000795,GO:0070193,GO:0005721,GO:0007064,GO:0006302,GO:0000790,GO:0000780,GO:1990414,GO:0007130,GO:0051177,GO:0034990,GO:0034991
EuglossaDilemma_001837	GO:0006457,GO:0005524,GO:0051082
EuglossaDilemma_001838	GO:0005840,GO:0003735,GO:0006412,GO:0005739,GO:0005762,GO:0032543
EuglossaDilemma_001839	GO:0000213,GO:0000214,GO:0000379,GO:0016829,GO:0003676,GO:0006388,GO:0004518,GO:0006397,GO:0008033,GO:0090305,GO:0090502,GO:0090501,GO:0005575,GO:0004519
EuglossaDilemma_001840	GO:0005525,GO:0003924,GO:0007264,GO:0005737,GO:0005886,GO:0016477,GO:0007435,GO:0031532,GO:0007391,GO:0008258,GO:0002009,GO:0042067,GO:0035099,GO:0007015,GO:0007266,GO:0000902,GO:0030036,GO:0043652,GO:0007254,GO:0008078,GO:0001737,GO:0007394,GO:0007390,GO:0019901,GO:0030838,GO:0090303,GO:0051017,GO:0030032,GO:0005575
EuglossaDilemma_001842	GO:0005737,GO:0017137,GO:0000776,GO:0000940,GO:0005819,GO:0000070,GO:0051233,GO:0007094,GO:0007030,GO:0005795,GO:0005828,GO:0030071,GO:0034501,GO:1990423,GO:0036063,GO:1905818,GO:0005515
EuglossaDilemma_001843	GO:0005681,GO:0008380,GO:0005634,GO:0006397,GO:0000398,GO:0005682,GO:0046540,GO:0071048,GO:0071021,GO:0000350,GO:0016607
EuglossaDilemma_001844	GO:0055114,GO:0004735,GO:0006561
EuglossaDilemma_001845	GO:0005525,GO:0000166
EuglossaDilemma_001846	GO:0004197,GO:0008234,GO:0006508
EuglossaDilemma_001847	GO:0004197,GO:0008234,GO:0006508
EuglossaDilemma_001848	GO:0008270,GO:0046872,GO:0048096,GO:0000790,GO:0030374
EuglossaDilemma_001856	GO:0020037,GO:0004601,GO:0055114,GO:0006979,GO:0098869,GO:0016491
EuglossaDilemma_001857	GO:0007218,GO:0008255,GO:0018990,GO:0005576,GO:0005615,GO:0005184,GO:0007562,GO:0007563,GO:0008031,GO:0005179
EuglossaDilemma_001858	GO:0005634,GO:0060271,GO:0005813,GO:0005737,GO:0005856,GO:0030030,GO:0042995,GO:0005814,GO:1905515,GO:0035869,GO:1905349,GO:0061822,GO:0097711,GO:0061824,GO:0005929
EuglossaDilemma_001859	GO:0003824
EuglossaDilemma_001862	GO:1990817
EuglossaDilemma_001865	GO:0003824
EuglossaDilemma_001866	GO:0000145,GO:0006887
EuglossaDilemma_001868	GO:0005524,GO:0005634,GO:0006281,GO:0003677,GO:0016301,GO:0006303,GO:0005515,GO:0004677,GO:0000166,GO:0016740,GO:0016310,GO:0005730,GO:0006468
EuglossaDilemma_001869	GO:0003824,GO:0004648,GO:0006564
EuglossaDilemma_001871	GO:0003676,GO:0008270,GO:0005681,GO:0005634,GO:0046872,GO:0007049,GO:0051301,GO:0016607,GO:0005694,GO:0000278,GO:0005654,GO:0033314,GO:0048478,GO:0033260,GO:0044773,GO:0003674
EuglossaDilemma_001872	GO:0016021,GO:0016020,GO:0007638,GO:0042391,GO:0009612
EuglossaDilemma_001874	GO:0016409
EuglossaDilemma_001876	GO:0005515,GO:0061608,GO:0006606,GO:0005737
EuglossaDilemma_001879	GO:0032418,GO:0016020,GO:0005765,GO:0030672,GO:0099078,GO:0072384,GO:0005873,GO:1903744,GO:0031224,GO:0098574
EuglossaDilemma_001883	GO:0003723,GO:0005786,GO:0006614,GO:0008312,GO:0030942,GO:0005047,GO:0005737
EuglossaDilemma_001884	GO:0003824,GO:0009116,GO:0006207,GO:0004588,GO:0006221,GO:0004590,GO:0044205,GO:0016740,GO:0008152,GO:0016757,GO:0016829,GO:0016831,GO:0019856,GO:0006222
EuglossaDilemma_001885	GO:0046872,GO:0005524,GO:0005737,GO:0051539,GO:0016226,GO:0000166,GO:0051536,GO:0005829,GO:0005515
EuglossaDilemma_001886	GO:0005515,GO:0060271,GO:0005929,GO:0031514,GO:0036064,GO:0030992,GO:0120170,GO:0097546,GO:0035735,GO:0035720,GO:0003674
EuglossaDilemma_001887	GO:0016021,GO:0016020,GO:0003674,GO:0008150
EuglossaDilemma_001890	GO:0020037,GO:0004601,GO:0055114,GO:0006979,GO:0098869,GO:0016491
EuglossaDilemma_001893	GO:0007165,GO:0005515
EuglossaDilemma_001903	GO:0005634,GO:0003677,GO:0006355,GO:0042025,GO:0003700,GO:0046982,GO:0045944,GO:0060322,GO:0043565,GO:0000978
EuglossaDilemma_001904	GO:0008168,GO:0016740,GO:0032259,GO:0005634,GO:0008340,GO:0009408,GO:0002230,GO:0045089,GO:0006979,GO:0016363,GO:0000723,GO:0016458,GO:0030488,GO:0008175,GO:0010494,GO:0006306,GO:0043045,GO:0003886,GO:0003723,GO:0000049,GO:0090116,GO:0036415
EuglossaDilemma_001906	GO:0046872,GO:0006886
EuglossaDilemma_001907	GO:0005576,GO:0008061
EuglossaDilemma_001911	GO:0016021,GO:0055085,GO:0016020,GO:0008271,GO:0015116,GO:0008272,GO:1902358
EuglossaDilemma_001913	GO:0016021,GO:0055085,GO:0016020,GO:0008271,GO:0015116,GO:0008272,GO:1902358,GO:0005887,GO:0015301,GO:0098656
EuglossaDilemma_001915	GO:0003779,GO:0017048,GO:0007010,GO:0022604,GO:0016043,GO:0030036
EuglossaDilemma_001917	GO:0003779,GO:0017048,GO:0030036,GO:0016043,GO:0007010,GO:0022604
EuglossaDilemma_001918	GO:0035518,GO:0000151
EuglossaDilemma_001925	GO:0051087
EuglossaDilemma_001927	GO:0006974,GO:0008283
EuglossaDilemma_001928	GO:0016021,GO:0000139,GO:0015165,GO:0090481,GO:0016020
EuglossaDilemma_001929	GO:0003824,GO:0046912
EuglossaDilemma_001930	GO:0005524,GO:0004672,GO:0004674,GO:0006468,GO:0000166,GO:0045793,GO:0016740,GO:0005737
EuglossaDilemma_001932	GO:0042626,GO:0016887,GO:0005524,GO:0016021,GO:0055085
EuglossaDilemma_001934	GO:0046872,GO:0005524,GO:0016021,GO:0016887,GO:0006812,GO:0000166,GO:0016020
EuglossaDilemma_001937	GO:0000725
EuglossaDilemma_001938	GO:0005634,GO:0005829,GO:0005739,GO:0006979,GO:0070050,GO:0014065,GO:0042775,GO:0042417,GO:0106046,GO:0036524,GO:0016684,GO:0036529,GO:0051896,GO:0005737,GO:0008345,GO:0008344,GO:0048167,GO:0034614,GO:1900073,GO:0048640,GO:0010310,GO:1905446,GO:0055114
EuglossaDilemma_001939	GO:0003677,GO:0006355,GO:0008270,GO:0043565
EuglossaDilemma_001940	GO:0046983,GO:0046982,GO:0005634,GO:0000981,GO:0045944,GO:0007522,GO:0006357,GO:0000790,GO:0000977,GO:0032502,GO:0003700,GO:0006355,GO:0003677,GO:0005737,GO:0016202,GO:0007435,GO:0007507,GO:0042803,GO:0007498,GO:0007443,GO:0001710,GO:0007501,GO:0007369,GO:0048747,GO:0010004,GO:0031032,GO:0007370,GO:0007500,GO:0007499,GO:0007275,GO:0030154
EuglossaDilemma_001941	GO:0003676,GO:0003729,GO:0003723,GO:0007281,GO:0005634,GO:0005737,GO:0048137,GO:0006417,GO:0007283,GO:0007275,GO:0003730,GO:0043204,GO:0008494,GO:0045948,GO:0070935,GO:0045924,GO:0008315,GO:0030154
EuglossaDilemma_001943	GO:0003993,GO:0000062
EuglossaDilemma_001946	GO:0005525,GO:0000166,GO:0005737,GO:0005886,GO:0032154,GO:0016192,GO:0006886,GO:0008150
EuglossaDilemma_001947	GO:0003723,GO:0008150,GO:0005575,GO:0005829
EuglossaDilemma_001949	GO:0003676,GO:0003723,GO:0000381
EuglossaDilemma_001950	GO:0006357,GO:0006355,GO:0003700,GO:0008270,GO:0043565,GO:0005634
EuglossaDilemma_001952	GO:0016021,GO:0017176,GO:0006506
EuglossaDilemma_001954	GO:0045454,GO:0015035,GO:0006662,GO:0055114,GO:0005739,GO:0015036
EuglossaDilemma_001957	GO:0008270,GO:0006511,GO:0016579,GO:0036459,GO:0004843
EuglossaDilemma_001958	GO:0004553,GO:0015929,GO:0005975
EuglossaDilemma_001960	GO:0005515
EuglossaDilemma_001961	GO:0005515
EuglossaDilemma_001962	GO:0016021,GO:0016020,GO:0003674,GO:0008150,GO:0005575
EuglossaDilemma_001965	GO:0016021,GO:0016020
EuglossaDilemma_001966	GO:0016021,GO:0006813,GO:0005242
EuglossaDilemma_001967	GO:0016021,GO:0006813,GO:0005242,GO:0042391,GO:0035220,GO:0034765,GO:0071805,GO:0016020,GO:0006811,GO:0034220,GO:0005244,GO:1990573,GO:0005886
EuglossaDilemma_001968	GO:0016021,GO:0006813,GO:0005242,GO:0045475,GO:0042391,GO:0035220,GO:0034765,GO:1990573,GO:0071805,GO:0016020,GO:0006811,GO:0034220,GO:0005886,GO:0005244
EuglossaDilemma_001970	GO:0005524,GO:0004672,GO:0006468,GO:0004674,GO:0000166
EuglossaDilemma_001971	GO:0003676,GO:0008270,GO:0046872
EuglossaDilemma_001972	GO:0032012,GO:0005086,GO:0015031,GO:0043087,GO:0005801,GO:0007030,GO:0000902,GO:0000137,GO:0032940,GO:0035149,GO:0007431,GO:0009306,GO:0035158,GO:0002064,GO:0017137
EuglossaDilemma_001973	GO:0045454,GO:0009055,GO:0015035,GO:0055114,GO:0022900,GO:0005623,GO:0004362,GO:0055070,GO:0034599,GO:0046688,GO:0016491,GO:0005737,GO:0098869
EuglossaDilemma_001974	GO:0006644,GO:0016042,GO:0050482,GO:0005509,GO:0004623,GO:0005576
EuglossaDilemma_001975	GO:0005634,GO:0003677
EuglossaDilemma_001976	GO:0003677,GO:0006355,GO:0042025,GO:0000786,GO:0006334,GO:0016573,GO:0004402,GO:0005634,GO:0046872,GO:0045892,GO:0045944,GO:0016319,GO:0051726,GO:0010485,GO:0000790,GO:0036099,GO:0043966,GO:0042393,GO:0033563,GO:0070776,GO:0000123,GO:0007405,GO:2000737,GO:0043994,GO:0016740,GO:0003712,GO:0016746,GO:0043972
EuglossaDilemma_001977	GO:0006166,GO:0004001,GO:0016773
EuglossaDilemma_001979	GO:0003676,GO:0008270,GO:0003723,GO:0005634,GO:0005737,GO:0071011,GO:0071013,GO:0000398,GO:0003729,GO:0000381,GO:0005829,GO:0000278,GO:0016607,GO:0045475,GO:0007623,GO:0008104,GO:0042752,GO:0009792,GO:0030036,GO:0045995,GO:0045292,GO:0007303,GO:0007562,GO:2000767,GO:0008062,GO:0045804,GO:0046872,GO:0048511
EuglossaDilemma_001980	GO:0005524,GO:0004672,GO:0016020,GO:0004675,GO:0006468,GO:0007178
EuglossaDilemma_001983	GO:0016021,GO:0008289,GO:0006869,GO:0016020,GO:0005783
EuglossaDilemma_001984	GO:0005524,GO:0004672,GO:0004540,GO:0006397,GO:0005515,GO:0006468,GO:0016020,GO:0016021,GO:0034976,GO:0005789,GO:0043484,GO:0051082,GO:0070059,GO:0006402,GO:0004674,GO:0007030,GO:0061541,GO:0001751,GO:0036498,GO:0004521,GO:0030968,GO:1990604,GO:0000166,GO:0016301,GO:0016740,GO:0016310,GO:0090502,GO:0090501
EuglossaDilemma_001985	GO:0055085,GO:0022857
EuglossaDilemma_001986	GO:0005737,GO:0000776,GO:0000281,GO:0043066,GO:0000775,GO:1990385,GO:0032133,GO:0007052,GO:0090307,GO:0051225,GO:0007110,GO:0007111,GO:0000915,GO:0045132,GO:0033206,GO:1990023
EuglossaDilemma_001987	GO:0005515
EuglossaDilemma_001989	GO:0005515,GO:0060271,GO:0005930,GO:0036064,GO:0003674,GO:0008150,GO:0005575
EuglossaDilemma_001990	GO:0005737,GO:0000045,GO:0016236,GO:0009267,GO:0061723,GO:0034274,GO:0006914,GO:0035096,GO:0031386,GO:0000422,GO:0034045,GO:0006501,GO:0019776,GO:0003674,GO:0044804
EuglossaDilemma_001992	GO:0016021,GO:0016020
EuglossaDilemma_001993	GO:0005524,GO:0000049,GO:0000166,GO:0004822,GO:0002161,GO:0006428,GO:0004812,GO:0006418
EuglossaDilemma_001994	GO:0043015,GO:0000922,GO:0005815,GO:0007020,GO:0000226
EuglossaDilemma_001995	GO:0006355,GO:0043565,GO:0003700,GO:0005515,GO:0005634,GO:0003677
EuglossaDilemma_001996	GO:0016021,GO:0005515,GO:0016020
EuglossaDilemma_001998	GO:0005634,GO:0071011,GO:0071013,GO:0000398,GO:0005681,GO:0003674
EuglossaDilemma_001999	GO:0008430,GO:0005634
EuglossaDilemma_002000	GO:0008083,GO:0007165,GO:0005125,GO:0005615,GO:0032924,GO:0044719,GO:0050803,GO:0045464,GO:0060395,GO:0045572,GO:0016319,GO:0002052,GO:0042981,GO:0043408,GO:0005160,GO:0010862,GO:0048468,GO:0005515,GO:0005576,GO:0042593,GO:0007275,GO:0009749
EuglossaDilemma_002001	GO:0008083,GO:0007165
EuglossaDilemma_002002	GO:0008237,GO:0004222,GO:0006508
EuglossaDilemma_002003	GO:0016020,GO:0016021,GO:0030659
EuglossaDilemma_002005	GO:0006511,GO:0031625,GO:0031461
EuglossaDilemma_002007	GO:0005515
EuglossaDilemma_002010	GO:0005515,GO:0005634,GO:0048132,GO:0005730,GO:0030532,GO:0032040,GO:0006364,GO:0042585,GO:0034388,GO:0007405,GO:0003674,GO:0007275
EuglossaDilemma_002012	GO:0005886,GO:0016020,GO:0016021,GO:0003674,GO:0008150,GO:0005575
EuglossaDilemma_002013	GO:0016491,GO:0055114,GO:0006520,GO:0016639,GO:0005737,GO:0005524,GO:0005829,GO:0005739,GO:0005759,GO:0005525,GO:0042802,GO:0006116,GO:0004352,GO:0004353,GO:0006536,GO:0019551,GO:0000166,GO:0006538,GO:0004354
EuglossaDilemma_002014	GO:0003723,GO:0004540,GO:0090501,GO:0005737,GO:0000932,GO:0000175,GO:0000178,GO:0010587,GO:0016078,GO:0016787,GO:0090503,GO:0006402
EuglossaDilemma_002015	GO:0008270,GO:0016020,GO:0016021
EuglossaDilemma_002016	GO:0003916,GO:0008270,GO:0003917,GO:0003677,GO:0006265,GO:0005694
EuglossaDilemma_002018	GO:0005515,GO:0006629
EuglossaDilemma_002019	GO:0005634,GO:0003677
EuglossaDilemma_002020	GO:0005634,GO:0003677,GO:0008584,GO:0045944,GO:0001228,GO:0000987
EuglossaDilemma_002023	GO:0055085,GO:0016020,GO:0046873,GO:0030001,GO:0016021,GO:0005385,GO:0071577,GO:0000329
EuglossaDilemma_002024	GO:0016021,GO:0016020,GO:0016192,GO:0030173,GO:0009306,GO:0003674,GO:0008150
EuglossaDilemma_002025	GO:0016791,GO:0004725,GO:0005515,GO:0006470,GO:0016311,GO:0016020,GO:0016021,GO:0016787,GO:0035335,GO:0004721,GO:0007155,GO:0007399,GO:0007411,GO:0005886,GO:0030424,GO:0007283,GO:0048477,GO:0008045,GO:0005001,GO:0005925,GO:0051491,GO:0009925,GO:0048675,GO:0051124,GO:0008594,GO:0045467,GO:1903386,GO:0008201,GO:0060269,GO:0120034,GO:0048841,GO:0032093,GO:0031252,GO:0007412,GO:0031290,GO:0009986,GO:…
EuglossaDilemma_002034	GO:0016021,GO:0004930,GO:0007601,GO:0009881,GO:0018298,GO:0007602,GO:0050908,GO:0007186,GO:0016020,GO:0007165,GO:0050896,GO:0005887,GO:0016028,GO:0007605,GO:0009416,GO:0043153,GO:0043052,GO:0071482,GO:0008020,GO:0009588,GO:0016038,GO:0009584
EuglossaDilemma_002035	GO:0016021
EuglossaDilemma_002038	GO:0005524,GO:0004672,GO:0004674,GO:0006468,GO:0000166,GO:0046872,GO:0007616,GO:0010628,GO:0018107,GO:0007614,GO:0018105,GO:0072375,GO:0005575,GO:0016301,GO:0016740,GO:0016310
EuglossaDilemma_002039	GO:0003824,GO:0016020,GO:0016021,GO:0016042,GO:0005741,GO:0005739,GO:0048477,GO:0046843,GO:0042802,GO:0043186,GO:0090502,GO:0030717,GO:0031047,GO:0034587,GO:0035755,GO:0016891,GO:0016787,GO:0006629,GO:0030154,GO:0005515,GO:1990511,GO:0051321
EuglossaDilemma_002040	GO:0005525,GO:0003924
EuglossaDilemma_002041	GO:0005515
EuglossaDilemma_002042	GO:0005634,GO:0003682,GO:0003677,GO:0018024,GO:0005515,GO:0016740,GO:0046872,GO:0008168,GO:0032259,GO:0034968,GO:0005700,GO:0048477,GO:0010628,GO:0006355,GO:0001700,GO:0042802,GO:0042800,GO:0051568,GO:0000785,GO:0032991,GO:0018991,GO:0035097,GO:0016571,GO:0051567,GO:0042054,GO:0061086,GO:0048096,GO:0035035,GO:0010452,GO:0046975,GO:0034770,GO:0097676,GO:0006325,GO:0007275,GO:0005694
EuglossaDilemma_002045	GO:0035556
EuglossaDilemma_002049	GO:0005525,GO:0003924,GO:0005874,GO:0007017,GO:0005200,GO:0000166,GO:0005856,GO:0007010
EuglossaDilemma_002051	GO:0004252,GO:0006508,GO:0016787
EuglossaDilemma_002052	GO:0003735,GO:0005739,GO:0006412,GO:0032543,GO:0005763,GO:0005840
EuglossaDilemma_002053	GO:0005515
EuglossaDilemma_002056	GO:0005794
EuglossaDilemma_002057	GO:0004674,GO:0000184,GO:0016301,GO:0005515,GO:0016310,GO:0005634,GO:0046872,GO:0005737,GO:0005524,GO:0050808,GO:0004672,GO:0007274,GO:0048489,GO:0018105,GO:2001020,GO:0046777,GO:0006302,GO:0000166,GO:0016740,GO:0006974,GO:0006468,GO:0045202,GO:0000723,GO:0015078,GO:0015986,GO:0000276
EuglossaDilemma_002059	GO:0046872
EuglossaDilemma_002060	GO:0030490
EuglossaDilemma_002061	GO:0005886,GO:0030178,GO:0017147,GO:0016020,GO:0016021
EuglossaDilemma_002062	GO:0005840,GO:0003735,GO:0006412,GO:0022625,GO:0002181,GO:0017022,GO:0042254,GO:0022626
EuglossaDilemma_002063	GO:0005524,GO:0004672,GO:0004713,GO:0005887,GO:0007169,GO:0005003,GO:0005515,GO:0006468,GO:0016020,GO:0016021,GO:0000166,GO:0018108,GO:0004714,GO:0048013,GO:0043235,GO:0016319,GO:0007411,GO:0007422,GO:0043005,GO:0035011,GO:0046777,GO:0005005,GO:0007275,GO:0016301,GO:0016740,GO:0016310,GO:0033674
EuglossaDilemma_002067	GO:0005634,GO:0003676,GO:0008270,GO:0008150,GO:0005575,GO:0046872
EuglossaDilemma_002069	GO:0005515
EuglossaDilemma_002070	GO:0005515
EuglossaDilemma_002072	GO:0005576,GO:0008061
EuglossaDilemma_002074	GO:0005576,GO:0008061
EuglossaDilemma_002076	GO:0005576,GO:0008061
EuglossaDilemma_002079	GO:0016021,GO:0016020
EuglossaDilemma_002080	GO:0016021,GO:0016020
EuglossaDilemma_002082	GO:0005576,GO:0008061
EuglossaDilemma_002083	GO:0005515
EuglossaDilemma_002084	GO:0045475,GO:0000902
EuglossaDilemma_002085	GO:0016874,GO:0005524,GO:0005739,GO:0005759,GO:0006551,GO:0006552,GO:0007563,GO:0004485,GO:1905202,GO:0000166,GO:0005575
EuglossaDilemma_002086	GO:0016021,GO:0038166,GO:0016020,GO:0005886
EuglossaDilemma_002089	GO:0046983,GO:0046982,GO:0005634,GO:0003700,GO:0045944,GO:0048477,GO:0045893,GO:0001228,GO:0043565,GO:0042803,GO:0008134,GO:0007423,GO:0061382,GO:0007400,GO:0007422,GO:0030237,GO:0000978,GO:0005667,GO:0061101,GO:0008407,GO:0035019,GO:0045666,GO:0043425,GO:0048663,GO:0003677,GO:0000981,GO:0030707,GO:0000977,GO:0007275,GO:0007399,GO:0030154,GO:0050821,GO:0061525,GO:0005515
EuglossaDilemma_002090	GO:0042626,GO:0016887,GO:0005524,GO:0016020
EuglossaDilemma_002093	GO:0003676,GO:0005634,GO:0016319,GO:0008344,GO:0031175,GO:0048699,GO:0045925,GO:0043565,GO:0006357,GO:0000981
EuglossaDilemma_002099	GO:0005515,GO:0004047,GO:0006546
EuglossaDilemma_002100	GO:0016020,GO:0016021,GO:0005737,GO:0034975
EuglossaDilemma_002104	GO:0007165,GO:0003951,GO:0007205,GO:0004143,GO:0035556,GO:0016301,GO:0000166,GO:0005524,GO:0016740,GO:0016310,GO:0016021,GO:0046834,GO:0046339,GO:0046486,GO:0016020,GO:0005575
EuglossaDilemma_002105	GO:0016020,GO:0016175,GO:0016491,GO:0042554,GO:0055114
EuglossaDilemma_002106	GO:0005509,GO:0016491,GO:0055114,GO:0016175,GO:0042554
EuglossaDilemma_002107	GO:0016491
EuglossaDilemma_002109	GO:0006457,GO:0003755,GO:0000413,GO:0016853,GO:0005634,GO:0071011,GO:0071013,GO:0000398
EuglossaDilemma_002110	GO:0005634,GO:0005737
EuglossaDilemma_002111	GO:0006468,GO:0007178,GO:0004672,GO:0004675,GO:0005524,GO:0016020
EuglossaDilemma_002112	GO:0046872,GO:0005524,GO:0016021,GO:0004672,GO:0016020,GO:0004674,GO:0004675,GO:0007179,GO:0043235,GO:0006468,GO:0038023,GO:0007178,GO:0000166,GO:0016301,GO:0016740,GO:0016310,GO:0001745,GO:0007476,GO:0050829,GO:0030707,GO:0045824,GO:0042078,GO:0030718,GO:0007448,GO:0005025,GO:0008358,GO:0005886,GO:0005887,GO:0032924,GO:0045887,GO:0035222,GO:0009953,GO:0048185,GO:0030509,GO:0007389,GO:0046332,GO:…
EuglossaDilemma_002113	GO:0004222,GO:0016020,GO:0016021,GO:0005549,GO:0004984,GO:0007608,GO:0005886,GO:0050911,GO:0046872,GO:0031314,GO:0034982,GO:0033615,GO:0016787,GO:0008233,GO:0008237,GO:0006508
EuglossaDilemma_002115	GO:0005777
EuglossaDilemma_002116	GO:0005777
EuglossaDilemma_002117	GO:0005777,GO:0016020,GO:0016021
EuglossaDilemma_002121	GO:0016020,GO:0016021
EuglossaDilemma_002122	GO:0015095,GO:0005515,GO:0016409,GO:0016021,GO:0007283,GO:0007268,GO:0005794,GO:0000139,GO:0008021,GO:0042734,GO:0045202,GO:0030054,GO:0016079,GO:0018345,GO:0019706,GO:0050714,GO:0016020,GO:0016740,GO:0005886,GO:0016746,GO:0042995,GO:1903830
EuglossaDilemma_002124	GO:0003676
EuglossaDilemma_002125	GO:0005634
EuglossaDilemma_002126	GO:0005515
EuglossaDilemma_002127	GO:0005930,GO:0060271,GO:0005515
EuglossaDilemma_002137	GO:0003676,GO:0048526,GO:0001837,GO:0060232,GO:0007472,GO:0003674,GO:0005575,GO:0046872,GO:0005634,GO:0006357,GO:0000977,GO:0005654,GO:0060485
EuglossaDilemma_002150	GO:0003676,GO:0006807
EuglossaDilemma_002151	GO:0005515,GO:0016887,GO:0005524
EuglossaDilemma_002152	GO:0005737,GO:0005634,GO:0003723,GO:0006397,GO:0000398,GO:0005886,GO:0007417,GO:0008345,GO:0005681,GO:0030018,GO:0031594,GO:0045175,GO:0042802,GO:0007274,GO:0009792,GO:0007528,GO:0098794,GO:0060079,GO:0000387,GO:0051276,GO:0031674,GO:0072553,GO:0032224,GO:0035154,GO:0015030,GO:0030240,GO:0002164,GO:0048601,GO:0033962,GO:0017145,GO:0032797,GO:0048863,GO:0071254,GO:0051393,GO:0097504,GO:0034730,GO:…
EuglossaDilemma_002153	GO:0051537,GO:0009055,GO:0051536
EuglossaDilemma_002154	GO:0016021,GO:0016020
EuglossaDilemma_002155	GO:0005515,GO:0005829,GO:0006511,GO:0031593,GO:0070628,GO:0042982
EuglossaDilemma_002156	GO:0005515
EuglossaDilemma_002157	GO:0005515,GO:0000184,GO:0005737,GO:0042162,GO:0007004,GO:0032210,GO:0005697,GO:0070034
EuglossaDilemma_002159	GO:0005524,GO:0030163,GO:0004252,GO:0004176,GO:0006515,GO:0006508,GO:0043565,GO:0005759,GO:0034599,GO:0051131,GO:0070407,GO:0000166,GO:0003677,GO:0016787,GO:0008233,GO:0016887,GO:0005739,GO:0008236,GO:0003697,GO:0045732,GO:0007005,GO:0005777
EuglossaDilemma_002161	GO:0007020,GO:0005815,GO:0043015,GO:0000922,GO:0000226
EuglossaDilemma_002162	GO:0016021,GO:0055085,GO:0016020,GO:0006811,GO:0005216,GO:0005515,GO:0034220,GO:0050896
EuglossaDilemma_002164	GO:0007605,GO:0005856
EuglossaDilemma_002165	GO:0016810,GO:0008448,GO:0016787,GO:0006044
EuglossaDilemma_002166	GO:0005634,GO:0006334
EuglossaDilemma_002168	GO:0003676,GO:0005634,GO:0003723,GO:0005849,GO:0006397,GO:0003729,GO:0000381,GO:0043484,GO:0010508
EuglossaDilemma_002170	GO:0005515,GO:0005737,GO:0007601,GO:0006727,GO:0048072,GO:0031084,GO:0050896,GO:0031409,GO:0060967,GO:0006726,GO:0006622,GO:0003674
EuglossaDilemma_002172	GO:0020037,GO:0016705,GO:0005506,GO:0055114
EuglossaDilemma_002173	GO:0020037,GO:0016705,GO:0005506,GO:0055114
EuglossaDilemma_002174	GO:0005506,GO:0016705,GO:0020037,GO:0004497,GO:0055114,GO:0046872,GO:0016491,GO:0005789,GO:0016020,GO:0005783,GO:0031090,GO:0043231
EuglossaDilemma_002175	GO:0003676
EuglossaDilemma_002178	GO:0005515,GO:0006406
EuglossaDilemma_002181	GO:0005615,GO:0005576,GO:0007218,GO:0005184,GO:0016084,GO:0005179
EuglossaDilemma_002182	GO:0046983
EuglossaDilemma_002185	GO:0016021,GO:0016747,GO:0016020
EuglossaDilemma_002188	GO:0005887,GO:0007606,GO:0032589,GO:0050808,GO:0016020,GO:0016021,GO:0003674,GO:0005515
EuglossaDilemma_002194	GO:0005737,GO:0005856,GO:0005815
EuglossaDilemma_002198	GO:0005887,GO:0007606,GO:0032589,GO:0050808,GO:0016020,GO:0016021,GO:0003674
EuglossaDilemma_002214	GO:0005887,GO:0007606,GO:0032589,GO:0050808,GO:0003674,GO:0005515
EuglossaDilemma_002217	GO:0016021,GO:0004930,GO:0007186,GO:0016020,GO:0007165,GO:0048149,GO:0005887,GO:0007218,GO:0071361,GO:0008188,GO:0008528,GO:0006117,GO:0035237
EuglossaDilemma_002219	GO:0006511,GO:0016579,GO:0004843
EuglossaDilemma_002220	GO:0006914,GO:1990316,GO:0000045,GO:0005829,GO:0016236,GO:0035096,GO:0010506,GO:0019898,GO:0019887,GO:0000422,GO:0019901,GO:0032147,GO:0000423,GO:0060729,GO:0045850,GO:0000407,GO:0034497,GO:0034727,GO:0005515,GO:0005737,GO:0044804
EuglossaDilemma_002223	GO:0016021,GO:0016020,GO:0003333,GO:0015171
EuglossaDilemma_002225	GO:0005524,GO:0005516,GO:0004672,GO:0005964,GO:0005978,GO:0004689,GO:0006468,GO:0000166,GO:0005975,GO:0004674,GO:0005977,GO:0005634,GO:0005737,GO:0048598,GO:0042770,GO:0044773,GO:0006007,GO:0016301,GO:0016740,GO:0016310
EuglossaDilemma_002226	GO:0006468,GO:0005978,GO:0005964,GO:0004689,GO:0005516,GO:0005524
EuglossaDilemma_002227	GO:0046983,GO:0046982,GO:0005634,GO:0003700,GO:0005654,GO:0051726,GO:0000122,GO:0006355,GO:0043565,GO:0030308,GO:0005515
EuglossaDilemma_002228	GO:0005515,GO:0001540
EuglossaDilemma_002229	GO:0005739,GO:0003674,GO:0005575
EuglossaDilemma_002232	GO:0016192,GO:0006904,GO:0044877,GO:0005886,GO:0048190,GO:0001666,GO:0019905,GO:0005801,GO:0000149,GO:0000902,GO:0009636,GO:0006890,GO:0005798,GO:0006892,GO:0060628,GO:0016020,GO:0005829,GO:0006886,GO:0005737,GO:0006888,GO:0000139,GO:0003674
EuglossaDilemma_002233	GO:0005634,GO:0003677,GO:0008270,GO:0005515,GO:0046872,GO:0016491,GO:0055114,GO:0051213,GO:0006325,GO:0019005,GO:0031146,GO:0007526,GO:0007379,GO:0070544,GO:0051864,GO:0031061,GO:0008168,GO:0031519,GO:0034721,GO:0034647,GO:0033522,GO:0033183,GO:0032259
EuglossaDilemma_002234	GO:0003779,GO:0051015,GO:0030838,GO:0005865,GO:0060297
EuglossaDilemma_002236	GO:0003677,GO:0006355,GO:0043565,GO:0005634,GO:0046872,GO:0000981,GO:0006357,GO:0045892,GO:0000977,GO:0045944,GO:0045893,GO:0048749,GO:0010468,GO:0007479,GO:0007480,GO:0030182,GO:0005515
EuglossaDilemma_002238	GO:0005739,GO:0005743,GO:0000266,GO:0003674
EuglossaDilemma_002239	GO:0000225,GO:0006506
EuglossaDilemma_002240	GO:0016021
EuglossaDilemma_002241	GO:0004672,GO:0004674,GO:0005524,GO:0006468,GO:0007099,GO:0005814
EuglossaDilemma_002242	GO:0005515
EuglossaDilemma_002244	GO:0016021,GO:0016020,GO:0005887,GO:0003674
EuglossaDilemma_002246	GO:0005515,GO:0051015,GO:0007605
EuglossaDilemma_002247	GO:0005085,GO:0007264
EuglossaDilemma_002248	GO:0007264,GO:0005085
EuglossaDilemma_002249	GO:0005524,GO:0016021,GO:0000287,GO:0015914,GO:0140326,GO:0000166,GO:0016020,GO:0034204,GO:0005886,GO:0016787,GO:0005794,GO:0005802,GO:0045332,GO:0004012
EuglossaDilemma_002250	GO:0060271,GO:0005813,GO:0034454,GO:0071539
EuglossaDilemma_002252	GO:0005634,GO:0003677,GO:0006355,GO:0043565,GO:0000981,GO:0006357,GO:0007417,GO:0003700,GO:0007419,GO:0000122,GO:0010629,GO:0008134,GO:0007400,GO:0007420,GO:0007398,GO:0009953,GO:0007389,GO:0000978,GO:0001227,GO:0030182,GO:0001162
EuglossaDilemma_002255	GO:0005515,GO:0006355,GO:0016570
EuglossaDilemma_002256	GO:0016021,GO:0055085,GO:0005262,GO:0016020,GO:0006811,GO:0005216,GO:0006874,GO:0005515,GO:0070588,GO:0006816,GO:0005219,GO:0005783,GO:0005789,GO:0005220,GO:0070679,GO:0048016,GO:0016529,GO:0033017,GO:0051209,GO:0005623,GO:0005886,GO:0005509,GO:0035206,GO:0007275,GO:0030018,GO:0042383,GO:0006936,GO:0034704,GO:0060047,GO:0072347,GO:0048763,GO:0005790,GO:0030659,GO:0034220
EuglossaDilemma_002258	GO:0005515
EuglossaDilemma_002260	GO:0016791,GO:0004725,GO:0005515,GO:0006470,GO:0016311,GO:0016020,GO:0016021,GO:0016787,GO:0035335,GO:0004721,GO:0007155,GO:0007411,GO:0005886,GO:0007415,GO:0008045,GO:0030424,GO:0005001,GO:0007414
EuglossaDilemma_002262	GO:0005886,GO:0007155,GO:0007411,GO:0005515
EuglossaDilemma_002268	GO:0005515,GO:0007155,GO:0007411,GO:0005886
EuglossaDilemma_002271	GO:0005524,GO:0004672,GO:0004674,GO:0006468,GO:0000166,GO:0016055
EuglossaDilemma_002274	GO:0005634,GO:0005730,GO:0003723,GO:0032040,GO:0006364,GO:0032545,GO:0034456,GO:0000794,GO:0006409
EuglossaDilemma_002276	GO:0003677
EuglossaDilemma_002277	GO:0003779,GO:0015629,GO:0030042,GO:0005829,GO:0001745,GO:0005654,GO:0016319,GO:0001736,GO:0007298,GO:0042067,GO:0000281,GO:0048749,GO:0007015,GO:0051299,GO:0042052,GO:0000902,GO:0007409,GO:0000915,GO:0008585,GO:0016363,GO:0001737,GO:0036011,GO:0030041,GO:0030032,GO:0010591,GO:0050714,GO:0033206,GO:0010669,GO:0005634,GO:0005737,GO:0007049,GO:0051301,GO:0005856,GO:0051015,GO:0030864,GO:0048870,GO:…
EuglossaDilemma_002278	GO:0046933,GO:0015986
EuglossaDilemma_002279	GO:0016020,GO:0016192
EuglossaDilemma_002280	GO:0005515
EuglossaDilemma_002281	GO:0000166,GO:0004812,GO:0005524,GO:0006418
EuglossaDilemma_002282	GO:0006378,GO:0006379,GO:0005849,GO:0006369,GO:0005737,GO:0003729,GO:0003723,GO:0000993,GO:0043484
EuglossaDilemma_002283	GO:0005525,GO:0003924
EuglossaDilemma_002284	GO:0055114
EuglossaDilemma_002285	GO:0016021,GO:0016020,GO:0005783,GO:0012505,GO:0071786,GO:0061024
EuglossaDilemma_002286	GO:0003735,GO:0006412,GO:0003723,GO:0015935,GO:0005840,GO:0005634,GO:0000278,GO:0003684,GO:0006281,GO:0002181,GO:0022627,GO:0022626,GO:0016363,GO:0004519,GO:0003906,GO:0140078,GO:0043524,GO:0008534,GO:0045739,GO:2001235,GO:0032357,GO:0016787,GO:0006974,GO:0005737,GO:0008152,GO:0016829,GO:0090305,GO:0016798,GO:0004518
EuglossaDilemma_002287	GO:0006508,GO:0008234
EuglossaDilemma_002288	GO:0046872,GO:0020037,GO:0019441,GO:0004833,GO:0006727,GO:0016491,GO:0055114,GO:0051213,GO:0006569,GO:0048072,GO:0051289,GO:0070189,GO:1901216,GO:0019442,GO:0005575
EuglossaDilemma_002290	GO:0005524,GO:0016021,GO:0055085,GO:0016887,GO:0042626,GO:0016020,GO:0000166,GO:0043231,GO:0006869,GO:0005319,GO:0016787
EuglossaDilemma_002296	GO:0005524,GO:0016021,GO:0055085,GO:0016887,GO:0042626,GO:0000166,GO:0016020
EuglossaDilemma_002304	GO:0006355,GO:0003700
EuglossaDilemma_002306	GO:0005634,GO:0006325,GO:0003677,GO:0005654,GO:0000776,GO:0000777,GO:0042585,GO:0035042,GO:0007143,GO:0001940,GO:0005694,GO:0000775
EuglossaDilemma_002308	GO:0005634,GO:0005737
EuglossaDilemma_002310	GO:0004930,GO:0016021,GO:0007186
EuglossaDilemma_002311	GO:0016021,GO:0004930,GO:0007186,GO:0001607,GO:0016020,GO:0005886,GO:0007165,GO:0007218,GO:0007589,GO:0008188,GO:0016323,GO:0051928,GO:0071465
EuglossaDilemma_002312	GO:0003723,GO:0003743,GO:0006413,GO:0006412,GO:0003674,GO:0008150,GO:0005575
EuglossaDilemma_002313	GO:0006260,GO:0003887,GO:0003677,GO:0005760
EuglossaDilemma_002314	GO:0005515,GO:0007099,GO:0000242,GO:1903723
EuglossaDilemma_002315	GO:0003755,GO:0005515,GO:0000413
EuglossaDilemma_002317	GO:0016021,GO:0030001,GO:0007034,GO:0016020,GO:0005783,GO:0048471,GO:0005794,GO:0006511,GO:0045747,GO:0000151,GO:0050699,GO:0035220,GO:0045746,GO:0005770,GO:0031398
EuglossaDilemma_002318	GO:0050661
EuglossaDilemma_002319	GO:0016021,GO:0005515,GO:0016020
EuglossaDilemma_002320	GO:0051287,GO:0050661,GO:0016491,GO:0055114
EuglossaDilemma_002322	GO:0005634,GO:0010468
EuglossaDilemma_002324	GO:0003824,GO:0008484,GO:0016787
EuglossaDilemma_002327	GO:0004867,GO:0005576,GO:0030414,GO:0007155,GO:0010466,GO:0010951,GO:0031012
EuglossaDilemma_002328	GO:0055085,GO:0005262,GO:0016020,GO:0006811,GO:0005216,GO:0005515,GO:0070588,GO:0016021,GO:0050896
EuglossaDilemma_002330	GO:0005634,GO:0006281,GO:0008081,GO:0006974,GO:0016787,GO:0005737,GO:0007417,GO:0004527,GO:0003697,GO:0003690,GO:0045197,GO:0006302,GO:0000012,GO:0017005,GO:0090305,GO:0004518
EuglossaDilemma_002331	GO:0016021,GO:0016020
EuglossaDilemma_002332	GO:0016021,GO:0016020,GO:0005576,GO:0003674,GO:0008150,GO:0005575
EuglossaDilemma_002333	GO:0016021,GO:0016020,GO:0005887,GO:0003674
EuglossaDilemma_002344	GO:0016021,GO:0003824,GO:0030170,GO:0030151,GO:0016020,GO:0008940,GO:0016491,GO:0055114
EuglossaDilemma_002346	GO:0016021,GO:0016192,GO:0016020,GO:0006887,GO:0019905,GO:0031201,GO:0005484,GO:0000149,GO:0006906,GO:0031902,GO:0008333,GO:0097352,GO:0044754
EuglossaDilemma_002349	GO:0016020,GO:0016021,GO:0005886,GO:0006811,GO:1902600,GO:0015252
EuglossaDilemma_002350	GO:0016020,GO:0016021,GO:0005886,GO:0006811
EuglossaDilemma_002357	GO:0005634,GO:0004861,GO:0007050,GO:0045736,GO:0004860,GO:0006469
EuglossaDilemma_002358	GO:0005634,GO:0004861,GO:0007050,GO:0045736,GO:0004860,GO:0006469
EuglossaDilemma_002361	GO:0016020
EuglossaDilemma_002362	GO:0005524,GO:0004672,GO:0006468
EuglossaDilemma_002363	GO:0016021,GO:0005794,GO:0016192,GO:0016020,GO:0031902,GO:0010008,GO:0017137
EuglossaDilemma_002364	GO:0016021,GO:0055085,GO:0006812,GO:0008324
EuglossaDilemma_002365	GO:0016021
EuglossaDilemma_002367	GO:0016021,GO:0016020
EuglossaDilemma_002368	GO:0006355,GO:0042025,GO:0008270,GO:0043565,GO:0003700,GO:0005634,GO:0046872,GO:0003677
EuglossaDilemma_002370	GO:0016021,GO:0055085,GO:0022857,GO:0016020
EuglossaDilemma_002375	GO:0006355,GO:0042025,GO:0008270,GO:0043565,GO:0003700,GO:0005634,GO:0046872,GO:0003677
EuglossaDilemma_002382	GO:0005515
EuglossaDilemma_002383	GO:0016021,GO:0016020,GO:0004888,GO:0007166,GO:0005515,GO:0005634,GO:0005886,GO:0016477,GO:0007435,GO:0005887,GO:0017147,GO:0007411,GO:0004930,GO:0035206,GO:0007367,GO:0035293,GO:0050808,GO:0007275,GO:0008045,GO:0042802,GO:0048675,GO:0008585,GO:0016055,GO:0060070,GO:0035567,GO:0042813,GO:0016201,GO:0031290,GO:0030165,GO:0007165,GO:0007186,GO:0008587,GO:0007494,GO:0050770,GO:0005769,GO:0060250,GO:…
EuglossaDilemma_002386	GO:0004672,GO:0005524,GO:0006468
EuglossaDilemma_002387	GO:0005524,GO:0004672,GO:0006468,GO:0000166,GO:0005634,GO:0005737,GO:0035556,GO:0004674,GO:0016740
EuglossaDilemma_002390	GO:0016020,GO:0016021
EuglossaDilemma_002392	GO:0016021,GO:0055085,GO:0006812,GO:0006814,GO:0015299,GO:0015385,GO:0006885,GO:0016020,GO:0006811,GO:1902600,GO:0015297,GO:0035725,GO:0005886,GO:0001745,GO:0071805,GO:0030641,GO:0015386,GO:0051453,GO:0098719,GO:0006873,GO:0098656,GO:0051454
EuglossaDilemma_002393	GO:0004849,GO:0016301,GO:0005524,GO:0009116
EuglossaDilemma_002394	GO:0005525,GO:0003924
EuglossaDilemma_002395	GO:0016021,GO:0016020
EuglossaDilemma_002396	GO:0005515,GO:0032040,GO:0000462,GO:0030686,GO:0034455,GO:0003674,GO:0005575
EuglossaDilemma_002410	GO:0005524,GO:0004672,GO:0004713,GO:0005515,GO:0006468
EuglossaDilemma_002412	GO:0005634,GO:0005829,GO:0000209,GO:0061057,GO:0031624,GO:0061631,GO:0006301,GO:0035370,GO:0070534,GO:0046330,GO:1903265
EuglossaDilemma_002413	GO:0020037,GO:0009055
EuglossaDilemma_002415	GO:0055114
EuglossaDilemma_002416	GO:0016491,GO:0055114
EuglossaDilemma_002417	GO:0055114
EuglossaDilemma_002418	GO:0055114,GO:0016491
EuglossaDilemma_002419	GO:0055114
EuglossaDilemma_002420	GO:0005764,GO:0006629,GO:0006665,GO:0005576
EuglossaDilemma_002423	GO:0003677,GO:0005634,GO:0007275
EuglossaDilemma_002424	GO:0005634,GO:0003677,GO:0007275
EuglossaDilemma_002425	GO:0005515,GO:0008061,GO:0005044,GO:0005576,GO:0016020
EuglossaDilemma_002426	GO:0005576,GO:0008061,GO:0016020,GO:0004252,GO:0006508,GO:0005515,GO:0005044,GO:0007616,GO:0006030,GO:0007614,GO:0016787,GO:0008233,GO:0008236,GO:0006897,GO:0042593,GO:0032024
EuglossaDilemma_002427	GO:0007264,GO:0005085
EuglossaDilemma_002443	GO:0007264,GO:0007165,GO:0005085,GO:0005515,GO:0005096,GO:0043547,GO:0016020,GO:0016021,GO:0048477,GO:0007476,GO:0007391,GO:0035099,GO:0016327,GO:0048749,GO:0034333,GO:0000165,GO:0030718,GO:0016476,GO:0017016,GO:0007485,GO:0017034,GO:0006930,GO:0045314,GO:0005912,GO:0005829,GO:0045874,GO:0007465
EuglossaDilemma_002461	GO:0016021,GO:0016020,GO:0003383,GO:0016476,GO:0044719,GO:0007424,GO:0007475,GO:0005201,GO:0031012,GO:0008362,GO:0040005
EuglossaDilemma_002470	GO:0005515
EuglossaDilemma_002473	GO:0004672,GO:0005524,GO:0006468
EuglossaDilemma_002474	GO:0005515,GO:0004672,GO:0005524,GO:0006468
EuglossaDilemma_002484	GO:0005524,GO:0004672,GO:0005515,GO:0006468,GO:0007616,GO:0048149,GO:0005886,GO:0008049,GO:0007298,GO:0008344,GO:2000331,GO:0031594,GO:0007269,GO:0016081,GO:0016080,GO:0007163,GO:0008582,GO:0005516,GO:0046928,GO:0007274,GO:0042043,GO:0048488,GO:0040011,GO:0072375,GO:0007615,GO:1900073,GO:0004683,GO:0061174,GO:0040012,GO:0007628,GO:1900244,GO:0016020,GO:0000166,GO:0016301,GO:0016740,GO:0016310,GO:…
EuglossaDilemma_002485	GO:0005515
EuglossaDilemma_002486	GO:0005737,GO:0006629,GO:0000302,GO:0003674,GO:0005575,GO:0016020,GO:0016021
EuglossaDilemma_002487	GO:0007099,GO:1902017,GO:0005813,GO:0005814,GO:0051299,GO:1902410,GO:0071539,GO:0031024,GO:0003674
EuglossaDilemma_002488	GO:0007157,GO:0005887,GO:0008045,GO:0003674,GO:0005515
EuglossaDilemma_002506	GO:0020037,GO:0035556,GO:0004252,GO:0009190,GO:0004383,GO:0006508,GO:0006182,GO:0000166,GO:0005737,GO:0016787,GO:0008233,GO:0016829,GO:0008236,GO:0005525,GO:0046982,GO:0046872,GO:0019934,GO:0001666,GO:0000302,GO:0038060,GO:0055093,GO:0008074,GO:0016849,GO:0019899
EuglossaDilemma_002507	GO:0004252,GO:0006508,GO:0016787,GO:0008233,GO:0008236
EuglossaDilemma_002509	GO:0006508,GO:0004252
EuglossaDilemma_002511	GO:0004252,GO:0006508,GO:0016787,GO:0008233,GO:0008236
EuglossaDilemma_002512	GO:0004252,GO:0006508,GO:0016787,GO:0003674,GO:0008150,GO:0005575
EuglossaDilemma_002516	GO:0005886,GO:0050839,GO:0007156,GO:0007411,GO:0031225,GO:0008038,GO:0016338,GO:0016020,GO:0005615,GO:0030198,GO:0031012,GO:0007155
EuglossaDilemma_002521	GO:0003677,GO:0006260,GO:0005664,GO:0005634,GO:0003688,GO:0006270,GO:1903688,GO:0030536,GO:0007611,GO:0008355,GO:0007612,GO:0005656,GO:0006267,GO:0031261
EuglossaDilemma_002522	GO:0055085,GO:0022857,GO:0016020,GO:0016021
EuglossaDilemma_002534	GO:0005523,GO:0051694,GO:0005938,GO:0003779,GO:0045169,GO:0030239,GO:0030016,GO:0005856,GO:0007015
EuglossaDilemma_002535	GO:0044237,GO:0044249,GO:0005737,GO:0005634,GO:0019284,GO:0019509,GO:0046523,GO:0016853,GO:0008652,GO:0009086
EuglossaDilemma_002537	GO:0003676
EuglossaDilemma_002540	GO:0005515
EuglossaDilemma_002541	GO:0008270
EuglossaDilemma_002542	GO:0005576,GO:0008061
EuglossaDilemma_002547	GO:0005576,GO:0008061
EuglossaDilemma_002548	GO:0005576,GO:0008061,GO:0006030
EuglossaDilemma_002551	GO:0008270,GO:0046872,GO:0016020,GO:0016021
EuglossaDilemma_002552	GO:0003723,GO:0006378,GO:0005847,GO:0031124,GO:0003676,GO:0005634,GO:0003729,GO:0010508,GO:0005848,GO:0098789
EuglossaDilemma_002553	GO:0003937,GO:0003824,GO:0004643,GO:0006164
EuglossaDilemma_002554	GO:0003676,GO:0006139,GO:0008408,GO:0090305,GO:0003729,GO:0005623,GO:0048477,GO:0051028,GO:0007436,GO:0045451,GO:0045450,GO:0007312,GO:0016325,GO:0046011,GO:0008298,GO:0007294,GO:0060810,GO:0046872
EuglossaDilemma_002556	GO:0016021,GO:0016020,GO:0015031,GO:0030173,GO:0005794,GO:0000139
EuglossaDilemma_002558	GO:0003676,GO:0003723,GO:0003674,GO:0008150,GO:0005575
EuglossaDilemma_002559	GO:0003743,GO:0006413,GO:0003723,GO:0071456,GO:0016282,GO:0043024,GO:0043614,GO:0001731,GO:0006417,GO:0006412
EuglossaDilemma_002560	GO:0005096
EuglossaDilemma_002563	GO:0046961,GO:0033180,GO:1902600,GO:0034220,GO:0006811,GO:0016020,GO:0015991,GO:0033181,GO:0000221,GO:0042625
EuglossaDilemma_002564	GO:0055085,GO:0022857,GO:0016020,GO:0016021,GO:0007635,GO:0008049,GO:0031594,GO:0015179,GO:0042742,GO:0003333,GO:0015171,GO:0006909,GO:0014047,GO:1902475
EuglossaDilemma_002565	GO:0016020,GO:0016021,GO:0022857,GO:0055085
EuglossaDilemma_002569	GO:0016742,GO:0009058
EuglossaDilemma_002570	GO:0005634,GO:0006281,GO:0016887,GO:0000723,GO:0030870,GO:0000166,GO:0005524,GO:0046872,GO:0004017,GO:0016740,GO:0046940,GO:0000784,GO:0000790,GO:0008104,GO:0003690,GO:0032508,GO:0051276,GO:0000793,GO:0035861,GO:0090305,GO:0000794,GO:0016233,GO:0006302,GO:0000722,GO:0007004,GO:0043047,GO:0070192,GO:0051880,GO:0003691,GO:0016787,GO:0006974,GO:0007049,GO:0005694,GO:0008408,GO:0051321,GO:0000781,GO:…
EuglossaDilemma_002571	GO:0005525,GO:0003924
EuglossaDilemma_002574	GO:0008270,GO:0004222,GO:0008237,GO:0006508
EuglossaDilemma_002575	GO:0008237
EuglossaDilemma_002582	GO:0005506,GO:0016491,GO:0071949,GO:0055114,GO:0050660,GO:0043546,GO:0046872,GO:0051537,GO:0009055,GO:0051536,GO:0004854,GO:0004855,GO:0005777,GO:0022900,GO:0005829,GO:0008340,GO:0048072,GO:0009115,GO:0006525,GO:0006144,GO:0006650,GO:0006568,GO:0006206
EuglossaDilemma_002584	GO:0051536,GO:0016226,GO:0005737
EuglossaDilemma_002586	GO:0005515,GO:0032502
EuglossaDilemma_002588	GO:0006355,GO:0003700,GO:0043565
EuglossaDilemma_002589	GO:0042626,GO:0016887,GO:0005524,GO:0055085,GO:0016021
EuglossaDilemma_002592	GO:0005576,GO:0008061
EuglossaDilemma_002593	GO:0016020,GO:0016021,GO:0003674,GO:0008150,GO:0005575
EuglossaDilemma_002594	GO:0003677
EuglossaDilemma_002595	GO:0016020,GO:0016021,GO:0048813,GO:0031012,GO:0007605,GO:0050954,GO:0000184
EuglossaDilemma_002597	GO:0016021,GO:0005507,GO:0016020,GO:0005743,GO:0009060,GO:0008535,GO:0005739,GO:0031304
EuglossaDilemma_002598	GO:0005929,GO:0042995,GO:0060271,GO:0060294,GO:0015630,GO:0031514
EuglossaDilemma_002599	GO:0005524,GO:0051539,GO:0016226,GO:0051536,GO:0046872,GO:0005737,GO:0000166,GO:0042995,GO:0005829,GO:0005515
EuglossaDilemma_002600	GO:0004553,GO:0003824,GO:0030246,GO:0005975
EuglossaDilemma_002601	GO:0003676
EuglossaDilemma_002602	GO:0008418,GO:0005634,GO:0051726,GO:0006511,GO:0045786,GO:0006530,GO:0016787,GO:0060253,GO:0071596,GO:0032877
EuglossaDilemma_002603	GO:0005525,GO:0003924,GO:0007165,GO:0016020,GO:0000166,GO:0005886,GO:0019003
EuglossaDilemma_002604	GO:0010506,GO:0035658,GO:0005515
EuglossaDilemma_002605	GO:0016020
EuglossaDilemma_002606	GO:0005634,GO:0018024,GO:0005515,GO:0016740,GO:0046872,GO:0006325,GO:0008168,GO:0032259,GO:0034968,GO:0005694,GO:0005700,GO:0031490,GO:0006355,GO:0000785,GO:0016458,GO:0042054,GO:0000228,GO:0005721,GO:0010452,GO:0046975,GO:0018992
EuglossaDilemma_002607	GO:0070286,GO:0005737,GO:0003674,GO:0008150,GO:0005575,GO:0030030
EuglossaDilemma_002608	GO:0006355,GO:0005634,GO:0005654,GO:0000122,GO:0070822
EuglossaDilemma_002609	GO:0005737,GO:0046856,GO:0035335,GO:0004438,GO:0016787,GO:0010507
EuglossaDilemma_002610	GO:0005515,GO:0006355
EuglossaDilemma_002611	GO:0005840,GO:0003735,GO:0006412,GO:0002181,GO:0035167,GO:0022627,GO:0022626,GO:0000462
EuglossaDilemma_002612	GO:0008080,GO:0016746,GO:0016740,GO:0004596,GO:0016573,GO:0017196,GO:0031417,GO:0003674,GO:0005575
EuglossaDilemma_002613	GO:0016021,GO:0004930,GO:0004983,GO:0007186,GO:0016020,GO:0007165,GO:0007218,GO:0005887,GO:0008188,GO:0040014,GO:0040018,GO:2000253,GO:0070374,GO:0036400
EuglossaDilemma_002614	GO:0006914,GO:0000407,GO:0000045,GO:0035096,GO:0046983,GO:0019901,GO:0016239,GO:0019904,GO:1990316,GO:0035069,GO:0010508
EuglossaDilemma_002615	GO:0003824,GO:0050662
EuglossaDilemma_002616	GO:0016592,GO:0006357,GO:0003712,GO:0005634,GO:0045944,GO:0006366,GO:0007406,GO:0005515
EuglossaDilemma_002617	GO:0102148,GO:0004563,GO:0005975,GO:0004553,GO:0008152,GO:0016787,GO:0016798,GO:0005886,GO:0006517,GO:0016063,GO:0006491,GO:0016231,GO:0008375
EuglossaDilemma_002618	GO:0009190,GO:0006171,GO:0035556,GO:0005886,GO:0016849,GO:0004016
EuglossaDilemma_002619	GO:0005515,GO:0005634,GO:0016740,GO:0006325,GO:0008168,GO:0032259
EuglossaDilemma_002620	GO:0016021,GO:0005319,GO:0016020,GO:0006869,GO:0005886,GO:0007417,GO:0007391,GO:0007422,GO:0030299,GO:0008203,GO:0006629,GO:0008202
EuglossaDilemma_002621	GO:0007165,GO:0035556,GO:0005085,GO:0005515,GO:0007264,GO:0090630,GO:0050803,GO:0043087,GO:0045202,GO:0035023,GO:0030054,GO:0051491,GO:0030036,GO:0050770,GO:0030676,GO:0016020,GO:0007275,GO:0050772,GO:0005089,GO:0007601,GO:0001654
EuglossaDilemma_002623	GO:0007264,GO:0090630,GO:0005085
EuglossaDilemma_002624	GO:0016491,GO:0055114,GO:0005739
EuglossaDilemma_002625	GO:0005524,GO:0000166,GO:0006436,GO:0004830,GO:0004812,GO:0006418,GO:0016874,GO:0006412,GO:0005739,GO:0005759,GO:0070183
EuglossaDilemma_002626	GO:0016301,GO:0032958,GO:0016740,GO:0016310
EuglossaDilemma_002629	GO:0016020,GO:0016021,GO:0003333,GO:0015171
EuglossaDilemma_002630	GO:0016575,GO:0004407
EuglossaDilemma_002631	GO:0005515,GO:0005634,GO:0016567,GO:0019005,GO:0031146
EuglossaDilemma_002632	GO:0016740,GO:0006364
EuglossaDilemma_002633	GO:0005102,GO:0003674,GO:0008150,GO:0005575
EuglossaDilemma_002635	GO:0016805,GO:0006508,GO:0046872,GO:0016021,GO:0008237,GO:0031225,GO:0016020,GO:0016787,GO:0008233,GO:0070573
EuglossaDilemma_002637	GO:0016021,GO:0008237,GO:0004222,GO:0006508,GO:0016020,GO:0046872,GO:0005886,GO:0016787,GO:0008233
EuglossaDilemma_002638	GO:0005515,GO:0005730,GO:0008283,GO:0003674,GO:0042273
EuglossaDilemma_002639	GO:0016052,GO:0050023
EuglossaDilemma_002640	GO:0003824
EuglossaDilemma_002641	GO:0005634,GO:0003677,GO:0005515,GO:0007476,GO:0006357,GO:0043565,GO:0042803,GO:0006342,GO:0031935,GO:0008595,GO:0007315,GO:0016458,GO:0009880,GO:0031519,GO:0031208
EuglossaDilemma_002642	GO:0003676,GO:0005515,GO:0003677,GO:0016020,GO:0016021
EuglossaDilemma_002659	GO:0003676
EuglossaDilemma_002679	GO:0003676
EuglossaDilemma_002682	GO:0003676
EuglossaDilemma_002684	GO:0005887,GO:0007606,GO:0032589,GO:0050808,GO:0016020,GO:0016021,GO:0003674,GO:0005515
EuglossaDilemma_002689	GO:0004930,GO:0016021,GO:0007186
EuglossaDilemma_002690	GO:0016021,GO:0004930,GO:0007186,GO:0016020,GO:0007165
EuglossaDilemma_002692	GO:0005509,GO:0007165,GO:0035556,GO:0004435,GO:0006629,GO:0008081,GO:0016787,GO:0016042
EuglossaDilemma_002707	GO:0016740,GO:0008168,GO:0032259,GO:0030488,GO:0016427,GO:0005575
EuglossaDilemma_002708	GO:0016021,GO:0016020,GO:0055114
EuglossaDilemma_002709	GO:0042302
EuglossaDilemma_002710	GO:0042302
EuglossaDilemma_002713	GO:0042302
EuglossaDilemma_002720	GO:0042302
EuglossaDilemma_002722	GO:0005549,GO:0004984,GO:0016020,GO:0007608,GO:0016021,GO:0005886,GO:0007165,GO:0050896,GO:0050911,GO:0005777
EuglossaDilemma_002723	GO:0004984,GO:0005549,GO:0007608,GO:0016020
EuglossaDilemma_002724	GO:0004984,GO:0005549,GO:0007608,GO:0016020
EuglossaDilemma_002726	GO:0005634,GO:0003677,GO:0006355,GO:0043565,GO:0007275,GO:0000981,GO:0006357
EuglossaDilemma_002727	GO:0016021,GO:0016020
EuglossaDilemma_002729	GO:0005515
EuglossaDilemma_002730	GO:0003677,GO:0006355,GO:0043565,GO:0005634,GO:0003700,GO:0000122,GO:0001748,GO:2000179,GO:0045944,GO:0000981,GO:0061074
EuglossaDilemma_002731	GO:0003779,GO:0017048,GO:0030036,GO:0016043,GO:0016319,GO:0007411,GO:0030018,GO:0044295,GO:0007424,GO:0051491,GO:0051489,GO:0048675,GO:0035152,GO:0030838,GO:0051017,GO:0050770,GO:0071689,GO:0005865,GO:0060298,GO:0016528,GO:0098793,GO:0048786,GO:0098794,GO:0005829
EuglossaDilemma_002732	GO:0005524,GO:0008017,GO:0003777,GO:0007018,GO:0005874,GO:0000166,GO:0003774
EuglossaDilemma_002737	GO:0016021,GO:0016020,GO:0005886,GO:0005215
EuglossaDilemma_002738	GO:0016021,GO:0016020
EuglossaDilemma_002743	GO:0008237,GO:0004222,GO:0006508,GO:0016021,GO:0016020,GO:0016787,GO:0005886,GO:0046872,GO:0008233
EuglossaDilemma_002745	GO:0016791,GO:0008138,GO:0006470,GO:0016311
EuglossaDilemma_002746	GO:0032367
EuglossaDilemma_002760	GO:0016020,GO:0016021,GO:0006811,GO:0055085,GO:0034220,GO:0005216
EuglossaDilemma_002788	GO:0000166,GO:0003676,GO:0003887,GO:0003677
EuglossaDilemma_002790	GO:0005515,GO:0046982
EuglossaDilemma_002791	GO:0006886,GO:0016192,GO:0016020,GO:0005484,GO:0016021,GO:0061025,GO:0005886,GO:0000278,GO:0012505,GO:0098793,GO:0016081,GO:0031201,GO:0000149,GO:0006906,GO:0048278,GO:0007143,GO:0007140,GO:0005515
EuglossaDilemma_002792	GO:0003723,GO:0005515,GO:0003743,GO:0006412,GO:0006413
EuglossaDilemma_002793	GO:0016021,GO:0015078,GO:0033179,GO:1902600,GO:0005774,GO:0033177,GO:0016020,GO:0006811,GO:0005773,GO:0046961,GO:0015991,GO:0033181,GO:0033227,GO:0000220,GO:0045169,GO:0007035
EuglossaDilemma_002794	GO:0005515
EuglossaDilemma_002795	GO:0016021,GO:0005230,GO:0004888,GO:0006811,GO:0005216,GO:0034220
EuglossaDilemma_002796	GO:0016021,GO:0016020,GO:0016740,GO:0006629,GO:0006633,GO:0102336,GO:0102337,GO:0102338,GO:0102756,GO:0006631,GO:0030148,GO:0034625,GO:0019367,GO:0030176,GO:0009922,GO:0042761,GO:0030497,GO:0034626,GO:0042811,GO:0042759,GO:0019368
EuglossaDilemma_002798	GO:0005525,GO:0003924,GO:0005737,GO:0005874,GO:0007017,GO:0005200,GO:0000166,GO:0007010,GO:0000278,GO:0048471,GO:0007283,GO:0000226,GO:0000281,GO:0007288,GO:0017022,GO:0005856,GO:0005634,GO:0005813,GO:0005819,GO:0019730,GO:0000235,GO:0032418
EuglossaDilemma_002799	GO:0046872,GO:0016567,GO:0004842,GO:0005515
EuglossaDilemma_002800	GO:0016020,GO:0006487,GO:0003830
EuglossaDilemma_002801	GO:0005515
EuglossaDilemma_002802	GO:0042147
EuglossaDilemma_002806	GO:0005515
EuglossaDilemma_002808	GO:0016787
EuglossaDilemma_002812	GO:0016021,GO:0004659,GO:0016765,GO:0016020,GO:0016740,GO:0005739,GO:0005743,GO:0006744,GO:0008299,GO:0002083,GO:0002094,GO:0047293,GO:0031305,GO:0050832,GO:0008340,GO:0050830,GO:0050829,GO:0005666,GO:0005736,GO:0006360,GO:0008412
EuglossaDilemma_002813	GO:0005524,GO:0006139,GO:0019205,GO:0006207,GO:0006221,GO:0004127,GO:0009041
EuglossaDilemma_002816	GO:0005515
EuglossaDilemma_002818	GO:0005524,GO:0004672,GO:0004713,GO:0005515,GO:0006468,GO:0000166,GO:0016301,GO:0016740,GO:0016310,GO:0018108,GO:0004715,GO:0035556,GO:0046872,GO:0005737,GO:0005886,GO:0007435,GO:0048477,GO:0008340,GO:0044719,GO:0007619,GO:0007391,GO:0008258,GO:0007349,GO:0045177,GO:0007424,GO:0030036,GO:0007300,GO:0007254,GO:0030833,GO:0045172,GO:0030723,GO:0030717,GO:0007301,GO:0042023,GO:0038083,GO:0035277,GO:…
EuglossaDilemma_002819	GO:0006807
EuglossaDilemma_002820	GO:0016021,GO:0016020,GO:0005783,GO:0012505,GO:0016063,GO:0042060,GO:0042052,GO:0034975,GO:0072546,GO:0003674
EuglossaDilemma_002821	GO:0016791,GO:0004725,GO:0005515,GO:0006470,GO:0016311,GO:0016020,GO:0016021,GO:0016787,GO:0035335,GO:0004721,GO:0005886,GO:0030424,GO:0048813,GO:0007411,GO:0008045,GO:0007155,GO:0005001,GO:0007415,GO:0016201,GO:0097155,GO:0009986
EuglossaDilemma_002822	GO:0016020,GO:0016021
EuglossaDilemma_002823	GO:0005737,GO:0017137,GO:0031410,GO:0006886,GO:0090630,GO:0043087,GO:0005096,GO:0035149,GO:0030175,GO:0010085,GO:0098592,GO:0016020,GO:0005886,GO:0042995,GO:0016324
EuglossaDilemma_002825	GO:0005525,GO:0003924,GO:0005634,GO:0008270,GO:0018024,GO:0034968,GO:0000166,GO:0003743,GO:0006413,GO:0000775,GO:0005694,GO:0005515,GO:0016740,GO:0046872,GO:0006325,GO:0008168,GO:0032259
EuglossaDilemma_002826	GO:0034968,GO:0005634,GO:0005515,GO:0008270,GO:0018024
EuglossaDilemma_002827	GO:0016746,GO:0008374,GO:0044255
EuglossaDilemma_002828	GO:0016020,GO:0016021
EuglossaDilemma_002829	GO:0005524,GO:0035556,GO:0004672,GO:0006468,GO:0004697,GO:0046872,GO:0005737,GO:0004674,GO:0016020,GO:0000166,GO:0016301,GO:0016740,GO:0016310,GO:0004698,GO:0089700
EuglossaDilemma_002830	GO:0005524,GO:0005737,GO:0006412,GO:0000166,GO:0006433,GO:0004827,GO:0004812,GO:0006418,GO:0043039,GO:0004818,GO:0006424,GO:0016874,GO:0046872,GO:0003723,GO:0017101,GO:0003824,GO:0008152
EuglossaDilemma_002831	GO:0005634,GO:0046872,GO:0048749,GO:0042078,GO:0035019,GO:0036335,GO:0048136,GO:0005700,GO:0010628,GO:0001673,GO:0042393,GO:0019100,GO:0000166,GO:0003676,GO:0003887,GO:0003677,GO:0006281,GO:0019985,GO:0007186,GO:0016035
EuglossaDilemma_002832	GO:0051082,GO:0006457,GO:0005524,GO:0005737,GO:0000166,GO:0005886,GO:0005832
EuglossaDilemma_002833	GO:0005576,GO:0046487,GO:0008903,GO:0016857,GO:0016853
EuglossaDilemma_002834	GO:0016409,GO:0016020,GO:0016021,GO:0016740,GO:0016746,GO:0019706
EuglossaDilemma_002835	GO:0016021,GO:0006629,GO:0042284,GO:0030148,GO:0005886,GO:0005739,GO:0007283,GO:0070938,GO:0046513,GO:0016006,GO:0007053,GO:0055114,GO:0016020,GO:0016491
EuglossaDilemma_002836	GO:0016791,GO:0004725,GO:0006470,GO:0016311,GO:0005737,GO:0016787,GO:0035335,GO:0004721,GO:0000278,GO:0007424,GO:0007444,GO:0007498,GO:0007427,GO:0007275,GO:0005068,GO:0008293,GO:0007362,GO:0045314,GO:0042461,GO:0008543,GO:0008069,GO:0001784,GO:0007418,GO:0007173,GO:0007465,GO:0045500,GO:0004726,GO:0006911
EuglossaDilemma_002837	GO:0008168,GO:0005575,GO:0016740,GO:0005739,GO:0032259,GO:0032981
EuglossaDilemma_002840	GO:0006355,GO:0031213,GO:0005634,GO:0046872,GO:0005700,GO:0045892,GO:0045944,GO:0000790,GO:0005705,GO:0070868,GO:0004402,GO:0042393,GO:0000123,GO:0046972,GO:0072487,GO:0016740,GO:0003712,GO:0016746,GO:0016573
EuglossaDilemma_002841	GO:0005515
EuglossaDilemma_002842	GO:0005515
EuglossaDilemma_002846	GO:0016021,GO:0005230,GO:0004888,GO:0006811,GO:0005216,GO:0022848,GO:0045211,GO:0034220,GO:0016020,GO:0005886,GO:0030054,GO:0060078,GO:0060079,GO:0045202,GO:0007165,GO:0005887,GO:0007268,GO:0042391,GO:0005892,GO:0043005,GO:0050877,GO:0006812,GO:0030594,GO:0015464,GO:0007271
EuglossaDilemma_002848	GO:0003676,GO:0003723,GO:0000398,GO:0008270,GO:0045131
EuglossaDilemma_002849	GO:0005515,GO:0005634,GO:0016579,GO:0043130,GO:1903003
EuglossaDilemma_002850	GO:0016311,GO:0016791
EuglossaDilemma_002851	GO:0006364,GO:0004519,GO:0090730,GO:0090305,GO:0030687,GO:0000470,GO:0000460
EuglossaDilemma_002853	GO:0016021,GO:0016020,GO:0005777,GO:0007031,GO:0003674
EuglossaDilemma_002854	GO:0055114,GO:0004735,GO:0006561,GO:0055129,GO:0016491,GO:0008652
EuglossaDilemma_002872	GO:0004386,GO:0046872,GO:0005829,GO:0003723,GO:0003676,GO:0035194,GO:0043186,GO:0005515
EuglossaDilemma_002874	GO:0005506,GO:0016705,GO:0016491,GO:0005783,GO:0055114,GO:0031418,GO:0016702,GO:0005515,GO:0004656,GO:0046872,GO:0051213,GO:0005788,GO:0019511
EuglossaDilemma_002876	GO:0051082,GO:0006457,GO:0005829,GO:0051087,GO:0051085
EuglossaDilemma_002879	GO:0005576,GO:0030414,GO:0010466
EuglossaDilemma_002880	GO:0005576,GO:0030414,GO:0010466,GO:0008150
EuglossaDilemma_002882	GO:0006895,GO:0005829,GO:0015031,GO:0000139,GO:0005768,GO:0005802,GO:0016020,GO:0005794,GO:0003674,GO:0008150,GO:0005575
EuglossaDilemma_002883	GO:0005634,GO:0008270
EuglossaDilemma_002884	GO:0016021,GO:0030431,GO:0032222,GO:1903818,GO:0016020,GO:0005886,GO:0031225,GO:0048511
EuglossaDilemma_002885	GO:0005515,GO:0007281,GO:0007275,GO:0005634,GO:0045892,GO:0000209,GO:0043161,GO:0005938,GO:0005643,GO:0034399,GO:0007279,GO:0005635,GO:0007315,GO:0031463,GO:0031234,GO:1990756,GO:0016480,GO:0007278,GO:0120177,GO:0005737
EuglossaDilemma_002887	GO:0055085,GO:0022857,GO:0016020,GO:0016021
EuglossaDilemma_002888	GO:0004197,GO:0008234,GO:0006508
EuglossaDilemma_002891	GO:0006281,GO:0003887,GO:0016779,GO:0034061,GO:0003677
EuglossaDilemma_002892	GO:0016787,GO:0006506,GO:0016021,GO:0016020,GO:0005783,GO:0006470,GO:0005794,GO:0016791,GO:0004722
EuglossaDilemma_002893	GO:0006355,GO:0016573,GO:0072487,GO:0004402,GO:0005634,GO:0016740,GO:0045892,GO:0045944,GO:0000790,GO:0042393,GO:0000123,GO:0046972,GO:0003712,GO:0016746,GO:0043984,GO:0046872,GO:0003729,GO:0009047,GO:0006281,GO:0003682,GO:0043066,GO:0005705,GO:0000077,GO:0007549,GO:0005667,GO:0051091,GO:0000228,GO:0010212,GO:0030330,GO:0071479,GO:0000805,GO:0016456,GO:0044545,GO:0018394,GO:0004468,GO:2000873,GO:…
EuglossaDilemma_002894	GO:0016491,GO:0071949,GO:0055114,GO:0046416,GO:0003884,GO:0005737,GO:0005777,GO:0019478
EuglossaDilemma_002897	GO:0005524,GO:0005737,GO:0030163,GO:0036402,GO:0016787,GO:0005634,GO:0000166,GO:0051321,GO:0016887,GO:0000502,GO:1901800,GO:0005829,GO:0005654,GO:0007623,GO:0008063,GO:0043161,GO:0001673,GO:0045202,GO:0005838,GO:0008540,GO:0045899,GO:0031597
EuglossaDilemma_002898	GO:0006396,GO:0003723,GO:0003676,GO:0005634,GO:1990904
EuglossaDilemma_002899	GO:0001522,GO:0042254
EuglossaDilemma_002901	GO:0016021,GO:0055085,GO:0005262,GO:0016020,GO:0006811,GO:0005216,GO:0005515,GO:0070588,GO:0050896,GO:0046982,GO:0005886,GO:0005887,GO:0007603,GO:0007602,GO:0016028,GO:0042803,GO:0008104,GO:0007005,GO:0042802,GO:0005516,GO:0001895,GO:0007608,GO:0006816,GO:0007605,GO:0051480,GO:0034703,GO:0009416,GO:0008355,GO:0050908,GO:0016027,GO:0015279,GO:0035997,GO:0070679,GO:0050962,GO:0008377,GO:0006828,GO:…
EuglossaDilemma_002902	GO:0046872,GO:0020037,GO:0022900,GO:0016020,GO:0043231,GO:0009055
EuglossaDilemma_002903	GO:0016887,GO:0005524
EuglossaDilemma_002904	GO:0005515
EuglossaDilemma_002905	GO:0016274,GO:0018216
EuglossaDilemma_002906	GO:0005634,GO:0006355,GO:0043565,GO:0003700,GO:0003677
EuglossaDilemma_002908	GO:0005246,GO:0005515
EuglossaDilemma_002909	GO:0016021,GO:0004930,GO:0007186,GO:0016500,GO:0005515
EuglossaDilemma_002913	GO:0031083,GO:0030133,GO:0003674
EuglossaDilemma_002914	GO:0016021,GO:0070072,GO:0016020,GO:0005783,GO:0005789,GO:0012505
EuglossaDilemma_002915	GO:0005634,GO:0046982
EuglossaDilemma_002917	GO:0003746,GO:0006414,GO:0005853,GO:0006412,GO:0005829,GO:0005085
EuglossaDilemma_002918	GO:0003676,GO:0003723,GO:0005634,GO:0006397,GO:0071011,GO:0071013,GO:0000398,GO:0003729,GO:0005686,GO:0005689,GO:0008380,GO:0005684
EuglossaDilemma_002922	GO:0016020,GO:0055085,GO:0005515
EuglossaDilemma_002924	GO:0005509
EuglossaDilemma_002937	GO:0004563,GO:0005975,GO:0004553,GO:0008152,GO:0016787,GO:0016798,GO:0102148
EuglossaDilemma_002947	GO:0005737
EuglossaDilemma_002948	GO:0009190,GO:0035556
EuglossaDilemma_002949	GO:0035556,GO:0009190,GO:0016829
EuglossaDilemma_002952	GO:0004252,GO:0006508,GO:0004176,GO:0016787,GO:0008233,GO:0008236
EuglossaDilemma_002955	GO:0007052
EuglossaDilemma_002956	GO:0031396,GO:0031146,GO:0007300,GO:1990756,GO:0008284,GO:0045931,GO:0007113,GO:1905761,GO:0016567
EuglossaDilemma_002957	GO:0042626,GO:0016887,GO:0005524,GO:0055085,GO:0016021
EuglossaDilemma_002958	GO:0042302
EuglossaDilemma_002960	GO:0000818
EuglossaDilemma_002964	GO:0003676,GO:0003723
EuglossaDilemma_002965	GO:0046872,GO:0016021,GO:0020037,GO:0016020,GO:0005739,GO:0022900,GO:0043231,GO:0009055
EuglossaDilemma_002966	GO:0046872,GO:0016021,GO:0020037,GO:0016020
EuglossaDilemma_002967	GO:0003676,GO:0003723,GO:0003677,GO:0006357,GO:0006396
EuglossaDilemma_002969	GO:0016021,GO:0004930,GO:0007186,GO:0016020,GO:0005886,GO:0030425,GO:0005887,GO:0004993,GO:0007187,GO:0007210,GO:0008227,GO:0030594,GO:0007268,GO:0007377,GO:2000253,GO:0051378,GO:0001587,GO:0098664,GO:0045202
EuglossaDilemma_002971	GO:0007165,GO:0050896,GO:0005737,GO:0005829,GO:0048260,GO:0031647,GO:0120177,GO:0045751,GO:0045746,GO:0001664,GO:0043409,GO:0002168,GO:0002031,GO:0050728,GO:0035641,GO:0060189,GO:0045879,GO:0005515,GO:0031648
EuglossaDilemma_002973	GO:0005525,GO:0003924,GO:0005829,GO:0043025,GO:0001745,GO:0050832,GO:0007411,GO:0007602,GO:0031410,GO:0005794,GO:0000139,GO:0016192,GO:0006887,GO:0006886,GO:0003779,GO:0042147,GO:0045202,GO:0030054,GO:0043204,GO:0031982,GO:0006891,GO:0032482,GO:0006890,GO:0008103,GO:0045451,GO:0007293,GO:0045467,GO:0060078,GO:0016020,GO:0000166,GO:0005515,GO:0012505,GO:0005764,GO:0005776,GO:0001881
EuglossaDilemma_002975	GO:0016020,GO:0042043,GO:0016021,GO:0008355,GO:0005886,GO:0007155,GO:0030054,GO:0045202
EuglossaDilemma_002981	GO:0016020,GO:0016021,GO:0008355,GO:0007600
EuglossaDilemma_002986	GO:0016021,GO:0016020,GO:0009986,GO:0005887,GO:0098793,GO:0080030,GO:0038023,GO:0045202,GO:0030431,GO:0051932,GO:0007158,GO:0050804,GO:0097104,GO:0042043,GO:0048488,GO:0097105,GO:0007268
EuglossaDilemma_002988	GO:0005515,GO:0016020,GO:0005886,GO:0005737,GO:0005856,GO:0030030,GO:0005929,GO:0042995,GO:0035320,GO:0045184
EuglossaDilemma_002989	GO:0005761,GO:0005840,GO:0003735,GO:0005762,GO:0032543
EuglossaDilemma_002990	GO:0017119
EuglossaDilemma_002993	GO:0003676,GO:0004386,GO:0005524
EuglossaDilemma_003008	GO:0005654,GO:0003674,GO:0008150
EuglossaDilemma_003023	GO:0016491,GO:0055114,GO:0003939,GO:0006062
EuglossaDilemma_003024	GO:0006281,GO:0003824,GO:0003677,GO:0005730,GO:0005739,GO:0000287,GO:0006260,GO:0005654,GO:0006284,GO:0008409,GO:0017108,GO:0043137,GO:0016788,GO:0004518,GO:0005634,GO:0046872,GO:0006974,GO:0016787,GO:0004519,GO:0004527,GO:0090305,GO:0030145,GO:0004523,GO:0048256,GO:0090502
EuglossaDilemma_003025	GO:0005524,GO:0003676,GO:0004386,GO:0000166,GO:0016787,GO:0003724,GO:0004004,GO:0005730
EuglossaDilemma_003026	GO:0005840,GO:0003735,GO:0006412,GO:0015935,GO:0003723,GO:0002181,GO:0022627
EuglossaDilemma_003027	GO:0003676,GO:0003723,GO:0003743,GO:0006413,GO:0005829,GO:0043022,GO:0005851,GO:0033290,GO:0043614,GO:0005850,GO:0006412
EuglossaDilemma_003028	GO:0003735,GO:0006412,GO:0005840,GO:0015935
EuglossaDilemma_003029	GO:0003723,GO:0003743
EuglossaDilemma_003030	GO:0008270,GO:0004843,GO:0006511,GO:0016579,GO:0036459,GO:0046872,GO:0005737,GO:0016787,GO:0008233,GO:0006508,GO:0005856,GO:0048471,GO:0006897,GO:0008234,GO:0005815,GO:0007399,GO:0005575
EuglossaDilemma_003031	GO:0016021,GO:0016020,GO:0007632,GO:0003333,GO:0015171,GO:0030431,GO:0015185,GO:0015812,GO:0030285,GO:0051932,GO:0044306,GO:0098700,GO:0015495,GO:0044292,GO:0005886
EuglossaDilemma_003034	GO:0005509,GO:0004571,GO:0016020,GO:0005975
EuglossaDilemma_003036	GO:0005634,GO:0016020,GO:0016021,GO:0003677,GO:0003700,GO:0006357,GO:0046983,GO:0003674,GO:0008150,GO:0005575
EuglossaDilemma_003037	GO:0003723,GO:0020037,GO:0042802,GO:0031053,GO:0070877,GO:0005634,GO:0016319,GO:0090502,GO:0003725,GO:0007446,GO:0035195,GO:0007294,GO:0030727,GO:0070878,GO:0004525,GO:0090501,GO:0005515
EuglossaDilemma_003038	GO:0046983,GO:0015031,GO:0005737,GO:0048471,GO:0060271,GO:0051959,GO:0005765,GO:0036064,GO:0032418,GO:0031267,GO:0030742,GO:0016020,GO:0005764,GO:0003674,GO:0005515,GO:0016021
EuglossaDilemma_003040	GO:0006413
EuglossaDilemma_003041	GO:0004867,GO:0005576,GO:0030414,GO:0007155,GO:0010466,GO:0010951,GO:0031012,GO:0005604
EuglossaDilemma_003043	GO:0000398
EuglossaDilemma_003051	GO:0005515
EuglossaDilemma_003053	GO:0005515
EuglossaDilemma_003054	GO:0005515
EuglossaDilemma_003055	GO:0008013,GO:0016055,GO:0030178,GO:0005515,GO:0005829,GO:0030424,GO:0016477,GO:0007367,GO:0035293,GO:0090090,GO:0045177,GO:0045732,GO:0030707,GO:0007420,GO:0001708,GO:0007447,GO:0030951,GO:0007026,GO:0007405,GO:0030720,GO:0007389,GO:0045595,GO:0046673,GO:1905126,GO:0045295,GO:0030877,GO:0007399,GO:0008017,GO:0005881,GO:0016342,GO:0005737,GO:0007623,GO:0030425,GO:0043025,GO:0032154,GO:0045179,GO:…
EuglossaDilemma_003056	GO:0016021,GO:0016020,GO:0007275
EuglossaDilemma_003057	GO:0005634,GO:0005737,GO:0012505,GO:0000079,GO:0007346,GO:0003674
EuglossaDilemma_003058	GO:0006644,GO:0016042,GO:0050482,GO:0005509,GO:0004623
EuglossaDilemma_003059	GO:0003676,GO:0003677,GO:0005634,GO:0046872,GO:0043565,GO:0007049,GO:0005654,GO:0005515
EuglossaDilemma_003063	GO:0035556,GO:0051260,GO:0005515
EuglossaDilemma_003068	GO:0016021,GO:0055085,GO:0022857,GO:0016020,GO:0005886,GO:0005887,GO:0005351,GO:0008643
EuglossaDilemma_003073	GO:0016021,GO:0004930,GO:0007186,GO:0016020,GO:0007165,GO:0005887,GO:0007189,GO:0003700,GO:0008227,GO:0006355,GO:0045887,GO:0009566,GO:0030728,GO:0004989,GO:0005886,GO:0071880
EuglossaDilemma_003074	GO:0016021
EuglossaDilemma_003077	GO:0016021,GO:0004930,GO:0007186,GO:0016020,GO:0007165,GO:0004977,GO:0005887,GO:0007189,GO:0008227,GO:0004989,GO:0005886,GO:0071880
EuglossaDilemma_003082	GO:0007186,GO:0004930,GO:0016021
EuglossaDilemma_003087	GO:0007186,GO:0004930,GO:0016021
EuglossaDilemma_003089	GO:0046872,GO:0016787,GO:0008233,GO:0006508,GO:0016055,GO:0004843,GO:0008234,GO:0005634,GO:0005737,GO:0016477,GO:0016579,GO:0036459,GO:0090263,GO:0007010,GO:0070530,GO:0030177,GO:0071947,GO:0070536,GO:1990168,GO:0035523,GO:0005515,GO:0061060,GO:0061578
EuglossaDilemma_003090	GO:0010181,GO:0016491,GO:0003958,GO:0055114
EuglossaDilemma_003091	GO:0016021,GO:0005337,GO:1901642,GO:0016020
EuglossaDilemma_003092	GO:0005515,GO:0004842,GO:0045721
EuglossaDilemma_003094	GO:0051287,GO:0055114,GO:0016616,GO:0003714,GO:0005634,GO:0016491,GO:1903507,GO:0016618,GO:0030267,GO:0045892,GO:0016360,GO:0045944,GO:0000122,GO:0006357,GO:0090090,GO:0042803,GO:0008134,GO:0003713,GO:0042802,GO:0022416,GO:0035220,GO:0090263,GO:0043044,GO:0070491,GO:0031010,GO:0005700,GO:0005515
EuglossaDilemma_003095	GO:0003676,GO:0003677,GO:0005634,GO:0046872,GO:0001745,GO:0000981,GO:0045944,GO:0007601,GO:0006355,GO:0001752,GO:0007605,GO:0001751,GO:0046530,GO:0010114,GO:0043153,GO:0009649,GO:0035271,GO:0060086,GO:0006357,GO:0000978,GO:0000790,GO:0050896
EuglossaDilemma_003096	GO:0042626,GO:0005524,GO:0055085,GO:0006635,GO:0005778,GO:0016021
EuglossaDilemma_003097	GO:0005524,GO:0008017,GO:0003777,GO:0007018
EuglossaDilemma_003098	GO:0005515,GO:0005758,GO:0003674,GO:0008150,GO:0005575
EuglossaDilemma_003100	GO:0000977,GO:0005634,GO:0006357
EuglossaDilemma_003101	GO:0005515,GO:0005737,GO:0015031,GO:0012505,GO:0051028,GO:0005643,GO:0090307,GO:0001578,GO:0000922,GO:0072686,GO:0006913,GO:1902365,GO:0003674,GO:0005634,GO:0005856,GO:0005819
EuglossaDilemma_003105	GO:0000977,GO:0032422,GO:0005634,GO:0003677,GO:0005737,GO:0003729,GO:0003723,GO:0043565,GO:0042802,GO:0003690,GO:1990124,GO:0001227,GO:0031935,GO:0000122
EuglossaDilemma_003109	GO:0032040
EuglossaDilemma_003110	GO:0005739,GO:0003735,GO:0005762,GO:0032543,GO:0005840
EuglossaDilemma_003112	GO:0015276,GO:0016020
EuglossaDilemma_003113	GO:0005524,GO:0004672,GO:0004713,GO:0016020,GO:0004714,GO:0007169,GO:0005515,GO:0006468,GO:0016021,GO:0000166,GO:0018108,GO:0030054,GO:0045202,GO:0030424,GO:0043235,GO:0007417,GO:0005887,GO:0017147,GO:0048856,GO:0007275,GO:0016301,GO:0016740,GO:0016310,GO:0007399,GO:0033674,GO:0014068,GO:0043410,GO:0010976,GO:0043408
EuglossaDilemma_003122	GO:0016020,GO:0016021,GO:0003674,GO:0005575
EuglossaDilemma_003123	GO:0005515,GO:0006357,GO:0032784,GO:0006355
EuglossaDilemma_003124	GO:0005515
EuglossaDilemma_003132	GO:0055085,GO:0006811,GO:0016020,GO:0005216
EuglossaDilemma_003135	GO:0055085,GO:0016020,GO:0006811,GO:0005216,GO:0006813,GO:0005249,GO:0016021,GO:0005886,GO:0034220,GO:0071805,GO:0006814,GO:0035725,GO:0005272,GO:0008340,GO:0045475,GO:0045938,GO:0034765,GO:0050802,GO:0007637,GO:0014059,GO:0016057,GO:0071484,GO:0071632,GO:1903294
EuglossaDilemma_003138	GO:0046854,GO:0016301,GO:0048015,GO:0016740,GO:0016310,GO:0005737,GO:0005886,GO:0071711,GO:0048477,GO:0007015,GO:0016020,GO:0008582,GO:0030010,GO:0007009,GO:0007293,GO:0004430,GO:0052742,GO:0045880
EuglossaDilemma_003139	GO:0005743,GO:0042773,GO:0008137,GO:0016020,GO:0005739,GO:0055114,GO:0070469,GO:0005747,GO:0006120,GO:0003954,GO:0016491
EuglossaDilemma_003140	GO:0046872,GO:0055114,GO:0004784,GO:0006801,GO:0016209,GO:0016491,GO:0098869,GO:0019430,GO:0005634,GO:0005737,GO:0005829,GO:0008340,GO:2000331,GO:0048167,GO:0042803,GO:0005777,GO:0005507,GO:0006979,GO:0001306,GO:0007568,GO:1903146,GO:0005615,GO:0005576
EuglossaDilemma_003141	GO:0000077
EuglossaDilemma_003142	GO:0016020
EuglossaDilemma_003144	GO:0005515,GO:0005576,GO:0007435,GO:0005615,GO:0007411,GO:1900074,GO:0043195,GO:0008021,GO:0030297,GO:0007509,GO:0051124,GO:0042051,GO:0043410,GO:0007522,GO:0042694,GO:0061176,GO:0061177,GO:0009986,GO:0048018,GO:0007171,GO:0007169
EuglossaDilemma_003145	GO:0006869,GO:0005319,GO:0046872,GO:0005576,GO:0020037,GO:0030139,GO:0008017,GO:0005615,GO:0045178,GO:0016055,GO:0090263,GO:0045880,GO:0005102,GO:0019841,GO:0005504,GO:0008289,GO:0042953,GO:0010877,GO:0016020,GO:0016021,GO:0015293,GO:0055085
EuglossaDilemma_003148	GO:0005515,GO:0061138,GO:0003674,GO:0008150,GO:0005575
EuglossaDilemma_003149	GO:0005525,GO:0003924,GO:0000166,GO:0006414,GO:0003746
EuglossaDilemma_003150	GO:0005615,GO:0004867,GO:0030414,GO:0010466,GO:0010951,GO:0007275,GO:0042438,GO:0045861,GO:0009611,GO:0035009,GO:0002376,GO:0005576
EuglossaDilemma_003151	GO:0005524,GO:0003676,GO:0004386,GO:0000166,GO:0016787,GO:0003724
EuglossaDilemma_003152	GO:0004483,GO:0003676,GO:0008168,GO:0032259,GO:0006370,GO:0080009
EuglossaDilemma_003154	GO:0004867,GO:0016020,GO:0016021,GO:0005576,GO:0019226,GO:0010951,GO:0030414,GO:0010466
EuglossaDilemma_003156	GO:0005509,GO:0005515,GO:0005576,GO:0007275,GO:0005886,GO:0048813,GO:0007411,GO:0008347,GO:0001764,GO:0030182,GO:0008078,GO:0007509,GO:0035050,GO:0007427,GO:0016199,GO:0016201,GO:0008406,GO:0008201,GO:0030335,GO:0007432,GO:0022409,GO:2000274,GO:0007502,GO:0003151,GO:0048495,GO:0050929,GO:0035385,GO:0010632,GO:0071666,GO:0030424,GO:0009986,GO:0007399,GO:0030154,GO:0016021,GO:0016020
EuglossaDilemma_003175	GO:0004252,GO:0006508
EuglossaDilemma_003177	GO:0005634,GO:0003677,GO:0006355,GO:0043565,GO:0000981,GO:0006357,GO:0000978,GO:0007417,GO:0001227,GO:0030182,GO:0000122,GO:0001162
EuglossaDilemma_003179	GO:0005085,GO:0007264
EuglossaDilemma_003188	GO:0007094
EuglossaDilemma_003189	GO:0016020,GO:0016021
EuglossaDilemma_003190	GO:1905515,GO:0034464
EuglossaDilemma_003191	GO:0005525,GO:0003924,GO:0007165,GO:0016020,GO:0005575,GO:0000166
EuglossaDilemma_003194	GO:0005576,GO:0005179,GO:0007165
EuglossaDilemma_003196	GO:0005737,GO:0006886,GO:0016192,GO:0030126,GO:0005198,GO:0030117,GO:0016020,GO:0015031,GO:0005794,GO:0000139,GO:0031410,GO:0030663,GO:0050829,GO:0006888,GO:0045089,GO:0000902,GO:0006891,GO:0010883
EuglossaDilemma_003197	GO:0055085,GO:0005262,GO:0016020,GO:0006811,GO:0005216,GO:0005515,GO:0070588,GO:0046982,GO:0016021,GO:0005886,GO:0030425,GO:0005887,GO:0007603,GO:0007589,GO:0016028,GO:0042802,GO:0005516,GO:0005261,GO:0006816,GO:0007605,GO:0051480,GO:0034703,GO:0009416,GO:0019722,GO:0050908,GO:0016027,GO:0006812,GO:0015279,GO:0035997,GO:0070679,GO:0006828,GO:0071454,GO:0010461,GO:0015075,GO:0050896,GO:0007601
EuglossaDilemma_003200	GO:0005576,GO:0007218
EuglossaDilemma_003202	GO:0003700,GO:0003677,GO:0005634,GO:0006355
EuglossaDilemma_003205	GO:0006355,GO:0003700
EuglossaDilemma_003206	GO:0005509,GO:0005515,GO:0016020,GO:0016021,GO:0006508,GO:0008236,GO:0016360,GO:0045167,GO:0016324,GO:0005112,GO:0046716,GO:0035152,GO:0045746,GO:0031901,GO:0007219
EuglossaDilemma_003207	GO:0004252,GO:0006508,GO:0005515,GO:0007306,GO:0007310,GO:0007313,GO:0016020,GO:0016021,GO:0016787,GO:0008233,GO:0008236,GO:0005576,GO:0045752,GO:0016485,GO:0098595,GO:0016540,GO:0031638,GO:0009950,GO:0007343,GO:0007275
EuglossaDilemma_003208	GO:0017040,GO:0046514
EuglossaDilemma_003209	GO:0042302,GO:0031012,GO:0040003,GO:0008010,GO:0062129
EuglossaDilemma_003211	GO:0017040,GO:0046514
EuglossaDilemma_003213	GO:0016021,GO:0004930,GO:0007186,GO:0001607,GO:0016020,GO:0005886,GO:0007165,GO:0007218
EuglossaDilemma_003214	GO:0003674,GO:0008150,GO:0005575
EuglossaDilemma_003216	GO:0005524,GO:0035556,GO:0000287,GO:0004672,GO:0004674,GO:0006468,GO:0000166,GO:0016301,GO:0016740,GO:0016310
EuglossaDilemma_003219	GO:0016491,GO:0005887,GO:0006570,GO:0004447,GO:0016020,GO:0016021,GO:0055114,GO:0004601,GO:0098869
EuglossaDilemma_003220	GO:0005634,GO:0008270,GO:0046872,GO:0071565
EuglossaDilemma_003221	GO:0005524,GO:0005737,GO:0000166,GO:0004829,GO:0006435,GO:0004812,GO:0006418,GO:0043039,GO:0016874,GO:0006412,GO:0005739,GO:0106074,GO:0002161
EuglossaDilemma_003222	GO:0003676
EuglossaDilemma_003224	GO:0003676
EuglossaDilemma_003225	GO:0005515
EuglossaDilemma_003226	GO:0005525,GO:0003924,GO:0005737,GO:0005783,GO:0005829,GO:0007275,GO:0051168,GO:0040008,GO:0015030,GO:0000054,GO:0046626,GO:0000166,GO:0016787,GO:0015031
EuglossaDilemma_003227	GO:0005634,GO:0004721,GO:0006397,GO:0006470,GO:0016791,GO:0006369,GO:0006378,GO:0005847,GO:0008420,GO:0031124,GO:0070940,GO:0016787
EuglossaDilemma_003230	GO:0016020,GO:0005267,GO:0071805,GO:0016021,GO:0006811,GO:0005887,GO:0022841,GO:0030322
EuglossaDilemma_003231	GO:0016020,GO:0016021,GO:0006811,GO:0005267,GO:0071805,GO:0005887,GO:0022841,GO:0030322,GO:1903351,GO:0045837,GO:0042321
EuglossaDilemma_003232	GO:0016020,GO:0005267,GO:0071805
EuglossaDilemma_003233	GO:0016021,GO:0016020
EuglossaDilemma_003234	GO:0005840,GO:0003735,GO:0006412,GO:0005762,GO:0032543,GO:0005739
EuglossaDilemma_003236	GO:0005524,GO:0018095,GO:0006464,GO:0005856,GO:0005874,GO:0018094,GO:0070735,GO:0016874,GO:0000226,GO:0005929,GO:0015631,GO:0070740
EuglossaDilemma_003237	GO:0005524,GO:0016021,GO:0035556,GO:0004672,GO:0009190,GO:0016849,GO:0006468
EuglossaDilemma_003238	GO:0005515,GO:0008270
EuglossaDilemma_003239	GO:0016021,GO:0016020
EuglossaDilemma_003240	GO:0016020,GO:0016021
EuglossaDilemma_003242	GO:0016020,GO:0016021,GO:0006508,GO:0005575
EuglossaDilemma_003247	GO:0005524,GO:0004672,GO:0004707,GO:0006468,GO:0016301,GO:0016740,GO:0016310,GO:0004674,GO:0000165,GO:0005634,GO:0005737,GO:0035556,GO:0050832,GO:0008340,GO:0007476,GO:0007623,GO:0006955,GO:0009617,GO:0009408,GO:2000331,GO:0045793,GO:0042742,GO:0010468,GO:0071243,GO:0071310,GO:0034614,GO:0071276,GO:0001934,GO:0048082,GO:0040018,GO:0042594,GO:0009651,GO:0003007,GO:0042542,GO:0072593,GO:0038001,GO:…
EuglossaDilemma_003248	GO:0046872,GO:0005524,GO:0016887,GO:0005783,GO:0045048,GO:0000166,GO:0005737,GO:0016787,GO:0043529,GO:0071816,GO:0006620
EuglossaDilemma_003249	GO:0003824,GO:0016740,GO:0030170,GO:0006567,GO:0008890,GO:0009058
EuglossaDilemma_003250	GO:0016020,GO:0009966
EuglossaDilemma_003252	GO:0016021,GO:0008146,GO:0016051,GO:0016020,GO:0016740,GO:0005975,GO:0005794,GO:0000139
EuglossaDilemma_003254	GO:0006888,GO:0000139,GO:0005801,GO:0016021
EuglossaDilemma_003255	GO:0006355,GO:0005634,GO:0048190,GO:0045944,GO:0045747,GO:0007219,GO:0008587,GO:0042461,GO:0042393,GO:0003674,GO:0031490
EuglossaDilemma_003256	GO:0005515,GO:0018024
EuglossaDilemma_003258	GO:0005737,GO:0016021,GO:0005634,GO:0002098,GO:0033588,GO:0016020,GO:0008033,GO:0016740,GO:0005515,GO:0009047,GO:0006357,GO:0008023,GO:0008607,GO:0005829,GO:0000049,GO:0002926
EuglossaDilemma_003260	GO:0006886,GO:0005829,GO:0005768,GO:0042147,GO:0030906
EuglossaDilemma_003261	GO:0003950
EuglossaDilemma_003265	GO:0005634,GO:0003677,GO:0046983,GO:0045944,GO:0000977,GO:0016787,GO:0016202,GO:0007520,GO:0045475,GO:0001228,GO:0007507,GO:0019730,GO:0007498,GO:0010468,GO:0030707,GO:0007517,GO:0032968,GO:0001158,GO:0019915,GO:0048747,GO:0007519,GO:0007496,GO:0052576,GO:0043565,GO:0030154,GO:0000978,GO:0000981,GO:0008134,GO:0000790,GO:0007275,GO:0042826,GO:0000976,GO:0005515,GO:0000987
EuglossaDilemma_003266	GO:0005515
EuglossaDilemma_003267	GO:0055085,GO:0016020,GO:0006811,GO:0005216,GO:0051262,GO:0016021,GO:0034220
EuglossaDilemma_003268	GO:0004252,GO:0006508,GO:0016787,GO:0008233,GO:0008236,GO:0005615
EuglossaDilemma_003270	GO:0003676
EuglossaDilemma_003271	GO:0005515
EuglossaDilemma_003272	GO:0000166,GO:0006412,GO:0006417,GO:0005739,GO:0003735,GO:0005762,GO:0032543,GO:0031047,GO:0005840
EuglossaDilemma_003273	GO:0003676,GO:0008270,GO:0006351,GO:0042779,GO:0003899,GO:0005730,GO:0005666,GO:0006386,GO:0046872,GO:0005634,GO:0042797,GO:0001056,GO:0003725
EuglossaDilemma_003275	GO:0004843,GO:0016579,GO:0030433,GO:0101005,GO:0046872,GO:0016021,GO:1904265,GO:0016020,GO:0005829,GO:0030968,GO:0016787,GO:0008233,GO:0006508,GO:0008234,GO:0005575
EuglossaDilemma_003276	GO:0016021,GO:0055085,GO:0022857,GO:0016020
EuglossaDilemma_003277	GO:0016021,GO:0055085,GO:0022857,GO:0016020
EuglossaDilemma_003280	GO:0003824,GO:0005975,GO:0055114,GO:0016616,GO:0016615,GO:0006108
EuglossaDilemma_003281	GO:0005515
EuglossaDilemma_003284	GO:0006623,GO:0019898,GO:0031902,GO:0045053,GO:0019538,GO:0016020,GO:0015031,GO:0005768
EuglossaDilemma_003285	GO:0008270,GO:0004089,GO:0046872,GO:0016829,GO:0005886,GO:0006730,GO:0016836,GO:0005515
EuglossaDilemma_003286	GO:0006457,GO:0005783,GO:0005737,GO:0006612,GO:0012505,GO:0005788,GO:0045177,GO:0006888,GO:0042802,GO:0016055
EuglossaDilemma_003287	GO:0033566,GO:0008274
EuglossaDilemma_003289	GO:0005509,GO:0048190
EuglossaDilemma_003290	GO:0005515,GO:0003674,GO:0008150,GO:0005575
EuglossaDilemma_003293	GO:0046872
EuglossaDilemma_003295	GO:0004066,GO:0006529,GO:0006541,GO:0008652,GO:0003674,GO:0008150,GO:0005575
EuglossaDilemma_003296	GO:0055114,GO:0005777,GO:0005739
EuglossaDilemma_003298	GO:0005515,GO:0046872,GO:0004784,GO:0006801,GO:0055114
EuglossaDilemma_003300	GO:0000287,GO:0008897,GO:0016740,GO:0019878
EuglossaDilemma_003301	GO:0016020,GO:0016021,GO:0030054,GO:0005886,GO:0005887,GO:0019991,GO:0060857,GO:0005919,GO:0008366,GO:0007391,GO:0061343,GO:0016081,GO:0016080,GO:0008104,GO:0007163,GO:0045202,GO:0008039,GO:0097105,GO:0005918,GO:0035151,GO:0048786,GO:0072553,GO:0021682,GO:0003015,GO:0045216,GO:0007155
EuglossaDilemma_003302	GO:0003883,GO:0006241,GO:0006221,GO:0005524,GO:0006541,GO:0044210,GO:0000166,GO:0016874,GO:0005737,GO:0005829,GO:0035167,GO:0042802,GO:0006644,GO:0097268,GO:0019856
EuglossaDilemma_003303	GO:0003723,GO:0003735,GO:0006412,GO:0005840,GO:0015935
EuglossaDilemma_003304	GO:0005524,GO:0005737,GO:0000049,GO:0000166,GO:0006432,GO:0004826,GO:0004812,GO:0043039
EuglossaDilemma_003306	GO:0005515,GO:0016740,GO:0006281,GO:0003824,GO:0004386,GO:0008168,GO:0032259,GO:0003908
EuglossaDilemma_003307	GO:0006281,GO:0003824,GO:0003908,GO:0016740,GO:0004386,GO:0008168,GO:0032259,GO:0006307
EuglossaDilemma_003312	GO:0008270,GO:0004842,GO:0005515,GO:0016020,GO:0016021,GO:0005634,GO:0006281,GO:0006974,GO:0016567,GO:0005737,GO:0000209,GO:0061630,GO:0006511,GO:0033227,GO:0043161,GO:0045732,GO:0050770,GO:0090090,GO:0007431,GO:0046329,GO:0010804
EuglossaDilemma_003313	GO:0006406,GO:0005515,GO:0005634,GO:0000278,GO:0003723,GO:0010506,GO:0007283,GO:0045886,GO:0005643,GO:0007141,GO:0005635,GO:0036126,GO:0043130,GO:0016006,GO:0000972,GO:2000045,GO:0005737,GO:0010628,GO:0007049,GO:0051301,GO:0006405,GO:0005694,GO:0030154,GO:0048471,GO:0035332,GO:0051321,GO:0042127,GO:0035329,GO:0071944,GO:0035330,GO:0048638,GO:1900087
EuglossaDilemma_003314	GO:0005737,GO:0032259
EuglossaDilemma_003316	GO:0060271,GO:0036064
EuglossaDilemma_003317	GO:0016491,GO:0055114
EuglossaDilemma_003318	GO:0006397,GO:0000445,GO:0005634,GO:0005737,GO:0016607,GO:0009408,GO:0008283,GO:0032991,GO:0006406,GO:0000346,GO:0000347,GO:0031990,GO:0003674
EuglossaDilemma_003319	GO:0003677
EuglossaDilemma_003320	GO:0003677
EuglossaDilemma_003323	GO:0006511,GO:0016579,GO:0004843
EuglossaDilemma_003324	GO:0005737,GO:0006516,GO:0016787,GO:0000224,GO:0005634,GO:0046872,GO:0005829,GO:0030246,GO:0006517,GO:0030513,GO:0006515,GO:0007495
EuglossaDilemma_003328	GO:0008270,GO:0004089,GO:0016829,GO:0006730,GO:0016836
EuglossaDilemma_003329	GO:0005515,GO:0005887,GO:0016020,GO:0016021,GO:0030424,GO:0048167,GO:0061174,GO:0005030,GO:0043121,GO:0038179
EuglossaDilemma_003331	GO:0005515,GO:0006364,GO:0030174,GO:0097344,GO:0005656
EuglossaDilemma_003332	GO:0005515,GO:0046872,GO:0008270,GO:0008150,GO:0005575
EuglossaDilemma_003335	GO:0005515
EuglossaDilemma_003339	GO:0030151,GO:0003824,GO:0030170
EuglossaDilemma_003340	GO:0016787,GO:0008152,GO:0004561,GO:0016798
EuglossaDilemma_003341	GO:0005524,GO:0004672,GO:0006468,GO:0000166,GO:0005634,GO:0005737,GO:0035556,GO:0005509,GO:0004674,GO:0004683,GO:0016740
EuglossaDilemma_003346	GO:0003676
EuglossaDilemma_003348	GO:0005615
EuglossaDilemma_003349	GO:0008017
EuglossaDilemma_003350	GO:0008017,GO:0005515
EuglossaDilemma_003353	GO:0003682,GO:0010468,GO:0005634,GO:0007049,GO:0005700,GO:0045893,GO:0000790,GO:0010628,GO:0006355,GO:0045793,GO:0007076,GO:0035327,GO:0000785,GO:0007130,GO:0070193,GO:0045927,GO:0050802,GO:0007614,GO:0034088,GO:0032116,GO:0000228,GO:0007064,GO:0007612,GO:0006302,GO:0048854,GO:0071733,GO:1905406,GO:0071169,GO:0061780,GO:1990414,GO:0070550,GO:0090694,GO:0034087,GO:0005515
EuglossaDilemma_003356	GO:0005737,GO:0005634,GO:0006355,GO:0003700,GO:0046983,GO:0005667,GO:0046982,GO:0007417,GO:0000981,GO:0045944,GO:0048477,GO:0001228,GO:0000122,GO:0006357,GO:0043565,GO:0008347,GO:0071456,GO:0017022,GO:0007420,GO:0032991,GO:0008286,GO:0090575,GO:0032869,GO:0045676,GO:0016348,GO:0060173,GO:0003677,GO:0005515,GO:0048736
EuglossaDilemma_003357	GO:0005634,GO:0005732,GO:0006364,GO:0034457,GO:0042254,GO:0005730,GO:0032040,GO:0005515
EuglossaDilemma_003358	GO:0005543,GO:0005515,GO:0003779,GO:0005737,GO:0005874,GO:0005085,GO:0051693,GO:0005886,GO:0005912,GO:0032509,GO:0008017,GO:0016327,GO:0016324,GO:0008092,GO:0006897,GO:0030707,GO:0042060,GO:0030036,GO:0007009,GO:0005815,GO:0031941,GO:0045186,GO:0008091,GO:0010797,GO:0032432
EuglossaDilemma_003359	GO:0005515,GO:0005543
EuglossaDilemma_003365	GO:0005524,GO:0004672,GO:0006468,GO:0000166,GO:0016301,GO:0016740,GO:0016310,GO:0004712,GO:0005829,GO:0004713,GO:0004674,GO:0042048,GO:0007608,GO:0009416,GO:0030177,GO:0005634,GO:0005737,GO:0005856,GO:0018108,GO:0018105,GO:0018107
EuglossaDilemma_003367	GO:0055114,GO:0016614,GO:0050660
EuglossaDilemma_003371	GO:0003676,GO:0005515
EuglossaDilemma_003373	GO:0016491,GO:0016020,GO:0051537,GO:0055114,GO:0008121,GO:0016679,GO:0016021,GO:0046872,GO:0051536,GO:0005739,GO:0022900,GO:0005743,GO:0070469,GO:0005750,GO:0006122
EuglossaDilemma_003374	GO:0006412,GO:0003723,GO:0003735,GO:0022625,GO:0002181,GO:0005730,GO:0000027,GO:1902626,GO:0005634,GO:0042254
EuglossaDilemma_003380	GO:0005515
EuglossaDilemma_003381	GO:0005515,GO:0004252,GO:0004930,GO:0006508,GO:0016020
EuglossaDilemma_003384	GO:0003951,GO:0006741,GO:0019674,GO:0016301,GO:0016740,GO:0016310,GO:0005524,GO:0005739,GO:0042803,GO:0000166
EuglossaDilemma_003399	GO:0005515,GO:0030215,GO:0007275,GO:0030154
EuglossaDilemma_003401	GO:0003712,GO:0016592,GO:0006357
EuglossaDilemma_003402	GO:0003676,GO:0005634,GO:0005813,GO:0005819,GO:0051225,GO:0051298
EuglossaDilemma_003403	GO:0016491,GO:0055114,GO:0005507,GO:0016020,GO:0016021,GO:0046872,GO:0005886,GO:0009986,GO:0055072,GO:0045178,GO:0031233,GO:0006826,GO:0004322,GO:0008447
EuglossaDilemma_003404	GO:0070552,GO:0045739,GO:0070531,GO:0005634
EuglossaDilemma_003405	GO:0005515,GO:0071013,GO:0000398
EuglossaDilemma_003406	GO:0015643
EuglossaDilemma_003407	GO:0003677,GO:0006355,GO:0005634,GO:0003697,GO:0045892,GO:0003713,GO:0005667,GO:0060261
EuglossaDilemma_003408	GO:0005515
EuglossaDilemma_003410	GO:0003677,GO:0043565,GO:0006383,GO:0000978,GO:0042795,GO:0042796,GO:0003681,GO:0065004,GO:0019185,GO:0001006,GO:0005515
EuglossaDilemma_003411	GO:0005524,GO:0004672,GO:0006468
EuglossaDilemma_003413	GO:0016021,GO:0016020
EuglossaDilemma_003414	GO:0016787,GO:0031305,GO:0030150,GO:0005744,GO:0008566,GO:0008320,GO:0016020,GO:0016021
EuglossaDilemma_003415	GO:0070403,GO:0005634,GO:0046872,GO:0005737,GO:0048149,GO:0045892,GO:0005654,GO:0008340,GO:0006355,GO:0008134,GO:0005719,GO:0006342,GO:0035065,GO:0003714,GO:0070932,GO:0016575,GO:0004407,GO:0002039,GO:0042981,GO:0005637,GO:2000253,GO:0005720,GO:0032869,GO:0006476,GO:0017136,GO:0033558,GO:0033553,GO:1901416,GO:0016740,GO:0045747,GO:0005694,GO:0046331,GO:0034983
EuglossaDilemma_003418	GO:0005515,GO:0003676,GO:0003723
[truncated: 6,869 more rows]

## Sheet: S18_Drosophila_ageing_genes_exp
Table S18
[truncated: 9 more rows]
