# Supplementary material for: Transcriptomic Signatures of Ageing Vary in Solitary and Social Forms of an Orchid Bee
Source: Genome Biol Evol. 2021 Apr 29;13(6):evab075. doi: 10.1093/gbe/evab075 (PMC8214409; doi:10.1093/gbe/evab075)
Supplement: evab075_Supplementary_Data [file evab075_supplementary_data.zip › S7_File_DESeq2_results_all_comparisons_all_individuals.xlsx]

## Sheet: Tab_summary
File S7. DESeq2 results for each pairwise comparison
Differential expression tested between age groups for a given social status, and between social types (solitary, dominant, subordinate) for a certain age group
All sequenced individuals were included in this analysis, including E. dilemma individuals (for results excluding E. dilemma individuals, see S11)
Each tab shows the significantly differentially expressed genes for the following comparisons:
tab name	description
osol_ysol	old solitary vs young solitary
odom_ydom	old dominant vs young dominant
osub_ysub	old subordinate vs young subordinate
ysol_ysub	young solitary vs young subordinate
ydom_ysub	young dominant vs young subordinate
osol_osub	old solitary vs old subordinate
odom_osub	old dominant vs old subordinate
Columns in each tab show the following output from DESeq2:
Gene_ID	gene name
baseMean	base mean expression over all samples
log2FoldChange	log2 fold change (e.g. for osol_ysol tab, this represents the log2 fold change in old solitary versus young solitary females)
lfcSE	standard error
stat	Wald statistic
pvalue	Wald test p-value
padj	BH adjusted p-value

## Sheet: osol_ysol
Gene_ID	baseMean	log2FoldChange	lfcSE	stat	pvalue	padj
EuglossaDilemma_011592	95.2364	-4.28917	0.585057	-7.33119	2.28e-13	2.59e-09
EuglossaDilemma_008623	146.746	2.79518	0.4069	6.86946	6.44e-12	3.66e-08
EuglossaDilemma_017389	138.719	23.8305	3.54628	6.71986	1.82e-11	6.88e-08
EuglossaDilemma_001982	342.459	-1.00098	0.162345	-6.16576	7.01e-10	1.99e-06
EuglossaDilemma_006380	38.0119	-3.81069	0.628311	-6.06498	1.32e-09	3e-06
EuglossaDilemma_009871	629.196	1.75212	0.310889	5.63585	1.74e-08	3.3e-05
EuglossaDilemma_007998	895.45	4.34423	0.789249	5.50426	3.71e-08	6.01e-05
EuglossaDilemma_006382	28823.5	-3.19408	0.583778	-5.47141	4.46e-08	6.29e-05
EuglossaDilemma_008116	976.662	-0.679513	0.124787	-5.44539	5.17e-08	6.29e-05
EuglossaDilemma_017488	80.5108	-0.984169	0.181145	-5.43305	5.54e-08	6.29e-05
EuglossaDilemma_003532	847.225	-0.77181	0.14296	-5.39877	6.71e-08	6.35e-05
EuglossaDilemma_007834	260.225	2.14523	0.396928	5.40459	6.5e-08	6.35e-05
EuglossaDilemma_008299	22903.2	1.58923	0.296762	5.35524	8.54e-08	7.46e-05
EuglossaDilemma_010094	38909.1	1.58122	0.29606	5.34088	9.25e-08	7.5e-05
EuglossaDilemma_002600	928.66	0.832485	0.156364	5.32402	1.01e-07	7.68e-05
EuglossaDilemma_004331	7383.43	1.28792	0.2431	5.29792	1.17e-07	8.31e-05
EuglossaDilemma_015569	17594.2	3.20348	0.614945	5.20938	1.89e-07	0.000126512
EuglossaDilemma_003495	609.497	1.4037	0.271894	5.16266	2.43e-07	0.000153535
EuglossaDilemma_002486	484.302	2.42034	0.474341	5.10253	3.35e-07	0.000200222
EuglossaDilemma_006124	3101.91	-1.85368	0.366176	-5.06227	4.14e-07	0.000235127
EuglossaDilemma_013358	279.038	-2.16866	0.432211	-5.01759	5.23e-07	0.000282827
EuglossaDilemma_003209	26.8808	3.74837	0.753783	4.97274	6.6e-07	0.000317079
EuglossaDilemma_004135	66.0259	-3.58097	0.720711	-4.96867	6.74e-07	0.000317079
EuglossaDilemma_005376	76.8303	1.47073	0.295291	4.98063	6.34e-07	0.000317079
EuglossaDilemma_007609	3033.91	-0.764549	0.154086	-4.96182	6.98e-07	0.000317079
EuglossaDilemma_005202	30939.5	1.25389	0.256655	4.8855	1.03e-06	0.000403803
EuglossaDilemma_011591	47.2414	-3.06826	0.627816	-4.8872	1.02e-06	0.000403803
EuglossaDilemma_012133	281.969	1.52956	0.312204	4.89924	9.62e-07	0.000403803
EuglossaDilemma_012832	39.6731	-2.6547	0.542717	-4.8915	1e-06	0.000403803
EuglossaDilemma_013950	40.4045	1.62613	0.334134	4.8667	1.13e-06	0.000429364
EuglossaDilemma_017601	1410.83	-0.739886	0.152696	-4.84549	1.26e-06	0.000462464
EuglossaDilemma_004248	633.377	1.00316	0.207305	4.83903	1.3e-06	0.00046281
EuglossaDilemma_006358	177.784	-1.40163	0.291225	-4.81289	1.49e-06	0.00051171
EuglossaDilemma_008017	2996.77	-3.85193	0.802114	-4.80222	1.57e-06	0.00052388
EuglossaDilemma_001879	411.225	-0.568406	0.119221	-4.76768	1.86e-06	0.000602836
EuglossaDilemma_004760	3774.85	1.44824	0.304172	4.76126	1.92e-06	0.000602836
EuglossaDilemma_009299	3713.87	-0.86836	0.182544	-4.75699	1.97e-06	0.000602836
EuglossaDilemma_012282	22259.7	-2.62245	0.553295	-4.73969	2.14e-06	0.000639387
EuglossaDilemma_004452	2783.58	-1.75757	0.371469	-4.73141	2.23e-06	0.000648956
EuglossaDilemma_009668	635.404	-0.691863	0.146764	-4.71414	2.43e-06	0.000688826
EuglossaDilemma_003782	770.428	1.7476	0.371618	4.70268	2.57e-06	0.000710885
EuglossaDilemma_000405	218.601	-0.875162	0.18683	-4.68427	2.81e-06	0.000759342
EuglossaDilemma_004453	4155.98	1.51761	0.325775	4.65844	3.19e-06	0.000841058
EuglossaDilemma_001564	426.088	-0.814235	0.175212	-4.64716	3.37e-06	0.000868206
EuglossaDilemma_005874	2447.85	-1.45539	0.313669	-4.6399	3.49e-06	0.000879253
EuglossaDilemma_014049	248.015	2.0074	0.433318	4.63263	3.61e-06	0.000890908
EuglossaDilemma_014896	42.737	-1.55941	0.338066	-4.61274	3.97e-06	0.000959743
EuglossaDilemma_010787	838.078	0.939954	0.204178	4.60361	4.15e-06	0.000981928
EuglossaDilemma_015003	17651.8	2.62545	0.576873	4.55117	5.33e-06	0.00123583
EuglossaDilemma_011952	1000.61	-0.54337	0.119817	-4.53498	5.76e-06	0.00130781
EuglossaDilemma_000136	165.823	-2.06532	0.456123	-4.52799	5.95e-06	0.00131143
EuglossaDilemma_002420	6639.34	0.919429	0.203277	4.52304	6.1e-06	0.00131143
EuglossaDilemma_006728	2227.03	-0.935014	0.206766	-4.52209	6.12e-06	0.00131143
EuglossaDilemma_006606	240.195	-1.89789	0.421019	-4.50785	6.55e-06	0.00133979
EuglossaDilemma_010945	644.642	-1.61233	0.358421	-4.49842	6.85e-06	0.00133979
EuglossaDilemma_015930	119.671	0.83878	0.185903	4.51192	6.42e-06	0.00133979
EuglossaDilemma_017005	83.1578	-1.22371	0.271973	-4.49938	6.82e-06	0.00133979
EuglossaDilemma_017441	5.03279	-22.1726	4.92827	-4.49906	6.83e-06	0.00133979
EuglossaDilemma_001415	634.177	-0.667589	0.14866	-4.49071	7.1e-06	0.00135143
EuglossaDilemma_003905	800.508	1.44059	0.320888	4.48937	7.14e-06	0.00135143
EuglossaDilemma_004184	1692.06	1.05647	0.235841	4.47959	7.48e-06	0.00135145
EuglossaDilemma_008485	247.592	-2.01152	0.449104	-4.47896	7.5e-06	0.00135145
EuglossaDilemma_014401	381.36	2.13873	0.477007	4.48365	7.34e-06	0.00135145
EuglossaDilemma_013316	569.751	-0.904665	0.202624	-4.46476	8.02e-06	0.0014217
EuglossaDilemma_013118	170.555	-1.26979	0.285037	-4.45483	8.4e-06	0.00146617
EuglossaDilemma_004882	17234	1.06379	0.239122	4.44872	8.64e-06	0.00148569
EuglossaDilemma_012847	484.198	0.958448	0.215703	4.44338	8.86e-06	0.00150034
EuglossaDilemma_006961	1336.16	-0.53398	0.120371	-4.43611	9.16e-06	0.00152903
EuglossaDilemma_006483	174.922	1.05724	0.2392	4.41989	9.88e-06	0.00162456
EuglossaDilemma_016721	1000.23	-0.531002	0.120522	-4.40587	1.05e-05	0.00170849
EuglossaDilemma_012684	542.584	1.02699	0.233474	4.39872	1.09e-05	0.00174085
EuglossaDilemma_004254	7945.35	1.57282	0.358848	4.38297	1.17e-05	0.00178982
EuglossaDilemma_005990	232.83	1.946	0.444756	4.37544	1.21e-05	0.00178982
EuglossaDilemma_006400	1193.12	1.07161	0.244389	4.38485	1.16e-05	0.00178982
EuglossaDilemma_009508	2220.85	-1.45417	0.33238	-4.37503	1.21e-05	0.00178982
EuglossaDilemma_010105	20.4739	3.43947	0.783736	4.38855	1.14e-05	0.00178982
EuglossaDilemma_016979	374.722	1.38133	0.315401	4.37958	1.19e-05	0.00178982
EuglossaDilemma_012289	33.3704	1.75814	0.402466	4.36843	1.25e-05	0.00182118
EuglossaDilemma_004963	473.207	-0.728805	0.167449	-4.35241	1.35e-05	0.00191077
EuglossaDilemma_012698	42.3229	1.50347	0.345436	4.35238	1.35e-05	0.00191077
EuglossaDilemma_006559	2029.74	1.52004	0.349824	4.34516	1.39e-05	0.0019362
EuglossaDilemma_006582	6455.53	0.806055	0.185553	4.34406	1.4e-05	0.0019362
EuglossaDilemma_005016	237.667	-1.17124	0.270018	-4.33762	1.44e-05	0.00196984
EuglossaDilemma_016803	123.357	1.3304	0.306994	4.33363	1.47e-05	0.00198195
EuglossaDilemma_015406	509.558	-0.770862	0.178222	-4.32529	1.52e-05	0.00203428
EuglossaDilemma_005451	1084.93	1.35396	0.313441	4.31965	1.56e-05	0.00203895
EuglossaDilemma_011153	84.6327	-1.49387	0.345796	-4.3201	1.56e-05	0.00203895
EuglossaDilemma_011053	858.217	1.47088	0.341925	4.30175	1.69e-05	0.00218576
EuglossaDilemma_000042	1130.76	-1.25978	0.293255	-4.29586	1.74e-05	0.00221939
EuglossaDilemma_010135	1727.04	-0.507375	0.118984	-4.26424	2.01e-05	0.00252978
EuglossaDilemma_003346	96.0392	-1.27456	0.300031	-4.2481	2.16e-05	0.00257595
EuglossaDilemma_005302	1341.93	-0.703813	0.165667	-4.24837	2.15e-05	0.00257595
EuglossaDilemma_006658	708.704	-0.483186	0.113546	-4.25541	2.09e-05	0.00257595
EuglossaDilemma_012852	29.4357	-5.33721	1.25605	-4.24921	2.15e-05	0.00257595
EuglossaDilemma_017527	9831.7	1.82139	0.428393	4.25169	2.12e-05	0.00257595
EuglossaDilemma_004333	1336.86	-0.698103	0.164723	-4.23805	2.25e-05	0.00258513
EuglossaDilemma_006348	706.764	-0.988418	0.233081	-4.24066	2.23e-05	0.00258513
EuglossaDilemma_008338	57.1314	-1.69052	0.398781	-4.23923	2.24e-05	0.00258513
EuglossaDilemma_016832	686.541	1.76017	0.415307	4.23823	2.25e-05	0.00258513
EuglossaDilemma_008679	2249.85	1.22622	0.289514	4.23547	2.28e-05	0.00258892
EuglossaDilemma_008571	1395.36	-0.63471	0.150186	-4.22616	2.38e-05	0.00267159
EuglossaDilemma_013664	642.974	-0.694211	0.1644	-4.2227	2.41e-05	0.00268637
EuglossaDilemma_006920	14328.8	1.28786	0.305668	4.21327	2.52e-05	0.00277387
EuglossaDilemma_012131	3081.06	1.13614	0.270226	4.20442	2.62e-05	0.00280301
EuglossaDilemma_012265	69969.4	1.26888	0.301746	4.20513	2.61e-05	0.00280301
EuglossaDilemma_015046	17918.2	0.874524	0.20788	4.20687	2.59e-05	0.00280301
EuglossaDilemma_012024	340.008	1.77713	0.424739	4.18406	2.86e-05	0.00303771
EuglossaDilemma_007286	1863.71	-1.19766	0.286398	-4.18181	2.89e-05	0.00303951
EuglossaDilemma_010725	4568.32	-0.929556	0.222411	-4.17945	2.92e-05	0.0030431
EuglossaDilemma_012168	115.462	1.14763	0.275439	4.16655	3.09e-05	0.00316742
EuglossaDilemma_012535	430.807	-0.608857	0.146142	-4.16619	3.1e-05	0.00316742
EuglossaDilemma_002833	1783.75	0.883718	0.212498	4.15871	3.2e-05	0.00324371
EuglossaDilemma_006738	13000.5	1.05284	0.253926	4.14626	3.38e-05	0.00339472
EuglossaDilemma_010118	356.963	-1.07465	0.260414	-4.12669	3.68e-05	0.00366437
EuglossaDilemma_010631	62.9956	2.71928	0.659671	4.12217	3.75e-05	0.00367262
EuglossaDilemma_012833	59.8527	-2.27065	0.550626	-4.12376	3.73e-05	0.00367262
EuglossaDilemma_013399	761.094	-1.05195	0.255887	-4.11097	3.94e-05	0.00382246
EuglossaDilemma_000684	289.061	-0.994489	0.2421	-4.10776	4e-05	0.0038289
EuglossaDilemma_014386	5809.28	1.26017	0.306861	4.10667	4.01e-05	0.0038289
EuglossaDilemma_002170	707.675	-0.542174	0.132625	-4.08803	4.35e-05	0.00404776
EuglossaDilemma_003154	240.985	-0.965695	0.236211	-4.08828	4.35e-05	0.00404776
EuglossaDilemma_012324	1839.97	-0.817439	0.199815	-4.09098	4.3e-05	0.00404776
EuglossaDilemma_014038	1216.41	2.27367	0.558294	4.07253	4.65e-05	0.00429166
EuglossaDilemma_016040	849.895	3.42946	0.84265	4.06985	4.7e-05	0.00430631
EuglossaDilemma_005321	2630.32	-0.608785	0.149959	-4.05967	4.91e-05	0.00446254
EuglossaDilemma_006434	1300.25	-0.557022	0.13728	-4.05755	4.96e-05	0.00446737
EuglossaDilemma_008608	2544.4	0.945531	0.233213	4.05437	5.03e-05	0.00449304
EuglossaDilemma_002288	983.422	1.56804	0.387615	4.04534	5.22e-05	0.00461429
EuglossaDilemma_003877	366.389	-0.859523	0.212518	-4.04448	5.24e-05	0.00461429
EuglossaDilemma_005273	1234.55	-0.580704	0.143757	-4.0395	5.36e-05	0.00467711
EuglossaDilemma_012479	870.313	-0.872329	0.216402	-4.03107	5.55e-05	0.00481112
EuglossaDilemma_016632	737.648	-0.951089	0.236195	-4.02671	5.66e-05	0.00486394
EuglossaDilemma_002425	8430.71	1.37519	0.34169	4.02467	5.71e-05	0.00486953
EuglossaDilemma_001428	275.44	-1.1137	0.277076	-4.01948	5.83e-05	0.00490429
EuglossaDilemma_013169	2409.16	1.33015	0.330897	4.01983	5.82e-05	0.00490429
EuglossaDilemma_000280	721.136	-0.568707	0.142119	-4.00163	6.29e-05	0.00499628
EuglossaDilemma_001931	82.3834	1.19417	0.297904	4.00858	6.11e-05	0.00499628
EuglossaDilemma_003219	329.564	1.51093	0.377018	4.00758	6.13e-05	0.00499628
EuglossaDilemma_003494	62.5717	1.03508	0.258168	4.00933	6.09e-05	0.00499628
EuglossaDilemma_006484	2556.96	1.15188	0.287625	4.00479	6.21e-05	0.00499628
EuglossaDilemma_007984	1955.14	-0.547736	0.136831	-4.00301	6.25e-05	0.00499628
EuglossaDilemma_009958	967.522	-0.770296	0.192502	-4.0015	6.29e-05	0.00499628
EuglossaDilemma_011009	564.947	1.41836	0.353467	4.01272	6e-05	0.00499628
EuglossaDilemma_002954	660.446	-1.21252	0.303456	-3.99569	6.45e-05	0.00506605
EuglossaDilemma_012903	559.962	1.25098	0.313141	3.99492	6.47e-05	0.00506605
EuglossaDilemma_010766	628.523	-1.03152	0.258872	-3.98467	6.76e-05	0.00525354
EuglossaDilemma_002146	14387	-5.77954	1.45454	-3.97344	7.08e-05	0.00547029
EuglossaDilemma_001309	2032.2	-1.11907	0.281784	-3.97138	7.15e-05	0.00548055
EuglossaDilemma_003347	205.057	-1.15388	0.290806	-3.96787	7.25e-05	0.00552438
EuglossaDilemma_002327	28921.5	1.17656	0.29747	3.95523	7.65e-05	0.00578598
EuglossaDilemma_013942	561.972	-0.575103	0.145486	-3.95298	7.72e-05	0.0058021
EuglossaDilemma_016762	19326.6	1.41293	0.357765	3.94933	7.84e-05	0.00585257
EuglossaDilemma_009638	511.458	-0.678245	0.17192	-3.94512	7.98e-05	0.00591733
EuglossaDilemma_005230	427.599	-1.32412	0.335875	-3.94229	8.07e-05	0.00594882
EuglossaDilemma_014303	15913.4	-2.03455	0.516999	-3.93532	8.31e-05	0.00608464
EuglossaDilemma_012615	20643.1	2.1616	0.549727	3.93213	8.42e-05	0.00612637
EuglossaDilemma_001892	52.7108	-1.04917	0.267088	-3.92819	8.56e-05	0.00614871
EuglossaDilemma_006571	33.0804	1.53638	0.391084	3.92851	8.55e-05	0.00614871
EuglossaDilemma_010804	1006.04	1.13267	0.288645	3.92408	8.71e-05	0.00618262
EuglossaDilemma_016927	30.0437	-1.66545	0.424444	-3.92384	8.71e-05	0.00618262
EuglossaDilemma_007988	537.677	-1.05911	0.270426	-3.91647	8.99e-05	0.00633517
EuglossaDilemma_004219	1011.22	-0.536147	0.137033	-3.91253	9.13e-05	0.00636039
EuglossaDilemma_015142	1191.78	-0.377557	0.0964845	-3.91314	9.11e-05	0.00636039
EuglossaDilemma_002521	599.943	-0.918274	0.235146	-3.90512	9.42e-05	0.00651852
EuglossaDilemma_009312	1668.46	-0.41094	0.105353	-3.90061	9.59e-05	0.00660072
EuglossaDilemma_014571	49.2318	2.13073	0.546744	3.89712	9.73e-05	0.00665629
EuglossaDilemma_014311	5080.88	1.16863	0.300055	3.8947	9.83e-05	0.00668275
EuglossaDilemma_002487	603.732	-0.874367	0.224622	-3.89262	9.92e-05	0.00669728
EuglossaDilemma_004454	5020.39	0.907987	0.233575	3.88734	0.000101349	0.00669728
EuglossaDilemma_004703	769.084	-1.29893	0.334018	-3.8888	0.000100741	0.00669728
EuglossaDilemma_005369	254.247	-0.604756	0.15564	-3.88561	0.000102073	0.00669728
EuglossaDilemma_010604	1856.18	-0.559253	0.143742	-3.89066	0.0001	0.00669728
EuglossaDilemma_015360	1296.53	1.01829	0.26199	3.88675	0.000101594	0.00669728
EuglossaDilemma_000779	595.918	-0.61522	0.158523	-3.88095	0.000104049	0.00678772
EuglossaDilemma_004024	485.89	1.07983	0.278461	3.87786	0.000105381	0.0068353
EuglossaDilemma_003925	786.896	-0.8386	0.216628	-3.87114	0.000108326	0.00697356
EuglossaDilemma_010320	1043.23	-0.938053	0.242378	-3.87021	0.000108741	0.00697356
EuglossaDilemma_007518	169.811	-1.6653	0.43097	-3.86408	0.000111507	0.00707918
EuglossaDilemma_010954	502.171	0.928914	0.240414	3.8638	0.000111635	0.00707918
EuglossaDilemma_013409	116.344	1.13477	0.294065	3.85892	0.000113891	0.0071821
EuglossaDilemma_002171	859.43	-1.04109	0.269894	-3.85739	0.000114603	0.00718703
EuglossaDilemma_006532	1938.22	-1.0253	0.265897	-3.856	0.000115256	0.00718828
EuglossaDilemma_007758	1521.7	2.79926	0.726405	3.85358	0.000116405	0.00720575
EuglossaDilemma_015186	3960.07	-0.816477	0.211921	-3.85274	0.000116805	0.00720575
EuglossaDilemma_008931	1456.03	-1.32185	0.343531	-3.84782	0.000119174	0.00731212
EuglossaDilemma_004606	14261.2	1.09103	0.28375	3.84503	0.000120536	0.00731661
EuglossaDilemma_006099	6.58871	3.72845	0.969606	3.84533	0.000120391	0.00731661
EuglossaDilemma_008725	11280.9	1.57577	0.410382	3.83976	0.000123156	0.00743586
EuglossaDilemma_002175	623.836	-0.555198	0.1447	-3.83688	0.000124607	0.00745989
EuglossaDilemma_003802	154056	1.33438	0.347824	3.83637	0.000124868	0.00745989
EuglossaDilemma_012185	1633.81	2.03014	0.529673	3.83282	0.000126681	0.00747449
EuglossaDilemma_013092	652.756	0.869083	0.22669	3.83379	0.000126181	0.00747449
EuglossaDilemma_015385	2462.49	1.48509	0.387547	3.83203	0.000127088	0.00747449
EuglossaDilemma_005025	101.807	-1.21985	0.318774	-3.8267	0.00012987	0.00755271
EuglossaDilemma_005377	99.3455	1.22443	0.320357	3.82207	0.000132335	0.00755271
EuglossaDilemma_006251	2491.7	1.32068	0.345553	3.82193	0.00013241	0.00755271
EuglossaDilemma_006337	898.759	-1.15161	0.301059	-3.8252	0.000130666	0.00755271
EuglossaDilemma_009008	1954.76	-0.561975	0.146876	-3.82619	0.000130141	0.00755271
EuglossaDilemma_012130	2099.15	1.28061	0.335008	3.82262	0.000132041	0.00755271
EuglossaDilemma_013571	243.954	-0.794917	0.208257	-3.817	0.000135082	0.0076666
EuglossaDilemma_003225	1217.74	-0.54615	0.143257	-3.81238	0.000137634	0.00771806
EuglossaDilemma_004114	1415.32	-0.759575	0.199276	-3.81167	0.000138029	0.00771806
EuglossaDilemma_011583	1232.46	-0.615514	0.161455	-3.81228	0.000137691	0.00771806
EuglossaDilemma_006739	2136.83	0.491782	0.129137	3.80823	0.000139962	0.00775748
EuglossaDilemma_008149	5869.35	0.980766	0.257555	3.80799	0.000140101	0.00775748
EuglossaDilemma_004255	673.656	-0.426619	0.11212	-3.80503	0.000141789	0.00778299
EuglossaDilemma_008649	2162.81	0.663085	0.174277	3.80478	0.000141933	0.00778299
EuglossaDilemma_011654	519.843	0.905492	0.238118	3.8027	0.000143125	0.00781063
EuglossaDilemma_009057	1817.05	-0.957452	0.25193	-3.80046	0.000144426	0.0078439
EuglossaDilemma_010178	821.936	1.06784	0.281253	3.79671	0.000146627	0.00792556
EuglossaDilemma_002568	869.828	-0.631771	0.166489	-3.79467	0.000147842	0.00793196
EuglossaDilemma_012685	549.522	0.966552	0.254747	3.79416	0.000148143	0.00793196
EuglossaDilemma_004789	1948.1	1.18014	0.311251	3.7916	0.000149683	0.00797674
EuglossaDilemma_005043	990.341	-0.556224	0.146949	-3.78514	0.00015362	0.00811042
EuglossaDilemma_015353	939.341	1.66207	0.439052	3.78559	0.000153342	0.00811042
EuglossaDilemma_007753	4081.71	0.872401	0.230799	3.77992	0.000156876	0.00819844
EuglossaDilemma_008415	292.246	-0.50985	0.134916	-3.77901	0.000157454	0.00819844
EuglossaDilemma_011072	1430.48	1.06367	0.281348	3.78062	0.000156438	0.00819844
EuglossaDilemma_013055	1343.1	-0.765246	0.203025	-3.76922	0.000163756	0.00844908
EuglossaDilemma_015807	348.068	1.42657	0.378471	3.76929	0.000163713	0.00844908
EuglossaDilemma_011631	2058.59	-0.46511	0.123668	-3.76096	0.000169262	0.00869363
EuglossaDilemma_002818	435.193	-1.4173	0.377251	-3.75691	0.000172026	0.00871264
EuglossaDilemma_004409	105.428	-1.06937	0.284663	-3.75661	0.000172231	0.00871264
EuglossaDilemma_009643	5.36151	3.32772	0.885407	3.7584	0.000171001	0.00871264
EuglossaDilemma_013000	840.739	1.03568	0.275747	3.75593	0.000172702	0.00871264
EuglossaDilemma_008244	391.258	1.30068	0.346746	3.75109	0.000176068	0.00884311
EuglossaDilemma_004881	41614.1	0.988518	0.263967	3.74485	0.000180501	0.00902586
EuglossaDilemma_000686	5658.37	-0.802363	0.214532	-3.74006	0.000183979	0.00907975
EuglossaDilemma_000894	28435.9	0.962128	0.257212	3.74061	0.000183577	0.00907975
EuglossaDilemma_001423	10187.8	0.679898	0.181684	3.74221	0.000182411	0.00907975
EuglossaDilemma_013023	1593.71	-1.12454	0.30093	-3.73687	0.000186327	0.00915586
EuglossaDilemma_006339	496.401	-0.687047	0.183923	-3.73551	0.000187338	0.00916584
EuglossaDilemma_010474	20411.7	1.45229	0.389209	3.7314	0.000190419	0.00927657
EuglossaDilemma_000900	110.319	0.780012	0.209696	3.71973	0.000199433	0.0093285
EuglossaDilemma_002070	707.127	-0.982909	0.263604	-3.72873	0.000192449	0.0093285
EuglossaDilemma_003025	592.663	-0.764316	0.205406	-3.721	0.000198436	0.0093285
EuglossaDilemma_007762	544.094	1.00419	0.269883	3.72084	0.000198559	0.0093285
EuglossaDilemma_007851	1708.41	0.74563	0.200198	3.72447	0.000195729	0.0093285
EuglossaDilemma_009575	964.058	-0.508243	0.136441	-3.72501	0.000195308	0.0093285
EuglossaDilemma_011929	1951.74	-4.28486	1.15181	-3.72012	0.000199128	0.0093285
EuglossaDilemma_012961	17.7619	8.88739	2.38638	3.72421	0.000195929	0.0093285
EuglossaDilemma_013099	5118.36	1.00818	0.271061	3.71939	0.000199703	0.0093285
EuglossaDilemma_015585	822.981	-1.27108	0.341181	-3.72552	0.000194909	0.0093285
EuglossaDilemma_003220	489.86	-0.780099	0.210106	-3.71289	0.000204908	0.00953243
EuglossaDilemma_001239	676.821	0.77203	0.208608	3.70086	0.000214868	0.00962972
EuglossaDilemma_003996	897.797	-0.589865	0.159417	-3.70014	0.000215483	0.00962972
EuglossaDilemma_004413	2295.69	-1.46993	0.397039	-3.70222	0.00021372	0.00962972
EuglossaDilemma_005228	258.711	-1.2414	0.335408	-3.70116	0.00021462	0.00962972
EuglossaDilemma_005589	2696.19	0.664401	0.179432	3.7028	0.000213235	0.00962972
EuglossaDilemma_005684	1962.43	0.750161	0.202608	3.70252	0.000213471	0.00962972
EuglossaDilemma_006946	228.761	-1.09426	0.295546	-3.70249	0.000213493	0.00962972
EuglossaDilemma_012254	116.759	-2.16938	0.58613	-3.70119	0.000214587	0.00962972
EuglossaDilemma_013578	60.2974	-1.4444	0.389564	-3.70774	0.000209114	0.00962972
EuglossaDilemma_014587	336.342	-0.815232	0.220175	-3.70266	0.000213355	0.00962972
EuglossaDilemma_010878	1524.11	-0.491477	0.132875	-3.69878	0.000216637	0.00964334
EuglossaDilemma_010510	17.4235	-1.3633	0.368812	-3.69647	0.000218615	0.00969337
EuglossaDilemma_000704	304.09	2.57321	0.696746	3.69318	0.000221464	0.00970592
EuglossaDilemma_002583	48.2073	1.3249	0.358709	3.69353	0.00022116	0.00970592
EuglossaDilemma_013430	1876.5	-0.577276	0.156258	-3.69438	0.000220422	0.00970592
EuglossaDilemma_006125	9622.12	-1.93181	0.524218	-3.68512	0.000228592	0.00990673
EuglossaDilemma_006842	300.861	-0.745008	0.202174	-3.68498	0.000228717	0.00990673
EuglossaDilemma_007002	16.5032	-2.38885	0.648426	-3.68407	0.000229537	0.00990673
EuglossaDilemma_013478	2970.8	2.12998	0.57799	3.68515	0.000228564	0.00990673
EuglossaDilemma_014240	474.088	-0.707154	0.192024	-3.68264	0.00023083	0.00992482
EuglossaDilemma_000162	453.216	-0.631081	0.171478	-3.68024	0.000233014	0.00996775
EuglossaDilemma_003831	64.4481	2.01149	0.546657	3.67962	0.000233585	0.00996775
EuglossaDilemma_013353	1227.98	1.2754	0.346738	3.67828	0.000234808	0.00998243
EuglossaDilemma_011366	1061.26	-0.532162	0.144739	-3.6767	0.00023627	0.0100071
EuglossaDilemma_000471	84.065	1.01197	0.275997	3.66659	0.000245802	0.0102968
EuglossaDilemma_004395	570.932	-0.699096	0.190645	-3.667	0.000245411	0.0102968
EuglossaDilemma_010011	594.636	-1.09224	0.297891	-3.66656	0.000245831	0.0102968
EuglossaDilemma_004341	1756.2	-0.338297	0.0923611	-3.66276	0.000249509	0.0103743
EuglossaDilemma_015434	1369.71	0.742226	0.202639	3.66279	0.000249481	0.0103743
EuglossaDilemma_008339	707.51	-1.14814	0.313726	-3.65967	0.000252537	0.0104618
EuglossaDilemma_003731	743.51	-0.820302	0.224274	-3.65758	0.000254604	0.0105091
EuglossaDilemma_009612	413.325	-0.560206	0.153204	-3.65661	0.000255575	0.010511
EuglossaDilemma_010827	114.88	3.02151	0.826949	3.6538	0.000258385	0.0105882
EuglossaDilemma_004764	597.222	-0.63177	0.173373	-3.64399	0.00026844	0.0109214
EuglossaDilemma_013649	2646.29	-0.725287	0.198989	-3.64485	0.000267546	0.0109214
EuglossaDilemma_011132	189.854	-0.593019	0.16287	-3.64105	0.000271532	0.0110077
EuglossaDilemma_000960	97.0838	-0.936555	0.257301	-3.63992	0.000272718	0.0110115
EuglossaDilemma_006494	27586.4	-1.25295	0.34459	-3.63607	0.000276831	0.0110115
EuglossaDilemma_007044	17.1625	1.84377	0.50666	3.63907	0.000273627	0.0110115
EuglossaDilemma_007554	109.194	-1.21912	0.335514	-3.63359	0.000279508	0.0110115
EuglossaDilemma_010651	453.256	-0.493295	0.135758	-3.63365	0.000279442	0.0110115
EuglossaDilemma_010893	1802.72	-0.398516	0.109699	-3.6328	0.000280357	0.0110115
EuglossaDilemma_011787	4059.31	0.821202	0.226015	3.63339	0.000279719	0.0110115
EuglossaDilemma_013247	2168.34	-0.663071	0.182288	-3.63749	0.000275304	0.0110115
EuglossaDilemma_015235	7618.95	-3.16247	0.869676	-3.63637	0.000276504	0.0110115
EuglossaDilemma_010506	597.364	-0.826746	0.227782	-3.62955	0.000283912	0.0110745
EuglossaDilemma_014279	161.19	0.64016	0.176347	3.63011	0.000283305	0.0110745
EuglossaDilemma_009217	2043.09	-1.08496	0.299102	-3.62738	0.000286308	0.0111297
EuglossaDilemma_002314	332.243	-0.747676	0.206364	-3.62309	0.000291102	0.0112391
EuglossaDilemma_005201	39.5402	-1.48822	0.410734	-3.62331	0.000290861	0.0112391
EuglossaDilemma_008648	838.755	-0.658965	0.182074	-3.61922	0.000295495	0.0113701
EuglossaDilemma_010425	159.591	-1.47185	0.406943	-3.61686	0.000298202	0.0114354
EuglossaDilemma_003796	1662.32	-0.818127	0.226689	-3.60903	0.000307339	0.0117461
EuglossaDilemma_017162	1614.25	-0.798869	0.221412	-3.60806	0.000308496	0.0117508
EuglossaDilemma_000128	210.594	0.835229	0.231669	3.60528	0.000311821	0.0117983
EuglossaDilemma_011160	729.888	-0.785088	0.217731	-3.60578	0.000311221	0.0117983
EuglossaDilemma_015128	734.48	-1.00726	0.279466	-3.60425	0.000313057	0.0118057
EuglossaDilemma_006294	1947.9	-0.308224	0.085563	-3.6023	0.000315414	0.0118161
EuglossaDilemma_014816	16049.7	1.00389	0.278631	3.60296	0.000314616	0.0118161
EuglossaDilemma_004274	931.865	0.475723	0.132243	3.59733	0.000321496	0.0120043
EuglossaDilemma_003804	45267.8	1.13942	0.316941	3.59505	0.000324335	0.0120311
EuglossaDilemma_011684	292.599	0.944877	0.262771	3.59582	0.000323366	0.0120311
EuglossaDilemma_004251	1699.82	2.42603	0.675196	3.59307	0.000326799	0.012083
EuglossaDilemma_005280	1600.56	-1.10393	0.307527	-3.58969	0.000331073	0.0122013
EuglossaDilemma_005706	478.689	1.67522	0.466932	3.58772	0.000333584	0.0122058
EuglossaDilemma_010107	555.944	-0.497106	0.138583	-3.58707	0.00033442	0.0122058
EuglossaDilemma_012492	1487.91	1.22198	0.34054	3.58834	0.000332785	0.0122058
EuglossaDilemma_010079	15557.1	0.830192	0.231825	3.58112	0.000342123	0.0124469
EuglossaDilemma_006120	14510.6	-1.51506	0.423994	-3.5733	0.000352506	0.0127837
EuglossaDilemma_003489	24177.4	-0.835111	0.234418	-3.56248	0.000367367	0.0131545
EuglossaDilemma_005276	1552.39	-0.434967	0.122091	-3.56265	0.000367134	0.0131545
EuglossaDilemma_014551	54.6697	1.31557	0.36908	3.56446	0.000364609	0.0131545
EuglossaDilemma_014953	438.622	1.25582	0.352417	3.56346	0.000365994	0.0131545
EuglossaDilemma_011420	539.471	-0.694062	0.194906	-3.56102	0.000369421	0.0131865
EuglossaDilemma_009829	448.49	-0.764634	0.214882	-3.55839	0.000373129	0.0132356
EuglossaDilemma_015670	215.181	1.44063	0.404822	3.55866	0.000372745	0.0132356
EuglossaDilemma_010376	32798.2	0.928699	0.261263	3.55465	0.000378479	0.0133835
EuglossaDilemma_006277	139.264	-0.894517	0.25192	-3.5508	0.000384056	0.0135386
EuglossaDilemma_003684	621.39	0.499392	0.140694	3.54949	0.000385981	0.0135643
EuglossaDilemma_001188	4490.39	0.613228	0.172937	3.54597	0.000391172	0.0136202
EuglossaDilemma_006142	1921.4	-0.411949	0.116129	-3.54734	0.000389137	0.0136202
EuglossaDilemma_012211	884.398	1.28502	0.36234	3.54644	0.000390471	0.0136202
EuglossaDilemma_006963	86.5431	-1.6503	0.465741	-3.54338	0.000395038	0.0137128
EuglossaDilemma_003553	12642.1	-0.667261	0.188417	-3.54141	0.000397988	0.0137498
EuglossaDilemma_007053	7.46677	2.62521	0.741363	3.54106	0.000398528	0.0137498
EuglossaDilemma_004839	1165.11	-1.04766	0.295985	-3.53957	0.000400774	0.0137854
EuglossaDilemma_003526	208.401	0.826842	0.233695	3.53812	0.000402988	0.0138197
EuglossaDilemma_000978	233.986	1.3597	0.384926	3.53237	0.000411855	0.0138633
EuglossaDilemma_001581	2073.18	-0.552854	0.156541	-3.5317	0.000412898	0.0138633
EuglossaDilemma_003296	1944.43	0.709813	0.20095	3.53228	0.000411991	0.0138633
EuglossaDilemma_004185	370.377	-0.429537	0.121546	-3.53394	0.000409409	0.0138633
EuglossaDilemma_007369	6572.9	-0.848547	0.240388	-3.5299	0.000415717	0.0138633
EuglossaDilemma_008057	10.3968	-2.54898	0.722052	-3.53019	0.000415257	0.0138633
EuglossaDilemma_008352	5523.46	1.10744	0.313774	3.52942	0.000416472	0.0138633
EuglossaDilemma_012264	518.163	1.6317	0.461935	3.53231	0.00041195	0.0138633
EuglossaDilemma_013773	207.55	-2.41615	0.684566	-3.52947	0.000416395	0.0138633
EuglossaDilemma_014459	135.499	0.687894	0.194681	3.53344	0.000410188	0.0138633
EuglossaDilemma_000955	3128.4	1.04495	0.296245	3.52731	0.000419798	0.0139124
EuglossaDilemma_001802	146.429	-0.728672	0.206695	-3.52536	0.000422911	0.0139124
EuglossaDilemma_003284	586.097	0.869804	0.246779	3.52463	0.000424076	0.0139124
EuglossaDilemma_008374	1008.19	0.721319	0.204554	3.5263	0.000421406	0.0139124
EuglossaDilemma_009215	2074.12	1.51547	0.429803	3.52597	0.00042194	0.0139124
EuglossaDilemma_013271	805.384	0.699367	0.198557	3.52224	0.000427913	0.0139978
EuglossaDilemma_010427	180.889	0.839541	0.238538	3.51953	0.000432316	0.0141012
EuglossaDilemma_007600	2892.96	0.469085	0.133391	3.51661	0.00043709	0.0142161
EuglossaDilemma_009406	2509.33	-0.605272	0.17219	-3.51514	0.000439516	0.0142541
EuglossaDilemma_005495	2059.86	-1.08687	0.309328	-3.51366	0.000441984	0.0142933
EuglossaDilemma_007745	278.649	-0.536361	0.15293	-3.50723	0.000452806	0.0145869
EuglossaDilemma_012212	2825.23	1.36914	0.390431	3.50674	0.000453631	0.0145869
EuglossaDilemma_007632	3454.02	-1.06071	0.302648	-3.50477	0.000457004	0.0146391
EuglossaDilemma_009579	376.435	0.852643	0.243314	3.50429	0.000457833	0.0146391
EuglossaDilemma_013474	867.525	-0.744701	0.212564	-3.50342	0.000459328	0.0146456
EuglossaDilemma_012025	289.528	1.6915	0.483064	3.50161	0.000462458	0.0147041
EuglossaDilemma_017203	1082.5	-1.14262	0.32648	-3.4998	0.000465613	0.014763
EuglossaDilemma_007588	692.768	-0.64603	0.184649	-3.4987	0.00046754	0.0147829
EuglossaDilemma_004410	49.003	-1.17862	0.336955	-3.49784	0.000469044	0.0147892
EuglossaDilemma_015208	18816.8	0.709569	0.202935	3.49653	0.000471354	0.0148209
EuglossaDilemma_009428	1487.65	0.36934	0.105676	3.495	0.000474055	0.0148646
EuglossaDilemma_004692	3653.52	0.912782	0.261426	3.49156	0.000480215	0.0150163
EuglossaDilemma_013707	341.755	-0.454135	0.130094	-3.49081	0.000481551	0.0150167
EuglossaDilemma_012486	399.511	1.2177	0.348927	3.48984	0.000483318	0.0150305
EuglossaDilemma_001174	618.541	1.738	0.498181	3.48869	0.0004854	0.0150324
EuglossaDilemma_007161	457.116	-0.650787	0.186561	-3.48834	0.000486028	0.0150324
EuglossaDilemma_006475	460.495	0.940021	0.269763	3.48462	0.00049284	0.0152017
EuglossaDilemma_008140	40.8307	1.27453	0.366032	3.48202	0.000497651	0.0153053
EuglossaDilemma_009792	35.741	1.0554	0.303157	3.48135	0.000498895	0.0153053
EuglossaDilemma_002953	399.011	-0.703916	0.202328	-3.47909	0.000503119	0.0153519
EuglossaDilemma_008151	51.1806	-1.30484	0.375019	-3.47939	0.00050255	0.0153519
EuglossaDilemma_012766	493.894	-0.649381	0.186766	-3.47697	0.000507112	0.0154322
EuglossaDilemma_008117	1075.44	-1.44606	0.416123	-3.47506	0.000510733	0.0154596
EuglossaDilemma_013284	42.3363	1.28699	0.370275	3.47577	0.00050938	0.0154596
EuglossaDilemma_006980	3990.7	1.84515	0.531323	3.47274	0.000515167	0.0155523
EuglossaDilemma_010707	371.952	-1.33719	0.38517	-3.4717	0.000517182	0.0155717
EuglossaDilemma_005169	812.137	-1.13231	0.326631	-3.46665	0.000526993	0.0156933
EuglossaDilemma_005782	60.6487	1.20291	0.347122	3.46536	0.000529514	0.0156933
EuglossaDilemma_010176	377.315	-0.498076	0.143669	-3.46682	0.000526649	0.0156933
EuglossaDilemma_011130	1472.3	-0.584737	0.168663	-3.4669	0.000526489	0.0156933
EuglossaDilemma_011480	106.942	2.19451	0.633225	3.4656	0.000529044	0.0156933
EuglossaDilemma_016956	933.268	1.98862	0.573307	3.46868	0.00052302	0.0156933
EuglossaDilemma_004643	685.246	-0.365903	0.105696	-3.46183	0.000536516	0.0158594
EuglossaDilemma_008849	641.763	-0.688243	0.199069	-3.45731	0.00054559	0.0160837
EuglossaDilemma_009935	205.724	-0.596272	0.172535	-3.45595	0.000548357	0.0160837
EuglossaDilemma_017111	205.724	-0.596272	0.172535	-3.45595	0.000548357	0.0160837
EuglossaDilemma_007380	1141.36	-0.819878	0.237286	-3.45523	0.000549833	0.0160854
EuglossaDilemma_001002	1367.07	-0.452467	0.131104	-3.4512	0.000558102	0.0161196
EuglossaDilemma_006273	2024.71	-0.44578	0.129086	-3.45336	0.000553644	0.0161196
EuglossaDilemma_010584	408.256	-0.738966	0.214045	-3.45238	0.000555663	0.0161196
EuglossaDilemma_011440	3957.12	-0.475786	0.137846	-3.45159	0.000557297	0.0161196
EuglossaDilemma_014923	1227.94	-0.626358	0.181391	-3.45307	0.000554236	0.0161196
EuglossaDilemma_004143	390.182	-0.635103	0.184216	-3.4476	0.000565597	0.0162947
EuglossaDilemma_011031	241.235	-1.29731	0.376473	-3.44596	0.00056904	0.0163523
EuglossaDilemma_000726	764.776	0.755318	0.219289	3.44439	0.000572356	0.0163648
EuglossaDilemma_003751	3034.28	0.513804	0.149146	3.44497	0.000571126	0.0163648
EuglossaDilemma_014232	1109.19	-1.08318	0.314741	-3.4415	0.000578501	0.0164989
EuglossaDilemma_012220	891.659	1.11934	0.325332	3.4406	0.000580426	0.0165123
EuglossaDilemma_000402	152.633	-0.588427	0.171105	-3.43899	0.000583886	0.0165692
EuglossaDilemma_011277	700.124	-0.611744	0.177933	-3.43805	0.000585909	0.0165852
EuglossaDilemma_008983	63.3459	-1.79493	0.522432	-3.43572	0.000590987	0.0166873
EuglossaDilemma_013671	11078.7	0.692194	0.201515	3.43495	0.000592672	0.0166933
EuglossaDilemma_009402	500.828	1.52066	0.443002	3.43263	0.000597764	0.0167951
EuglossaDilemma_001176	2579.27	1.0361	0.302105	3.4296	0.000604475	0.0169417
EuglossaDilemma_006930	1662.72	-0.461258	0.13454	-3.42841	0.000607134	0.0169743
EuglossaDilemma_011595	2320.55	-0.488649	0.142657	-3.42534	0.000614024	0.0171248
EuglossaDilemma_015332	618.947	0.685457	0.200158	3.42459	0.000615732	0.0171303
EuglossaDilemma_005480	784.626	-0.623812	0.182275	-3.42236	0.000620796	0.0172263
EuglossaDilemma_006176	1755.36	-0.515946	0.150871	-3.41978	0.000626725	0.0172263
EuglossaDilemma_009194	1799.15	0.424778	0.124189	3.42041	0.00062527	0.0172263
EuglossaDilemma_009289	2268.45	0.816272	0.238592	3.42121	0.000623431	0.0172263
EuglossaDilemma_013680	813.751	-0.68981	0.201713	-3.41976	0.000626769	0.0172263
EuglossaDilemma_000720	1842.8	0.650773	0.190388	3.41814	0.000630515	0.0172467
EuglossaDilemma_002590	224.295	-4.57595	1.33893	-3.41761	0.000631735	0.0172467
EuglossaDilemma_007702	878.698	1.30864	0.382926	3.41747	0.00063207	0.0172467
EuglossaDilemma_009018	812.372	-0.478775	0.140173	-3.4156	0.000636423	0.0173218
EuglossaDilemma_010531	95.8854	-0.945757	0.276944	-3.41498	0.000637875	0.0173218
EuglossaDilemma_000088	407.21	-1.5423	0.451829	-3.41347	0.000641408	0.0173762
EuglossaDilemma_009632	589.316	0.852552	0.249905	3.4115	0.000646071	0.0174608
EuglossaDilemma_002069	156.312	0.525298	0.15405	3.40992	0.00064981	0.0175202
EuglossaDilemma_009436	466.431	-1.01279	0.297141	-3.40846	0.000653299	0.0175725
EuglossaDilemma_002733	23.368	-2.43331	0.714155	-3.40726	0.000656184	0.0176084
EuglossaDilemma_004620	841.976	0.893077	0.262591	3.40102	0.000671344	0.0179727
EuglossaDilemma_004158	1301.83	-0.737521	0.217065	-3.3977	0.000679561	0.0181499
EuglossaDilemma_002509	22.764	-1.92301	0.566483	-3.39465	0.000687172	0.018182
EuglossaDilemma_002931	32054.9	1.7523	0.516006	3.3959	0.000684038	0.018182
EuglossaDilemma_009257	448.283	-0.618785	0.18226	-3.39507	0.000686108	0.018182
EuglossaDilemma_015080	2052.24	-0.423709	0.124791	-3.39536	0.000685381	0.018182
EuglossaDilemma_000285	801.583	-0.632983	0.1866	-3.3922	0.000693339	0.0182601
EuglossaDilemma_004773	378.481	-0.792406	0.233582	-3.39241	0.000692813	0.0182601
EuglossaDilemma_010095	4691.54	0.681106	0.200851	3.39109	0.000696142	0.0182915
EuglossaDilemma_003562	979.292	-0.486415	0.143495	-3.38978	0.0006995	0.018295
EuglossaDilemma_005714	1288.6	-0.615808	0.181648	-3.39012	0.000698621	0.018295
EuglossaDilemma_011421	38.9075	1.7688	0.521978	3.38865	0.000702382	0.0183281
EuglossaDilemma_001389	1227.45	0.419942	0.124133	3.38301	0.000716967	0.0183709
EuglossaDilemma_004780	4159.66	-0.85672	0.253007	-3.38616	0.000708788	0.0183709
EuglossaDilemma_009176	1321.32	-1.1087	0.327427	-3.38611	0.000708901	0.0183709
EuglossaDilemma_009923	466.206	-0.794835	0.234717	-3.38636	0.000708277	0.0183709
EuglossaDilemma_013060	636.535	0.98805	0.291912	3.38475	0.00071243	0.0183709
EuglossaDilemma_013561	937.219	-0.580615	0.171534	-3.38485	0.000712168	0.0183709
EuglossaDilemma_014678	561.542	0.49808	0.147208	3.38352	0.000715629	0.0183709
EuglossaDilemma_014697	1588.21	2.69837	0.797575	3.38322	0.000716422	0.0183709
EuglossaDilemma_003672	4.25004	3.3144	0.980153	3.38152	0.000720869	0.0184292
EuglossaDilemma_016842	434.089	0.89015	0.263381	3.3797	0.000725637	0.0185095
EuglossaDilemma_009498	425.191	-0.77858	0.230641	-3.37572	0.000736227	0.0185875
EuglossaDilemma_010417	206.696	-1.76101	0.521633	-3.37595	0.000735611	0.0185875
EuglossaDilemma_012607	13.3685	-2.29196	0.678932	-3.37583	0.000735928	0.0185875
EuglossaDilemma_013253	1321.92	-0.465243	0.137831	-3.37547	0.000736884	0.0185875
EuglossaDilemma_016349	7.58458	-7.79776	2.30874	-3.3775	0.000731478	0.0185875
EuglossaDilemma_006979	2335.4	1.14648	0.339934	3.37264	0.000744521	0.0187385
EuglossaDilemma_012831	14.2141	-3.20261	0.949835	-3.37175	0.000746911	0.018757
EuglossaDilemma_013243	530.156	-1.13234	0.335906	-3.37101	0.000748923	0.0187661
EuglossaDilemma_007513	774.542	-0.396431	0.117627	-3.37023	0.000751068	0.0187783
EuglossaDilemma_000781	2622.67	0.602133	0.178884	3.36605	0.000762517	0.0190144
EuglossaDilemma_011913	656.295	-0.983354	0.29218	-3.36557	0.000763859	0.0190144
EuglossaDilemma_005120	244.253	-0.926996	0.275571	-3.3639	0.00076848	0.0190713
EuglossaDilemma_016377	758.944	-0.417805	0.124216	-3.36354	0.000769503	0.0190713
EuglossaDilemma_007898	7452.2	-0.781391	0.232436	-3.36175	0.00077451	0.0191489
EuglossaDilemma_011027	451.074	-0.820184	0.24405	-3.36072	0.000777406	0.0191489
EuglossaDilemma_012819	10.5671	2.07893	0.618616	3.36061	0.000777699	0.0191489
EuglossaDilemma_001867	990.956	-0.529536	0.157612	-3.35974	0.00078015	0.0191677
EuglossaDilemma_000707	424.121	-0.538917	0.160478	-3.35821	0.000784497	0.0191688
EuglossaDilemma_010938	1885.21	0.512032	0.152484	3.35794	0.00078526	0.0191688
EuglossaDilemma_014293	23.1493	1.77299	0.527844	3.35892	0.000782471	0.0191688
EuglossaDilemma_013944	1334.37	0.415268	0.123778	3.35495	0.000793787	0.0193353
EuglossaDilemma_010306	48.6942	-1.11994	0.334055	-3.35258	0.000800631	0.0193479
EuglossaDilemma_010537	3220.28	-0.911448	0.27194	-3.35165	0.000803318	0.0193479
EuglossaDilemma_010880	2591.44	1.04416	0.311481	3.35225	0.000801587	0.0193479
EuglossaDilemma_011299	4042.98	0.738158	0.220265	3.35123	0.000804527	0.0193479
EuglossaDilemma_011568	248.226	1.66992	0.498021	3.3531	0.00079911	0.0193479
EuglossaDilemma_013669	376.38	-0.337989	0.100849	-3.35144	0.000803923	0.0193479
EuglossaDilemma_001669	171.331	-0.675574	0.201735	-3.34881	0.000811587	0.0193954
EuglossaDilemma_006586	666.385	-0.510408	0.152393	-3.34929	0.000810203	0.0193954
EuglossaDilemma_010234	792.728	-0.801447	0.239324	-3.3488	0.000811628	0.0193954
EuglossaDilemma_003924	239.46	-1.09798	0.32839	-3.34352	0.000827227	0.0196852
EuglossaDilemma_013077	595.954	-0.52724	0.15768	-3.34373	0.00082661	0.0196852
EuglossaDilemma_001667	973.336	-0.300909	0.0900187	-3.34274	0.000829569	0.0196997
EuglossaDilemma_002894	2192.46	0.547239	0.163933	3.33819	0.000843275	0.0199417
EuglossaDilemma_008566	669.403	-0.424566	0.127167	-3.33865	0.000841857	0.0199417
EuglossaDilemma_005171	1157.19	2.36591	0.709494	3.33465	0.00085408	0.020138
EuglossaDilemma_005531	943.168	-0.674807	0.202455	-3.33312	0.000858778	0.020138
EuglossaDilemma_010892	703.817	0.382863	0.114885	3.33258	0.000860446	0.020138
EuglossaDilemma_014246	173.2	-0.778588	0.233574	-3.33336	0.000858031	0.020138
EuglossaDilemma_016476	6.85044	-3.22022	0.966064	-3.33334	0.000858114	0.020138
EuglossaDilemma_007477	535.728	1.25491	0.376739	3.33099	0.000865367	0.0202115
EuglossaDilemma_006405	777.374	-0.553634	0.166383	-3.32746	0.00087642	0.0204276
EuglossaDilemma_000664	335.796	0.594034	0.178655	3.32503	0.00088409	0.0204802
EuglossaDilemma_005017	1082.89	-0.366137	0.110103	-3.32541	0.000882874	0.0204802
EuglossaDilemma_009150	3488.93	-0.402389	0.120991	-3.32578	0.000881711	0.0204802
EuglossaDilemma_000862	4094.69	-2.05745	0.619228	-3.3226	0.000891838	0.0205757
EuglossaDilemma_014282	1165.47	-0.518758	0.156105	-3.32314	0.00089009	0.0205757
EuglossaDilemma_006819	1553.2	-0.377524	0.11365	-3.32182	0.000894324	0.0205912
EuglossaDilemma_001089	4105.07	0.534753	0.161147	3.31841	0.000905323	0.020708
EuglossaDilemma_002960	246.172	-0.915456	0.275842	-3.31877	0.00090415	0.020708
EuglossaDilemma_010015	716.511	-0.550699	0.165974	-3.31798	0.000906695	0.020708
EuglossaDilemma_012321	101.092	0.997594	0.300514	3.31962	0.000901391	0.020708
EuglossaDilemma_002335	6610.85	-1.22012	0.368102	-3.31462	0.000917668	0.0207649
EuglossaDilemma_002591	264.662	-4.35049	1.31209	-3.3157	0.000914136	0.0207649
EuglossaDilemma_004462	161.204	1.06359	0.320899	3.31442	0.000918333	0.0207649
EuglossaDilemma_008981	625.502	0.801129	0.24168	3.31483	0.000916981	0.0207649
EuglossaDilemma_017051	15387.2	1.13002	0.340869	3.31513	0.000916021	0.0207649
EuglossaDilemma_006945	82.1603	1.85272	0.559465	3.31159	0.000927684	0.0209115
EuglossaDilemma_010402	71167.5	-2.34256	0.707436	-3.31134	0.000928501	0.0209115
EuglossaDilemma_012136	480.026	-0.541086	0.16397	-3.2999	0.000967184	0.0217396
EuglossaDilemma_004894	900.207	-0.459153	0.139169	-3.29925	0.000969429	0.021747
EuglossaDilemma_009345	298.673	-1.22085	0.370323	-3.29672	0.000978215	0.0219008
EuglossaDilemma_008115	2529.72	-1.14036	0.346053	-3.29534	0.00098302	0.0219292
EuglossaDilemma_013446	109.456	2.33593	0.708996	3.2947	0.000985276	0.0219292
EuglossaDilemma_014295	910.249	0.391531	0.118834	3.29476	0.000985067	0.0219292
EuglossaDilemma_001261	1023.75	-0.60484	0.183738	-3.29186	0.000995278	0.0220755
EuglossaDilemma_010085	339.717	-0.726428	0.220683	-3.29173	0.000995743	0.0220755
EuglossaDilemma_000838	415.691	0.532409	0.161775	3.29104	0.000998169	0.0220862
EuglossaDilemma_011197	526.885	-0.688718	0.209423	-3.28864	0.00100672	0.022232
EuglossaDilemma_012508	1386.55	-0.612911	0.186532	-3.28583	0.00101684	0.0224119
EuglossaDilemma_009193	1379.74	-0.308582	0.0940384	-3.28145	0.00103275	0.0226746
EuglossaDilemma_012806	3183.5	-0.810665	0.247026	-3.2817	0.00103181	0.0226746
EuglossaDilemma_002169	871.821	-0.637536	0.19439	-3.27967	0.00103928	0.0227739
EuglossaDilemma_004365	3727.93	0.597978	0.182437	3.27773	0.00104646	0.0228871
EuglossaDilemma_013119	77.1568	-1.00744	0.307474	-3.2765	0.00105104	0.022943
EuglossaDilemma_006596	57748.5	0.599456	0.183045	3.27491	0.00105696	0.023028
EuglossaDilemma_010964	341.687	-1.47343	0.450074	-3.27374	0.00106133	0.0230347
EuglossaDilemma_013252	2518.55	0.458418	0.140009	3.2742	0.00105963	0.0230347
EuglossaDilemma_014933	1811.34	1.09985	0.336121	3.27218	0.00106723	0.0231186
EuglossaDilemma_016943	3739.68	-0.530941	0.162323	-3.27089	0.00107212	0.0231801
EuglossaDilemma_010281	249.478	0.836172	0.255724	3.26983	0.00107613	0.0232228
EuglossaDilemma_002217	354.285	1.41022	0.431438	3.26866	0.00108059	0.0232747
EuglossaDilemma_001401	9312.85	0.539944	0.165274	3.26697	0.00108704	0.0233049
EuglossaDilemma_006051	3453.88	0.521656	0.159716	3.26615	0.00109021	0.0233049
EuglossaDilemma_006644	833.282	-0.564388	0.172796	-3.26622	0.00108995	0.0233049
EuglossaDilemma_015165	1176.45	-0.439884	0.134679	-3.26617	0.00109013	0.0233049
EuglossaDilemma_004920	103.905	-0.885407	0.271264	-3.264	0.0010985	0.0233753
EuglossaDilemma_009264	653.276	-0.687174	0.210551	-3.2637	0.00109967	0.0233753
EuglossaDilemma_014064	769.558	-0.951051	0.29139	-3.26385	0.0010991	0.0233753
EuglossaDilemma_001013	3961.05	-2.05262	0.629041	-3.2631	0.00110202	0.0233815
EuglossaDilemma_011930	7443.68	-0.933569	0.286234	-3.26156	0.00110801	0.0234646
EuglossaDilemma_002638	776.191	-0.7032	0.215668	-3.26056	0.00111191	0.0235034
EuglossaDilemma_013097	726.302	1.12209	0.344235	3.25967	0.00111543	0.0235339
EuglossaDilemma_001911	288.015	-0.495926	0.152196	-3.25846	0.00112017	0.0235753
EuglossaDilemma_003607	455.335	-1.31126	0.402526	-3.25759	0.00112362	0.0235753
EuglossaDilemma_016487	344.171	-0.569656	0.174845	-3.25806	0.00112178	0.0235753
EuglossaDilemma_011196	1037.86	-0.54412	0.167074	-3.25676	0.00112691	0.0236007
EuglossaDilemma_013411	25.1439	-1.63244	0.501689	-3.25389	0.00113836	0.0237965
EuglossaDilemma_003719	2602.39	2.1241	0.653876	3.24847	0.00116027	0.0242099
EuglossaDilemma_001082	1660.49	-0.54701	0.168603	-3.24437	0.00117712	0.0244716
EuglossaDilemma_013360	672.61	-0.585383	0.180414	-3.24468	0.00117585	0.0244716
EuglossaDilemma_002358	33.9601	1.19271	0.367798	3.24283	0.00118348	0.0245587
EuglossaDilemma_001416	1117.46	-0.807003	0.249147	-3.23907	0.00119921	0.0248399
EuglossaDilemma_017220	388.166	-0.674433	0.208328	-3.23736	0.0012064	0.0249432
EuglossaDilemma_005176	1390.15	-0.406066	0.125458	-3.23668	0.00120929	0.0249575
EuglossaDilemma_016324	1100.44	0.656249	0.202906	3.23425	0.00121965	0.0251256
EuglossaDilemma_001153	14.3489	1.67722	0.518864	3.23248	0.00122723	0.0252359
EuglossaDilemma_000228	7.36322	-2.60186	0.805378	-3.2306	0.00123529	0.0253102
EuglossaDilemma_010374	95.3326	-0.88873	0.275075	-3.23087	0.00123416	0.0253102
EuglossaDilemma_014670	226.148	-1.77175	0.548986	-3.22732	0.00124957	0.0255565
EuglossaDilemma_016788	258.249	1.47881	0.458314	3.22662	0.00125261	0.0255726
EuglossaDilemma_000827	4.97049	2.70008	0.837511	3.22393	0.00126444	0.0256027
EuglossaDilemma_001215	714.336	-0.709409	0.220042	-3.22397	0.00126425	0.0256027
EuglossaDilemma_002235	298.988	-0.73603	0.228353	-3.22321	0.00126762	0.0256027
EuglossaDilemma_003564	180.047	1.25551	0.389513	3.22328	0.00126733	0.0256027
EuglossaDilemma_006158	135.785	0.677019	0.209961	3.2245	0.00126193	0.0256027
EuglossaDilemma_008112	12625	-0.915386	0.283996	-3.22323	0.00126754	0.0256027
EuglossaDilemma_010130	511.148	1.27461	0.3961	3.21789	0.00129135	0.0260358
EuglossaDilemma_008684	8802.24	1.40969	0.438215	3.21689	0.00129589	0.0260809
EuglossaDilemma_010857	625.828	-0.381318	0.11865	-3.2138	0.00130989	0.026316
EuglossaDilemma_002947	36.8154	1.45656	0.453302	3.21321	0.00131261	0.026324
EuglossaDilemma_005033	970.346	-0.614021	0.191621	-3.20435	0.00135369	0.0271001
EuglossaDilemma_004965	595.805	-0.707494	0.221246	-3.19777	0.00138496	0.0275994
EuglossaDilemma_005022	654.709	-0.633085	0.19799	-3.19757	0.00138593	0.0275994
EuglossaDilemma_017555	351.229	1.07511	0.336226	3.19758	0.00138586	0.0275994
EuglossaDilemma_001761	16055.8	-0.407157	0.127436	-3.19498	0.00139838	0.0277987
EuglossaDilemma_006476	6155.93	0.710761	0.222528	3.19403	0.00140301	0.0278419
EuglossaDilemma_006478	21.9232	1.65076	0.517106	3.19231	0.00141138	0.0279591
EuglossaDilemma_004497	59.9212	-2.70902	0.850268	-3.18607	0.00144219	0.0285197
EuglossaDilemma_007220	4677.55	-0.316596	0.0993969	-3.18517	0.0014467	0.0285591
EuglossaDilemma_005749	317.818	-0.420952	0.132206	-3.18405	0.00145228	0.0285699
EuglossaDilemma_009762	953.061	-0.378904	0.118994	-3.18423	0.00145141	0.0285699
EuglossaDilemma_007849	1953.32	1.14415	0.359555	3.18213	0.00146197	0.0286612
EuglossaDilemma_011145	2187.93	-0.418346	0.131457	-3.18237	0.00146076	0.0286612
EuglossaDilemma_010603	1344.12	0.412887	0.129802	3.1809	0.00146821	0.0287338
EuglossaDilemma_010635	3921.5	0.797074	0.250622	3.18039	0.00147079	0.0287348
EuglossaDilemma_014305	1485.03	-0.442025	0.139018	-3.17962	0.00147469	0.0287487
EuglossaDilemma_014419	428.928	-0.774168	0.243507	-3.17925	0.00147657	0.0287487
EuglossaDilemma_001713	69.827	0.926422	0.291596	3.17708	0.00148767	0.0287797
EuglossaDilemma_004017	2315.9	-0.394239	0.124111	-3.17649	0.0014907	0.0287797
EuglossaDilemma_004856	205.485	-0.640064	0.201468	-3.177	0.00148809	0.0287797
EuglossaDilemma_007478	970.549	0.964324	0.303554	3.17678	0.00148922	0.0287797
EuglossaDilemma_009317	1422.2	-0.434588	0.136815	-3.17646	0.00149083	0.0287797
EuglossaDilemma_009918	340.141	0.688976	0.216943	3.17584	0.00149406	0.0287929
EuglossaDilemma_016007	704.625	-0.503345	0.158714	-3.1714	0.00151707	0.0291869
EuglossaDilemma_012905	911.738	0.740353	0.233771	3.167	0.00154021	0.029582
EuglossaDilemma_002251	120.314	-0.684839	0.216552	-3.16247	0.00156437	0.0299952
EuglossaDilemma_009894	902.081	-0.471047	0.149026	-3.16083	0.00157319	0.0301134
EuglossaDilemma_006243	1511.3	0.608027	0.192433	3.15968	0.00157944	0.0301822
EuglossaDilemma_001092	2045.33	-0.272323	0.0863089	-3.15521	0.0016038	0.0305449
EuglossaDilemma_004642	81.6499	1.34099	0.424981	3.1554	0.00160279	0.0305449
EuglossaDilemma_003926	1714.1	-0.536664	0.17022	-3.15277	0.0016173	0.0306695
EuglossaDilemma_007804	20.5938	1.94174	0.615925	3.15256	0.00161845	0.0306695
EuglossaDilemma_008076	170.754	1.5368	0.487447	3.15275	0.00161738	0.0306695
EuglossaDilemma_012538	1268.4	0.402816	0.127855	3.15058	0.00162948	0.030827
EuglossaDilemma_004761	703.376	-0.842868	0.267707	-3.14847	0.00164127	0.0309469
EuglossaDilemma_006378	23.208	2.54255	0.807459	3.14883	0.00163925	0.0309469
EuglossaDilemma_002592	1049.58	-3.91693	1.24485	-3.14651	0.00165233	0.0310545
EuglossaDilemma_007425	2285.06	-0.354605	0.112699	-3.14649	0.00165245	0.0310545
EuglossaDilemma_011689	292.117	0.687597	0.218584	3.14568	0.001657	0.0310886
EuglossaDilemma_000464	416.512	1.09747	0.349151	3.14326	0.00167077	0.0312952
EuglossaDilemma_001957	521.826	-0.644107	0.205108	-3.14033	0.00168758	0.031558
EuglossaDilemma_005129	30.6831	1.5386	0.490138	3.13911	0.00169461	0.0316374
EuglossaDilemma_000497	136.16	1.07647	0.343389	3.13483	0.00171952	0.0320498
EuglossaDilemma_002249	812.407	0.491016	0.156787	3.13174	0.00173771	0.0322604
EuglossaDilemma_011726	842.017	0.529759	0.169173	3.13147	0.00173935	0.0322604
EuglossaDilemma_013037	23.2187	1.46037	0.466327	3.13164	0.00173834	0.0322604
EuglossaDilemma_003463	67.1591	1.35019	0.431424	3.12961	0.0017504	0.0322862
EuglossaDilemma_004297	11667.2	0.533806	0.170608	3.12884	0.00175497	0.0322862
EuglossaDilemma_011481	24.3897	2.10294	0.671785	3.13038	0.0017458	0.0322862
EuglossaDilemma_011593	897.526	-1.03777	0.331583	-3.12975	0.00174952	0.0322862
EuglossaDilemma_014666	587.364	-0.856617	0.273757	-3.12912	0.00175333	0.0322862
EuglossaDilemma_001247	1439.67	0.896452	0.28684	3.12527	0.00177644	0.0325757
EuglossaDilemma_003769	50.4892	-0.94812	0.303367	-3.12533	0.00177608	0.0325757
EuglossaDilemma_000143	124.012	1.08026	0.345936	3.12272	0.0017919	0.0327533
EuglossaDilemma_011312	459.234	-0.501836	0.160695	-3.1229	0.00179076	0.0327533
EuglossaDilemma_010612	203.23	-0.98692	0.3161	-3.12218	0.00179519	0.0327607
EuglossaDilemma_006918	3689.89	0.420686	0.134823	3.12028	0.00180682	0.0329201
EuglossaDilemma_001961	2112.8	-0.6979	0.224002	-3.1156	0.00183571	0.0331996
EuglossaDilemma_003103	553.78	0.85053	0.272916	3.11645	0.00183042	0.0331996
EuglossaDilemma_003113	213.711	-0.937025	0.300712	-3.11602	0.00183307	0.0331996
EuglossaDilemma_006811	359.078	-0.538483	0.172824	-3.11578	0.00183459	0.0331996
EuglossaDilemma_008988	441.161	-0.591869	0.18998	-3.11543	0.00183679	0.0331996
EuglossaDilemma_005703	221.396	-2.31344	0.743599	-3.11114	0.00186367	0.033632
EuglossaDilemma_002824	765.826	-0.489364	0.157404	-3.10896	0.00187746	0.0337735
EuglossaDilemma_014588	382.711	-0.778012	0.250217	-3.10935	0.00187501	0.0337735
EuglossaDilemma_003864	2496.6	-0.512972	0.165079	-3.10743	0.00188719	0.0338843
EuglossaDilemma_016937	5.87042	-4.86882	1.56702	-3.10706	0.00188959	0.0338843
EuglossaDilemma_001262	1128.6	-0.469352	0.151178	-3.10464	0.00190513	0.0339484
EuglossaDilemma_008495	340.077	-0.569001	0.183268	-3.10475	0.00190439	0.0339484
EuglossaDilemma_014766	1438.62	0.422276	0.135982	3.10539	0.00190027	0.0339484
EuglossaDilemma_015651	152.073	0.916495	0.29509	3.10582	0.00189751	0.0339484
EuglossaDilemma_000981	983.179	-0.337225	0.108672	-3.10314	0.00191476	0.0340665
EuglossaDilemma_009979	862.255	0.765547	0.246801	3.10188	0.00192293	0.0341583
EuglossaDilemma_012262	10.5141	-3.54174	1.14255	-3.09985	0.00193618	0.03434
EuglossaDilemma_001542	357.516	-0.746495	0.240973	-3.09784	0.00194939	0.0345203
EuglossaDilemma_013035	11.9324	2.03923	0.65868	3.09594	0.00196193	0.0346882
EuglossaDilemma_003616	457.633	0.381693	0.123356	3.09425	0.00197313	0.034832
EuglossaDilemma_013796	1297.77	-0.453843	0.146768	-3.09225	0.00198648	0.0350132
EuglossaDilemma_005665	4320.39	0.565893	0.18318	3.08928	0.00200644	0.0352012
EuglossaDilemma_006926	350.786	-0.579317	0.187476	-3.09009	0.00200094	0.0352012
EuglossaDilemma_010158	5.63429	2.17622	0.704385	3.08953	0.00200471	0.0352012
EuglossaDilemma_010632	190.37	2.15835	0.698792	3.08869	0.00201038	0.0352159
EuglossaDilemma_007750	1169.01	0.742578	0.240498	3.08767	0.00201729	0.0352824
EuglossaDilemma_002181	103.092	-1.10027	0.356514	-3.0862	0.0020273	0.035403
EuglossaDilemma_000362	732.342	-0.985302	0.319318	-3.08564	0.00203115	0.0354156
EuglossaDilemma_017216	1029.26	0.704075	0.228351	3.0833	0.00204719	0.0356406
EuglossaDilemma_000161	834.562	0.678379	0.220141	3.08157	0.00205914	0.0356924
EuglossaDilemma_001044	496.981	-0.929299	0.301891	-3.07826	0.00208211	0.0356924
EuglossaDilemma_004823	1424.08	-0.825419	0.268133	-3.07839	0.00208123	0.0356924
EuglossaDilemma_006350	2866.46	-0.642275	0.208563	-3.07953	0.00207329	0.0356924
EuglossaDilemma_009703	1926.99	0.831412	0.269973	3.07962	0.00207266	0.0356924
EuglossaDilemma_010292	1071.14	2.14826	0.697965	3.07788	0.00208476	0.0356924
EuglossaDilemma_011257	1387.78	-0.361243	0.117287	-3.07999	0.00207009	0.0356924
EuglossaDilemma_011908	867.725	-0.434883	0.141205	-3.07979	0.00207147	0.0356924
EuglossaDilemma_013783	143.535	-0.684009	0.221981	-3.08139	0.00206038	0.0356924
EuglossaDilemma_015489	864.437	-0.952898	0.309514	-3.07869	0.00207913	0.0356924
EuglossaDilemma_016418	562.652	0.956444	0.31062	3.07915	0.00207594	0.0356924
EuglossaDilemma_008820	115892	1.12243	0.364795	3.07689	0.00209174	0.0357043
EuglossaDilemma_013902	957.921	0.796338	0.258801	3.07702	0.0020908	0.0357043
EuglossaDilemma_000722	2676.37	-0.543804	0.176933	-3.07351	0.00211556	0.0358805
EuglossaDilemma_002678	53.0395	-0.795593	0.258809	-3.07406	0.0021117	0.0358805
EuglossaDilemma_010858	179.641	-0.61155	0.198996	-3.07319	0.00211787	0.0358805
EuglossaDilemma_011418	674.598	-0.515485	0.167716	-3.07355	0.00211527	0.0358805
EuglossaDilemma_012982	1146.16	-0.521394	0.169639	-3.07356	0.00211522	0.0358805
EuglossaDilemma_010881	922.325	-0.556457	0.181133	-3.07208	0.00212572	0.0359598
EuglossaDilemma_009196	320.18	-0.665701	0.216829	-3.07016	0.00213941	0.0361152
EuglossaDilemma_011599	285.597	0.573693	0.186876	3.0699	0.00214127	0.0361152
EuglossaDilemma_010103	735.72	-0.451292	0.14705	-3.06898	0.00214792	0.0361736
EuglossaDilemma_011512	245.423	1.2184	0.397266	3.06697	0.00216237	0.0363631
EuglossaDilemma_003206	196.001	1.23476	0.40297	3.06414	0.00218297	0.0366552
EuglossaDilemma_002822	31.0525	-1.53442	0.50084	-3.06369	0.00218627	0.0366564
EuglossaDilemma_001083	1270.97	0.485844	0.158618	3.06298	0.00219143	0.0366886
EuglossaDilemma_003023	1235.81	0.418961	0.137009	3.05791	0.00222885	0.0369878
EuglossaDilemma_003706	195.06	-3.87167	1.26585	-3.05857	0.002224	0.0369878
EuglossaDilemma_004277	8970.89	0.711798	0.23275	3.05821	0.00222663	0.0369878
EuglossaDilemma_005661	1177.06	0.560656	0.183222	3.05998	0.00221354	0.0369878
EuglossaDilemma_010514	493.142	-0.328883	0.107514	-3.05896	0.00222104	0.0369878
EuglossaDilemma_017205	8970.89	0.711798	0.23275	3.05821	0.00222663	0.0369878
EuglossaDilemma_004280	775.529	-0.505379	0.165318	-3.057	0.00223562	0.0370459
EuglossaDilemma_015240	1486.66	-0.843976	0.276407	-3.05338	0.00226279	0.0374416
EuglossaDilemma_004408	341.677	-0.862251	0.282463	-3.05261	0.00226859	0.0374829
EuglossaDilemma_012341	6.49125	-2.52904	0.828954	-3.05089	0.00228168	0.0376444
EuglossaDilemma_015749	180.834	-0.492529	0.161607	-3.04769	0.00230607	0.0379917
EuglossaDilemma_009510	762.042	-0.489503	0.160729	-3.04551	0.00232285	0.0381258
EuglossaDilemma_013980	1416.32	-0.590025	0.193748	-3.04532	0.00232429	0.0381258
EuglossaDilemma_014048	63.246	1.07978	0.354511	3.04582	0.00232047	0.0381258
EuglossaDilemma_001790	12.1221	-1.87984	0.617865	-3.04247	0.00234646	0.0384286
EuglossaDilemma_008487	16283.1	0.716793	0.235626	3.04208	0.00234952	0.0384286
EuglossaDilemma_006708	1381.6	-0.240037	0.0789804	-3.0392	0.0023721	0.0387421
EuglossaDilemma_006823	511.746	-0.654942	0.21569	-3.03649	0.00239351	0.0390355
EuglossaDilemma_003836	1047.87	-0.507729	0.167247	-3.0358	0.00239895	0.0390682
EuglossaDilemma_002513	939.433	0.454591	0.149876	3.0331	0.00242054	0.0391892
EuglossaDilemma_003648	13.7474	1.75204	0.577735	3.0326	0.00242456	0.0391892
EuglossaDilemma_005285	7896.67	-0.777459	0.256394	-3.03228	0.0024271	0.0391892
EuglossaDilemma_008216	569.38	1.06944	0.352629	3.03276	0.00242325	0.0391892
EuglossaDilemma_008682	1339.51	-0.315853	0.104122	-3.0335	0.00241736	0.0391892
EuglossaDilemma_015478	33.5054	-6.92988	2.28465	-3.03323	0.00241951	0.0391892
EuglossaDilemma_003188	937.158	-0.53316	0.175991	-3.02947	0.0024498	0.0394435
EuglossaDilemma_014833	27121.2	-0.715997	0.236318	-3.0298	0.00244717	0.0394435
EuglossaDilemma_000144	2752.15	0.737889	0.243638	3.02863	0.00245667	0.0394903
EuglossaDilemma_000342	3063.58	0.315333	0.104139	3.02801	0.00246172	0.0394903
EuglossaDilemma_001169	6.87776	1.88177	0.621526	3.02766	0.00246457	0.0394903
EuglossaDilemma_003256	611.077	-0.841313	0.2779	-3.0274	0.00246668	0.0394903
EuglossaDilemma_011866	1531.97	-0.369669	0.122125	-3.02698	0.0024701	0.0394903
EuglossaDilemma_009052	1525.58	-0.507485	0.167719	-3.0258	0.00247978	0.0395892
EuglossaDilemma_000169	161.766	-0.564471	0.186867	-3.02071	0.00252186	0.0401482
EuglossaDilemma_010426	4084.75	0.511128	0.169187	3.02109	0.00251865	0.0401482
EuglossaDilemma_012585	945.521	-0.563039	0.186505	-3.01889	0.00253699	0.0403325
EuglossaDilemma_003145	156599	1.21119	0.401437	3.01714	0.00255168	0.0405093
EuglossaDilemma_002332	2985.4	-1.67422	0.555037	-3.01641	0.00255788	0.0405509
EuglossaDilemma_000176	3893.81	-0.522645	0.173318	-3.01553	0.00256529	0.0406116
EuglossaDilemma_014402	397.874	0.70075	0.232553	3.01329	0.00258429	0.0408555
EuglossaDilemma_014187	913.223	-0.637174	0.211487	-3.01283	0.00258822	0.0408608
EuglossaDilemma_005013	123.048	0.877059	0.291272	3.01114	0.00260271	0.0410325
EuglossaDilemma_016512	1517.46	1.21394	0.403325	3.00982	0.00261405	0.0411541
EuglossaDilemma_001567	833.533	-0.487885	0.162358	-3.005	0.00265585	0.0415814
EuglossaDilemma_012935	3274.92	0.81685	0.27182	3.00512	0.0026548	0.0415814
EuglossaDilemma_014460	800.59	-1.05303	0.350355	-3.00559	0.00265064	0.0415814
EuglossaDilemma_016303	411.858	-0.816615	0.271657	-3.00606	0.0026466	0.0415814
EuglossaDilemma_000053	1023.52	-0.609578	0.202892	-3.00445	0.00266065	0.0415992
EuglossaDilemma_000248	551.239	0.548708	0.182735	3.00276	0.00267542	0.0416581
EuglossaDilemma_001241	528.254	-0.394074	0.131212	-3.00333	0.00267044	0.0416581
EuglossaDilemma_013426	58.9597	1.2923	0.430352	3.0029	0.00267424	0.0416581
EuglossaDilemma_013063	292.631	-0.647168	0.215614	-3.00151	0.00268641	0.0417718
EuglossaDilemma_006121	971.246	-1.03805	0.345991	-3.00021	0.00269795	0.0418366
EuglossaDilemma_008248	893.983	0.579282	0.193074	3.00032	0.00269697	0.0418366
EuglossaDilemma_013560	3211.91	0.328978	0.109685	2.99929	0.00270608	0.0419054
EuglossaDilemma_004793	18881.6	0.945862	0.315451	2.99844	0.00271362	0.0419276
EuglossaDilemma_013569	417.1	-0.443637	0.147983	-2.99789	0.00271859	0.0419276
EuglossaDilemma_014952	1668.35	0.90121	0.300605	2.99799	0.0027177	0.0419276
EuglossaDilemma_001183	108.898	-0.636271	0.212392	-2.99574	0.00273781	0.0421667
EuglossaDilemma_009914	731.607	-0.443186	0.148011	-2.99428	0.00275095	0.0422545
EuglossaDilemma_010637	212.213	1.12615	0.376077	2.99448	0.00274917	0.0422545
EuglossaDilemma_006545	6621.36	0.335234	0.111992	2.99337	0.00275917	0.0423234
EuglossaDilemma_012473	225.717	0.834533	0.279275	2.98822	0.00280611	0.0429854
EuglossaDilemma_009895	421.903	-0.388959	0.130273	-2.98571	0.00282917	0.0432802
EuglossaDilemma_003298	15315.2	1.32311	0.443211	2.98528	0.00283318	0.0432832
EuglossaDilemma_015849	83.3664	0.904274	0.3031	2.98341	0.00285053	0.0434897
EuglossaDilemma_001191	141.033	1.06624	0.357514	2.98237	0.00286027	0.0435319
EuglossaDilemma_010264	515.389	1.15735	0.388075	2.98229	0.00286097	0.0435319
EuglossaDilemma_002037	7611.3	-1.08185	0.363476	-2.97641	0.00291647	0.043674
EuglossaDilemma_004020	778.389	-0.908696	0.305255	-2.97684	0.00291234	0.043674
EuglossaDilemma_004457	2865.82	2.10755	0.707999	2.97677	0.00291303	0.043674
EuglossaDilemma_005858	1533.17	-0.424107	0.142362	-2.97907	0.00289128	0.043674
EuglossaDilemma_008508	6965.02	0.740358	0.2484	2.98051	0.00287771	0.043674
EuglossaDilemma_009968	798.983	0.718759	0.241458	2.97674	0.00291329	0.043674
EuglossaDilemma_010443	975.159	0.67953	0.228197	2.97782	0.00290304	0.043674
EuglossaDilemma_011875	123.049	1.06427	0.357201	2.97947	0.00288746	0.043674
EuglossaDilemma_013306	28.7493	1.59551	0.53567	2.97854	0.00289628	0.043674
EuglossaDilemma_013602	1096.68	-0.280224	0.0941059	-2.97775	0.00290369	0.043674
EuglossaDilemma_014013	2605.38	0.756514	0.25398	2.97863	0.00289539	0.043674
EuglossaDilemma_014658	1164.23	0.3971	0.133291	2.9792	0.00289002	0.043674
EuglossaDilemma_012701	819.727	0.410484	0.137938	2.97586	0.0029217	0.0436947
EuglossaDilemma_003994	621.905	-0.466663	0.156872	-2.9748	0.00293177	0.0437783
EuglossaDilemma_008989	898.458	-0.509892	0.171423	-2.97446	0.00293501	0.0437783
EuglossaDilemma_006146	6091.12	0.396736	0.133413	2.97375	0.00294183	0.0438224
EuglossaDilemma_000121	1047.66	-0.561822	0.188982	-2.97289	0.00295006	0.0438362
EuglossaDilemma_004125	894.656	0.547068	0.184036	2.97262	0.00295273	0.0438362
EuglossaDilemma_004964	10.5653	-2.68662	0.903841	-2.97245	0.00295434	0.0438362
EuglossaDilemma_004667	180.466	-0.78395	0.263812	-2.97162	0.00296229	0.0438968
EuglossaDilemma_013447	10.1705	2.13333	0.718794	2.96792	0.00299819	0.0442605
EuglossaDilemma_014464	1165.06	0.942342	0.317436	2.96861	0.00299151	0.0442605
EuglossaDilemma_014713	7.44394	-2.80753	0.945968	-2.96789	0.00299853	0.0442605
EuglossaDilemma_006094	31.7498	1.70795	0.575813	2.96615	0.00301549	0.0444462
EuglossaDilemma_007421	641.044	0.75455	0.25444	2.96554	0.00302157	0.0444462
EuglossaDilemma_009170	472.379	-0.594455	0.200463	-2.9654	0.00302286	0.0444462
EuglossaDilemma_000588	30319.9	0.612221	0.206558	2.96392	0.00303752	0.0444889
EuglossaDilemma_004042	404.092	0.476133	0.160606	2.9646	0.00303077	0.0444889
EuglossaDilemma_013340	1021.99	-0.816125	0.275334	-2.96412	0.00303545	0.0444889
EuglossaDilemma_013195	4292.24	1.44078	0.486296	2.96275	0.003049	0.0445995
EuglossaDilemma_008581	394.103	-0.399183	0.134782	-2.9617	0.00305943	0.0446944
EuglossaDilemma_008579	831.204	-0.490194	0.165566	-2.96072	0.00306921	0.0447222
EuglossaDilemma_010679	4087.24	-5.20645	1.75837	-2.96095	0.00306692	0.0447222
EuglossaDilemma_000312	300.803	-0.916486	0.309717	-2.95911	0.00308532	0.0448993
EuglossaDilemma_010430	857.722	-0.394714	0.133543	-2.9557	0.00311959	0.045282
EuglossaDilemma_012132	7865.08	0.691315	0.23389	2.95572	0.00311936	0.045282
EuglossaDilemma_003096	1947.18	0.609344	0.206243	2.9545	0.00313177	0.0454006
EuglossaDilemma_012421	255.806	-0.627163	0.212397	-2.9528	0.00314911	0.0455938
EuglossaDilemma_012925	2396.39	-0.384904	0.130379	-2.9522	0.00315516	0.0456232
EuglossaDilemma_015088	1296.68	-0.526884	0.178538	-2.95111	0.00316638	0.0457272
EuglossaDilemma_014760	18333.3	0.44425	0.150636	2.94917	0.00318633	0.0459568
EuglossaDilemma_014446	406.79	-0.410408	0.139215	-2.94802	0.00319818	0.0460693
EuglossaDilemma_009438	195.541	-0.68251	0.231627	-2.94659	0.00321296	0.0462235
EuglossaDilemma_004023	23.6546	1.36886	0.464624	2.94616	0.00321748	0.0462299
EuglossaDilemma_002788	1298.92	-0.621382	0.210971	-2.94534	0.00322597	0.0462932
EuglossaDilemma_009060	514.97	-0.690666	0.234528	-2.94492	0.00323042	0.0462986
EuglossaDilemma_010785	1999.78	-0.497957	0.169189	-2.9432	0.0032484	0.0464976
EuglossaDilemma_014884	496.213	-0.420218	0.142821	-2.94226	0.00325822	0.0465794
EuglossaDilemma_001795	258.87	-0.562325	0.191229	-2.94058	0.00327599	0.0467158
EuglossaDilemma_005379	88.278	1.36297	0.4635	2.9406	0.00327582	0.0467158
EuglossaDilemma_005672	113.659	0.743317	0.252902	2.93915	0.00329117	0.0468733
EuglossaDilemma_012036	11982.2	-0.415458	0.141412	-2.93793	0.00330414	0.0469991
EuglossaDilemma_006098	17102.7	0.918331	0.312873	2.93516	0.00333379	0.0473615
EuglossaDilemma_008611	768.667	-0.592517	0.201909	-2.93458	0.00334002	0.0473908
EuglossaDilemma_014671	512.226	-1.74907	0.596197	-2.93371	0.0033494	0.0474645
EuglossaDilemma_007235	572.018	-0.432483	0.147482	-2.93245	0.00336301	0.0475979
EuglossaDilemma_013943	623.284	-0.59728	0.203709	-2.93203	0.00336752	0.0476024
EuglossaDilemma_010494	2205.38	-0.384879	0.131357	-2.93002	0.00338944	0.0478526
EuglossaDilemma_007565	4208.36	0.4288	0.146552	2.92593	0.0034343	0.0484257
EuglossaDilemma_009287	59.6064	-1.38241	0.472546	-2.92544	0.00343964	0.0484409
EuglossaDilemma_013434	192.619	1.11678	0.381871	2.92449	0.00345021	0.0485295
EuglossaDilemma_001653	186.255	0.983451	0.336427	2.92322	0.00346427	0.0486114
EuglossaDilemma_004373	1165.53	-0.355373	0.121599	-2.92249	0.00347242	0.0486114
EuglossaDilemma_005481	601.476	-0.52624	0.18007	-2.92243	0.00347316	0.0486114
EuglossaDilemma_009276	587.96	0.760847	0.260341	2.9225	0.00347236	0.0486114
EuglossaDilemma_013352	93.0356	-0.737662	0.252484	-2.92163	0.0034821	0.0486764
EuglossaDilemma_001028	21.8497	1.1456	0.392271	2.92043	0.00349551	0.0488038
EuglossaDilemma_011379	275.696	-0.710917	0.243492	-2.91967	0.00350401	0.0488625
EuglossaDilemma_013979	102.145	-0.829853	0.284267	-2.91927	0.00350851	0.0488651
EuglossaDilemma_006385	37.669	0.962858	0.329959	2.91811	0.00352158	0.048987
EuglossaDilemma_009969	3364.46	0.489126	0.16768	2.91702	0.00353397	0.0490992
EuglossaDilemma_000126	435.305	-0.572758	0.196678	-2.91216	0.00358935	0.0498077
EuglossaDilemma_004671	813.895	-0.467656	0.160652	-2.91099	0.00360291	0.049928
EuglossaDilemma_011523	15.5332	1.6852	0.578979	2.91065	0.00360682	0.049928

## Sheet: odom_ydom
Gene_ID	baseMean	log2FoldChange	lfcSE	stat	pvalue	padj
EuglossaDilemma_012144	277.753	-2.47879	0.393024	-6.30696	2.85e-10	3.89e-06
EuglossaDilemma_014596	146.374	-2.55262	0.45213	-5.64576	1.64e-08	0.000112459
EuglossaDilemma_011593	897.526	-1.69165	0.33999	-4.9756	6.5e-07	0.00296548
EuglossaDilemma_008727	1130.46	-1.92537	0.396145	-4.86026	1.17e-06	0.00400843
EuglossaDilemma_017262	43.6124	-20.6916	4.34662	-4.76039	1.93e-06	0.00528526
EuglossaDilemma_006209	2420.01	-1.35441	0.299891	-4.51634	6.29e-06	0.0143418
EuglossaDilemma_009259	16.012	-2.16919	0.506899	-4.27932	1.87e-05	0.0366275

## Sheet: osub_ysub
Gene_ID	baseMean	log2FoldChange	lfcSE	stat	pvalue	padj
EuglossaDilemma_000226	67.6202	-2.82992	0.688191	-4.11211	3.92061e-05	0.046765
EuglossaDilemma_004928	92.7755	-3.13991	0.74166	-4.23363	2.2995e-05	0.0342856
EuglossaDilemma_005672	113.659	1.30676	0.261559	4.99603	5.85236e-07	0.0023269
EuglossaDilemma_008485	247.592	1.88365	0.442802	4.25393	2.10051e-05	0.0342856
EuglossaDilemma_008775	5.06267	-19.624	3.89635	-5.03651	4.7409e-07	0.0023269
EuglossaDilemma_009868	235.932	-3.56496	0.781173	-4.5636	5.0285e-06	0.00999665
EuglossaDilemma_010365	93.454	-2.28638	0.554745	-4.1215	3.76408e-05	0.046765
EuglossaDilemma_011930	7443.68	-1.35411	0.286187	-4.73157	2.22788e-06	0.00602086
EuglossaDilemma_017096	19.1818	20.7054	2.63862	7.84705	4.25941e-15	5.08063e-11
EuglossaDilemma_017199	28.8044	-7.67587	1.63101	-4.70619	2.52384e-06	0.00602086

## Sheet: ysol_ysub
Gene_ID	baseMean	log2FoldChange	lfcSE	stat	pvalue	padj
EuglossaDilemma_007998	895.45	-4.07307	0.789301	-5.16035	2.46e-07	0.00150901
EuglossaDilemma_000588	30319.9	-0.992135	0.206553	-4.8033	1.56e-06	0.00477734
EuglossaDilemma_003628	1558.25	0.559925	0.121587	4.60516	4.12e-06	0.00532416
EuglossaDilemma_004274	931.865	-0.602383	0.132223	-4.55582	5.22e-06	0.00532416
EuglossaDilemma_004369	55023.7	-1.6627	0.354912	-4.68482	2.8e-06	0.00532416
EuglossaDilemma_017387	1385.13	-1.4692	0.320838	-4.57925	4.67e-06	0.00532416
EuglossaDilemma_004122	2147.18	-0.851512	0.190296	-4.47468	7.65e-06	0.00533321
EuglossaDilemma_006545	6621.36	-0.500505	0.111983	-4.4695	7.84e-06	0.00533321
EuglossaDilemma_013974	931.238	0.690559	0.153531	4.49783	6.86e-06	0.00533321
EuglossaDilemma_004454	5020.39	-1.01621	0.233575	-4.3507	1.36e-05	0.00755269
EuglossaDilemma_014892	47907.2	-1.25765	0.287761	-4.37045	1.24e-05	0.00755269
EuglossaDilemma_002311	1879.63	0.65599	0.15753	4.16421	3.12e-05	0.015939
EuglossaDilemma_001555	472.759	-1.12177	0.275758	-4.06796	4.74e-05	0.0160778
EuglossaDilemma_006051	3453.88	-0.657715	0.159708	-4.11823	3.82e-05	0.0160778
EuglossaDilemma_008275	1838.62	-1.14608	0.279822	-4.09577	4.21e-05	0.0160778
EuglossaDilemma_009912	4255.97	-0.589841	0.145421	-4.0561	4.99e-05	0.0160778
EuglossaDilemma_010076	29283.4	-0.793958	0.194652	-4.07886	4.53e-05	0.0160778
EuglossaDilemma_014395	645.436	-1.1305	0.272998	-4.14107	3.46e-05	0.0160778
EuglossaDilemma_015416	6645.93	-0.881055	0.215459	-4.0892	4.33e-05	0.0160778
EuglossaDilemma_003616	457.633	-0.492643	0.123339	-3.99422	6.49e-05	0.0165569
EuglossaDilemma_008795	1537.78	-1.22231	0.305177	-4.00524	6.2e-05	0.0165569
EuglossaDilemma_009428	1487.65	-0.425239	0.105717	-4.02244	5.76e-05	0.0165569
EuglossaDilemma_013195	4292.24	-1.96014	0.486274	-4.03093	5.56e-05	0.0165569
EuglossaDilemma_017312	1384.51	-1.35383	0.338435	-4.00027	6.33e-05	0.0165569
EuglossaDilemma_006209	2420.01	-1.16932	0.29382	-3.97971	6.9e-05	0.0165623
EuglossaDilemma_016762	19326.6	-1.42217	0.357766	-3.97513	7.03e-05	0.0165623
EuglossaDilemma_008116	976.662	0.488848	0.124653	3.92168	8.79e-05	0.0197072
EuglossaDilemma_010557	8689.57	-0.781842	0.199667	-3.91572	9.01e-05	0.0197072
EuglossaDilemma_007383	1162.14	-0.695355	0.179227	-3.87974	0.000104568	0.0213388
EuglossaDilemma_011954	50498.6	-1.00664	0.258926	-3.88775	0.000101177	0.0213388
EuglossaDilemma_004268	1056.52	-3.67929	0.952778	-3.86165	0.000112625	0.0222416
EuglossaDilemma_001399	3681.02	-1.1534	0.303804	-3.79654	0.000146731	0.0280715
EuglossaDilemma_017079	968.086	-0.948085	0.253543	-3.73935	0.000184499	0.0342274
EuglossaDilemma_007712	3004.61	-0.566379	0.152583	-3.71195	0.00020567	0.0370327
EuglossaDilemma_008705	709.27	-0.881206	0.238905	-3.68853	0.000225554	0.0394527
EuglossaDilemma_006920	14328.8	-1.1148	0.305677	-3.64697	0.000265347	0.0437677
EuglossaDilemma_009210	1826.53	-0.936964	0.256947	-3.64652	0.000265812	0.0437677
EuglossaDilemma_011890	734.787	-0.924502	0.25392	-3.64091	0.000271671	0.0437677
EuglossaDilemma_012131	3081.06	-0.978162	0.270264	-3.61929	0.000295415	0.0463727

## Sheet: ydom_ysub
Gene_ID	baseMean	log2FoldChange	lfcSE	stat	pvalue	padj
EuglossaDilemma_017096	19.1818	20.8018	2.78071	7.48077	7.39e-14	7.32e-10
EuglossaDilemma_014554	1778.07	-1.20358	0.187371	-6.42354	1.33e-10	6.59e-07
EuglossaDilemma_012801	71.4612	1.82114	0.310925	5.85716	4.71e-09	1.55e-05
EuglossaDilemma_011157	3309.68	-0.859783	0.157089	-5.47321	4.42e-08	9.01e-05
EuglossaDilemma_012482	275.939	0.907143	0.165897	5.4681	4.55e-08	9.01e-05
EuglossaDilemma_005672	113.659	1.49298	0.275427	5.42058	5.94e-08	9.81e-05
EuglossaDilemma_008695	14733.7	-1.39056	0.266375	-5.2203	1.79e-07	0.00022115
EuglossaDilemma_011930	7443.68	-1.58562	0.303585	-5.223	1.76e-07	0.00022115
EuglossaDilemma_011153	84.6327	-1.89703	0.372164	-5.09729	3.45e-07	0.000379158
EuglossaDilemma_012114	1305.44	-1.23298	0.244935	-5.0339	4.81e-07	0.000475989
EuglossaDilemma_010002	1154.47	-0.645202	0.129418	-4.98543	6.18e-07	0.000556644
EuglossaDilemma_010895	1934.3	-0.527827	0.107265	-4.92076	8.62e-07	0.000681525
EuglossaDilemma_011347	418.019	-0.544015	0.110718	-4.91352	8.95e-07	0.000681525
EuglossaDilemma_005221	1.93435e+06	-1.23562	0.252354	-4.89636	9.76e-07	0.000690666
EuglossaDilemma_010076	29283.4	-1.00527	0.206466	-4.86896	1.12e-06	0.000740734
EuglossaDilemma_002966	17891.2	-1.11789	0.233378	-4.79005	1.67e-06	0.0010321
EuglossaDilemma_003056	4672.23	-0.542152	0.114088	-4.75206	2.01e-06	0.00117308
EuglossaDilemma_003639	40.3163	2.00896	0.426581	4.70945	2.48e-06	0.00134082
EuglossaDilemma_011929	1951.74	-5.74803	1.22238	-4.70232	2.57e-06	0.00134082
EuglossaDilemma_007495	1478.78	-0.56644	0.122989	-4.60561	4.11e-06	0.00185143
EuglossaDilemma_008104	25064	-0.747571	0.161991	-4.6149	3.93e-06	0.00185143
EuglossaDilemma_011687	850.429	0.594005	0.128446	4.62456	3.75e-06	0.00185143
EuglossaDilemma_006877	43.5482	1.29561	0.283331	4.57277	4.81e-06	0.00207259
EuglossaDilemma_006606	240.195	2.00881	0.444652	4.51771	6.25e-06	0.00239429
EuglossaDilemma_008879	590.46	0.936139	0.207269	4.51655	6.29e-06	0.00239429
EuglossaDilemma_011154	1684.9	-0.804321	0.177552	-4.53006	5.9e-06	0.00239429
EuglossaDilemma_008043	174.463	1.69545	0.376821	4.49936	6.82e-06	0.00250019
EuglossaDilemma_012832	39.6731	-2.70093	0.603821	-4.47307	7.71e-06	0.00272731
EuglossaDilemma_003610	214.133	-1.14753	0.257249	-4.46077	8.17e-06	0.00274009
EuglossaDilemma_006748	2619.25	-0.794286	0.178404	-4.45218	8.5e-06	0.00274009
EuglossaDilemma_006879	1986.34	-0.728864	0.16378	-4.45026	8.58e-06	0.00274009
EuglossaDilemma_014303	15913.4	-2.4284	0.548313	-4.42886	9.47e-06	0.0029319
EuglossaDilemma_003635	102.368	1.87328	0.424312	4.41486	1.01e-05	0.00303355
EuglossaDilemma_012426	3127.49	-0.629174	0.143458	-4.38576	1.16e-05	0.00336684
EuglossaDilemma_000862	4094.69	-2.85809	0.656935	-4.35064	1.36e-05	0.00382927
EuglossaDilemma_009013	3028.15	-0.942727	0.216961	-4.34514	1.39e-05	0.00382927
EuglossaDilemma_007486	1073.07	-1.04652	0.241274	-4.33748	1.44e-05	0.00385786
EuglossaDilemma_014892	47907.2	-1.32183	0.305217	-4.33077	1.49e-05	0.00387261
EuglossaDilemma_000780	1133.28	0.595086	0.13855	4.29511	1.75e-05	0.00443406
EuglossaDilemma_013681	28536.1	-1.33819	0.313347	-4.27065	1.95e-05	0.00470816
EuglossaDilemma_014140	993.368	-0.541774	0.126765	-4.27383	1.92e-05	0.00470816
EuglossaDilemma_006584	499.704	0.619775	0.146448	4.23204	2.32e-05	0.00546085
EuglossaDilemma_004127	1185.07	-0.586484	0.138985	-4.21976	2.45e-05	0.00554189
EuglossaDilemma_006253	1050.15	-0.884104	0.209702	-4.21599	2.49e-05	0.00554189
EuglossaDilemma_014578	4778.3	-0.682208	0.161922	-4.21318	2.52e-05	0.00554189
EuglossaDilemma_010612	203.23	1.3986	0.332939	4.20076	2.66e-05	0.00572749
EuglossaDilemma_009764	7367	-0.887888	0.211845	-4.19122	2.77e-05	0.0058467
EuglossaDilemma_007609	3033.91	-0.685314	0.163753	-4.18503	2.85e-05	0.00588308
EuglossaDilemma_006450	10318.2	-0.683684	0.163582	-4.17945	2.92e-05	0.00590629
EuglossaDilemma_001357	975.212	-0.606637	0.145573	-4.16724	3.08e-05	0.00610708
EuglossaDilemma_002110	2523.8	-0.935509	0.225715	-4.14465	3.4e-05	0.00660925
EuglossaDilemma_005124	562.6	-0.996744	0.240949	-4.13675	3.52e-05	0.00670928
EuglossaDilemma_008454	1007.38	-0.688077	0.167469	-4.10869	3.98e-05	0.00743578
EuglossaDilemma_001903	864.142	-1.07257	0.26199	-4.09394	4.24e-05	0.0075005
EuglossaDilemma_002229	486.57	0.864806	0.210975	4.09909	4.15e-05	0.0075005
EuglossaDilemma_013248	149.424	-0.854703	0.208647	-4.09641	4.2e-05	0.0075005
EuglossaDilemma_007599	379.731	-0.954071	0.233434	-4.08711	4.37e-05	0.00758922
EuglossaDilemma_000891	1858.06	-0.613379	0.150734	-4.06928	4.72e-05	0.00804946
EuglossaDilemma_006427	2059.34	-0.647447	0.159258	-4.06539	4.8e-05	0.00804946
EuglossaDilemma_007383	1162.14	-0.770465	0.190132	-4.05226	5.07e-05	0.0081031
EuglossaDilemma_009403	25.843	1.62854	0.401585	4.05528	5.01e-05	0.0081031
EuglossaDilemma_017162	1614.25	-0.952722	0.234928	-4.05538	5.01e-05	0.0081031
EuglossaDilemma_007887	619.397	-0.656197	0.162447	-4.03945	5.36e-05	0.00842255
EuglossaDilemma_000148	1356.32	-0.641976	0.159633	-4.02157	5.78e-05	0.00882239
EuglossaDilemma_009641	197.441	-1.03199	0.256637	-4.0212	5.79e-05	0.00882239
EuglossaDilemma_007712	3004.61	-0.649206	0.161842	-4.01135	6.04e-05	0.00905971
EuglossaDilemma_008357	863.743	-0.556641	0.138941	-4.0063	6.17e-05	0.00908484
EuglossaDilemma_012577	169.436	-0.956167	0.238824	-4.00364	6.24e-05	0.00908484
EuglossaDilemma_008603	16026.4	-0.661983	0.165657	-3.9961	6.44e-05	0.00911087
EuglossaDilemma_015416	6645.93	-0.913895	0.228526	-3.99909	6.36e-05	0.00911087
EuglossaDilemma_001328	13239.9	-0.677604	0.169916	-3.98788	6.67e-05	0.00929963
EuglossaDilemma_001817	384.558	1.00707	0.253313	3.97561	7.02e-05	0.00965619
EuglossaDilemma_005430	824.139	-0.566428	0.143065	-3.95923	7.52e-05	0.0102012
EuglossaDilemma_007705	312.182	1.96967	0.49995	3.93974	8.16e-05	0.0107715
EuglossaDilemma_008789	2349.56	-0.428436	0.108703	-3.94133	8.1e-05	0.0107715
EuglossaDilemma_000838	415.691	-0.680621	0.173508	-3.9227	8.76e-05	0.0114108
EuglossaDilemma_003800	828.139	0.980542	0.250888	3.90829	9.3e-05	0.011907
EuglossaDilemma_012803	85.4131	1.45697	0.372993	3.90616	9.38e-05	0.011907
EuglossaDilemma_009524	6415.75	-0.634473	0.162756	-3.89832	9.69e-05	0.0120078
EuglossaDilemma_013827	25.3516	4.09999	1.05182	3.89799	9.7e-05	0.0120078
EuglossaDilemma_005449	1153.35	1.07212	0.275811	3.88715	0.000101427	0.0123611
EuglossaDilemma_017197	594.424	-0.749501	0.192923	-3.88497	0.000102343	0.0123611
EuglossaDilemma_007661	6221.82	-0.802044	0.206853	-3.87737	0.000105593	0.0125999
EuglossaDilemma_004664	491.023	1.04417	0.269896	3.86879	0.000109378	0.0128961
EuglossaDilemma_009988	87.0749	1.21848	0.315533	3.86167	0.000112617	0.0129933
EuglossaDilemma_010556	4282.77	-0.635395	0.164558	-3.86121	0.000112825	0.0129933
EuglossaDilemma_008337	1415.15	-0.789525	0.205031	-3.85075	0.000117756	0.0132529
EuglossaDilemma_010370	663.062	-0.75378	0.195726	-3.85119	0.000117544	0.0132529
EuglossaDilemma_004431	761.923	0.763391	0.198836	3.8393	0.000123388	0.0137307
EuglossaDilemma_003035	1014.38	-0.548302	0.143093	-3.83179	0.000127214	0.0137764
EuglossaDilemma_014976	827.611	0.749905	0.195781	3.83033	0.000127971	0.0137764
EuglossaDilemma_015434	1369.71	0.824604	0.215084	3.83387	0.000126142	0.0137764
EuglossaDilemma_009427	414.041	-0.864647	0.226299	-3.82082	0.00013301	0.0138909
EuglossaDilemma_014259	1377.62	-0.400609	0.104793	-3.82288	0.000131904	0.0138909
EuglossaDilemma_015080	2052.24	0.504464	0.132045	3.82039	0.000133243	0.0138909
EuglossaDilemma_002332	2985.4	-2.24704	0.589021	-3.81486	0.000136259	0.0138988
EuglossaDilemma_011138	232.891	0.979864	0.257009	3.81257	0.000137528	0.0138988
EuglossaDilemma_014840	359.714	-0.809477	0.212226	-3.81422	0.000136614	0.0138988
EuglossaDilemma_004275	282.098	-0.577037	0.15191	-3.79855	0.000145542	0.0142409
EuglossaDilemma_004642	81.6499	1.71602	0.45151	3.80063	0.000144331	0.0142409
EuglossaDilemma_008067	1628.18	-0.538292	0.141591	-3.80174	0.000143684	0.0142409
EuglossaDilemma_008391	812.114	0.929353	0.244782	3.79665	0.000146665	0.0142409
EuglossaDilemma_010330	1113.27	0.990012	0.261151	3.79095	0.00015007	0.0144301
EuglossaDilemma_004967	650.638	-1.31725	0.349024	-3.77411	0.000160577	0.0151532
EuglossaDilemma_011395	1078.25	0.571032	0.151307	3.774	0.000160651	0.0151532
EuglossaDilemma_000328	696.615	-0.398531	0.105843	-3.7653	0.000166349	0.0153704
EuglossaDilemma_003452	8835.77	-1.48865	0.395559	-3.76341	0.00016761	0.0153704
EuglossaDilemma_011417	588.981	-0.579964	0.15401	-3.76577	0.00016604	0.0153704
EuglossaDilemma_006545	6621.36	-0.446164	0.118739	-3.75751	0.000171616	0.0155934
EuglossaDilemma_001145	1880.61	-0.481508	0.128349	-3.75156	0.000175738	0.0158228
EuglossaDilemma_009545	2397.14	0.648833	0.173221	3.74569	0.000179901	0.0160517
EuglossaDilemma_005990	232.83	1.74851	0.468245	3.73417	0.000188334	0.0162196
EuglossaDilemma_009973	1794.67	-0.428356	0.114553	-3.73936	0.000184491	0.0162196
EuglossaDilemma_010827	114.88	3.30004	0.883738	3.73418	0.000188326	0.0162196
EuglossaDilemma_013432	1805.9	-0.466194	0.124754	-3.7369	0.000186306	0.0162196
EuglossaDilemma_003036	956.705	-0.611828	0.164263	-3.72469	0.000195557	0.0164634
EuglossaDilemma_011396	1083.19	-0.735543	0.197545	-3.72341	0.000196548	0.0164634
EuglossaDilemma_012099	490.688	0.877507	0.235775	3.72179	0.000197813	0.0164634
EuglossaDilemma_013893	351.606	0.797265	0.213897	3.72733	0.000193518	0.0164634
EuglossaDilemma_012297	1031.16	-0.536655	0.144369	-3.71723	0.000201418	0.0166237
EuglossaDilemma_009437	9336.88	-0.453238	0.122172	-3.70984	0.000207389	0.0169751
EuglossaDilemma_009338	1298.42	-0.434947	0.117316	-3.70748	0.000209336	0.016994
EuglossaDilemma_003140	32698.4	-0.643003	0.174047	-3.69442	0.000220388	0.0177457
EuglossaDilemma_000981	983.179	-0.424469	0.115627	-3.67103	0.000241574	0.0178721
EuglossaDilemma_003852	478.239	-0.936409	0.254688	-3.6767	0.000236275	0.0178721
EuglossaDilemma_004386	2259.22	-0.625429	0.170308	-3.67235	0.000240329	0.0178721
EuglossaDilemma_004452	2783.58	-1.44965	0.39416	-3.67783	0.000235229	0.0178721
EuglossaDilemma_004921	2279.61	-0.467758	0.127263	-3.67552	0.000237364	0.0178721
EuglossaDilemma_005777	7033.67	-0.525681	0.1429	-3.67866	0.000234465	0.0178721
EuglossaDilemma_007439	149.783	0.813	0.221305	3.67366	0.000239104	0.0178721
EuglossaDilemma_009750	310.422	-0.906962	0.246225	-3.68347	0.000230076	0.0178721
EuglossaDilemma_012282	22259.7	-2.15847	0.58681	-3.67831	0.000234789	0.0178721
EuglossaDilemma_012601	991.391	0.612647	0.166076	3.68897	0.000225164	0.0178721
EuglossaDilemma_015320	47.8615	2.35054	0.640338	3.67078	0.000241808	0.0178721
EuglossaDilemma_000985	4411.38	0.633345	0.172722	3.66684	0.000245565	0.0178829
EuglossaDilemma_010762	947.096	-0.615091	0.167676	-3.66832	0.000244149	0.0178829
EuglossaDilemma_001206	505.184	0.952427	0.260509	3.65603	0.000256154	0.0181042
EuglossaDilemma_001399	3681.02	-1.17825	0.32223	-3.65657	0.000255617	0.0181042
EuglossaDilemma_001930	1217.25	-0.465965	0.127349	-3.65895	0.000253254	0.0181042
EuglossaDilemma_007892	7830.49	-0.430001	0.117684	-3.65387	0.000258318	0.0181042
EuglossaDilemma_011237	214.191	1.25444	0.343774	3.64903	0.000263228	0.0181042
EuglossaDilemma_013039	1751.02	-0.3955	0.10822	-3.65459	0.000257597	0.0181042
EuglossaDilemma_013229	504.127	-1.08845	0.298157	-3.65061	0.00026162	0.0181042
EuglossaDilemma_013828	433.803	3.62949	0.994002	3.65139	0.000260827	0.0181042
EuglossaDilemma_014657	449.899	-0.824629	0.226273	-3.64439	0.000268024	0.018307
EuglossaDilemma_004014	462.859	-0.889286	0.244289	-3.64031	0.000272309	0.0184722
EuglossaDilemma_003917	1427.14	-0.555688	0.153044	-3.6309	0.000282439	0.0186333
EuglossaDilemma_004274	931.865	-0.508669	0.139971	-3.63411	0.000278942	0.0186333
EuglossaDilemma_006791	608.957	-0.804661	0.22175	-3.62869	0.000284868	0.0186333
EuglossaDilemma_007568	333.088	0.714388	0.196828	3.62951	0.000283958	0.0186333
EuglossaDilemma_009578	380.607	0.952619	0.262597	3.62769	0.000285972	0.0186333
EuglossaDilemma_015055	70.3067	-1.70516	0.469286	-3.63353	0.000279572	0.0186333
EuglossaDilemma_016417	97.315	2.29641	0.633809	3.62319	0.000290987	0.0188362
EuglossaDilemma_003135	408.938	0.742162	0.205392	3.6134	0.000302207	0.019064
EuglossaDilemma_006734	705.509	1.08435	0.300059	3.61378	0.000301763	0.019064
EuglossaDilemma_008941	1221.16	-0.475306	0.131474	-3.61521	0.000300098	0.019064
EuglossaDilemma_009757	1966.38	-0.37366	0.103371	-3.61474	0.000300644	0.019064
EuglossaDilemma_002990	753.312	-0.583524	0.161688	-3.60894	0.000307449	0.019272
EuglossaDilemma_002185	254.2	-2.65484	0.737437	-3.60009	0.000318107	0.0196405
EuglossaDilemma_007863	227.845	1.4415	0.400513	3.59914	0.000319277	0.0196405
EuglossaDilemma_010420	646.814	-0.552982	0.153627	-3.59951	0.000318819	0.0196405
EuglossaDilemma_000319	2121.94	-0.449733	0.125211	-3.59179	0.00032841	0.0199742
EuglossaDilemma_005472	343.831	-0.549097	0.153069	-3.58726	0.000334175	0.0199742
EuglossaDilemma_006051	3453.88	-0.608164	0.169353	-3.5911	0.000329288	0.0199742
EuglossaDilemma_008996	2433.89	-0.302315	0.0843227	-3.58521	0.000336803	0.0199742
EuglossaDilemma_014004	1582.26	-0.585328	0.163156	-3.58754	0.000333811	0.0199742
EuglossaDilemma_014471	586.525	-0.881874	0.245875	-3.58668	0.00033492	0.0199742
EuglossaDilemma_011592	95.2364	-2.19525	0.612881	-3.58185	0.00034117	0.0201128
EuglossaDilemma_006644	833.282	-0.65536	0.183049	-3.58025	0.000343271	0.0201169
EuglossaDilemma_001427	931.773	-0.557015	0.15585	-3.57404	0.000351521	0.0202459
EuglossaDilemma_006366	253.765	1.1198	0.313076	3.57676	0.000347879	0.0202459
EuglossaDilemma_010557	8689.57	-0.756859	0.21177	-3.57397	0.000351605	0.0202459
EuglossaDilemma_002184	256.847	-2.86615	0.803757	-3.56595	0.000362542	0.0205062
EuglossaDilemma_008017	2996.77	-3.03129	0.850221	-3.5653	0.000363441	0.0205062
EuglossaDilemma_015033	2602.56	-0.628807	0.176353	-3.56561	0.00036301	0.0205062
EuglossaDilemma_015963	323.738	-0.816964	0.229188	-3.5646	0.000364407	0.0205062
EuglossaDilemma_009109	961.257	0.591517	0.166602	3.55048	0.000384523	0.0215159
EuglossaDilemma_015716	1009.78	-1.00348	0.283151	-3.54397	0.000394149	0.0219306
EuglossaDilemma_011756	397.127	0.36555	0.103314	3.53823	0.000402815	0.0222876
EuglossaDilemma_002554	1901.24	-0.384423	0.108727	-3.53566	0.000406757	0.0223807
EuglossaDilemma_005362	282.418	-0.533005	0.151363	-3.52137	0.000429319	0.0232348
EuglossaDilemma_006760	4446.2	0.553212	0.157048	3.52257	0.000427389	0.0232348
EuglossaDilemma_015010	597.32	-0.827562	0.234998	-3.52158	0.000428989	0.0232348
EuglossaDilemma_005838	83.4384	0.872867	0.248336	3.51486	0.000439982	0.0235545
EuglossaDilemma_010892	703.817	-0.429827	0.122285	-3.51496	0.000439817	0.0235545
EuglossaDilemma_002853	979.473	-0.689065	0.196353	-3.50931	0.000449269	0.0236678
EuglossaDilemma_009912	4255.97	-0.541485	0.154206	-3.51145	0.00044567	0.0236678
EuglossaDilemma_010912	925.153	1.12934	0.321798	3.50948	0.000448984	0.0236678
EuglossaDilemma_011931	14935.9	-3.36384	0.959042	-3.5075	0.000452343	0.0237037
EuglossaDilemma_015489	864.437	-1.15099	0.328606	-3.50264	0.000460678	0.0240134
EuglossaDilemma_007933	1282.01	-0.529752	0.151554	-3.49548	0.000473218	0.024538
EuglossaDilemma_006049	1067.38	-0.758361	0.217255	-3.49065	0.000481844	0.0247264
EuglossaDilemma_011226	614.323	-0.403969	0.115722	-3.49087	0.000481449	0.0247264
EuglossaDilemma_014961	5997.52	-0.420883	0.120658	-3.48823	0.000486228	0.0248227
EuglossaDilemma_001419	82.9268	0.996244	0.286291	3.47983	0.000501728	0.025214
EuglossaDilemma_005183	2887.31	0.731008	0.209966	3.48156	0.000498504	0.025214
EuglossaDilemma_007426	1650.1	-0.648129	0.18632	-3.47858	0.000504077	0.025214
EuglossaDilemma_009161	522.398	0.968181	0.278306	3.47884	0.000503595	0.025214
EuglossaDilemma_009637	2077.46	-0.719342	0.206908	-3.47663	0.000507766	0.0252409
EuglossaDilemma_010365	93.454	-2.04403	0.58811	-3.4756	0.000509711	0.0252409
EuglossaDilemma_001375	789.946	0.474833	0.136797	3.47107	0.000518388	0.0254164
EuglossaDilemma_003512	812.345	1.24651	0.359061	3.4716	0.000517369	0.0254164
EuglossaDilemma_005982	3338.3	-0.578493	0.166874	-3.46665	0.000526994	0.025585
EuglossaDilemma_017443	3338.3	-0.578493	0.166874	-3.46665	0.000526994	0.025585
EuglossaDilemma_012932	219.15	-0.620167	0.178994	-3.46474	0.000530744	0.0256414
EuglossaDilemma_000648	35.3442	1.26882	0.367175	3.45561	0.000549049	0.0262695
EuglossaDilemma_003751	3034.28	0.546341	0.158078	3.45614	0.000547978	0.0262695
EuglossaDilemma_005487	1996.37	-1.01187	0.293419	-3.44853	0.000563645	0.0267365
EuglossaDilemma_008653	65.0057	1.2339	0.357967	3.44697	0.000566908	0.0267365
EuglossaDilemma_012522	10843.6	-0.424574	0.123154	-3.4475	0.00056579	0.0267365
EuglossaDilemma_013171	1389.18	0.541915	0.157502	3.44069	0.00058023	0.0272351
EuglossaDilemma_002410	89.2481	0.994267	0.289175	3.43829	0.000585392	0.0273477
EuglossaDilemma_000722	2676.37	-0.644114	0.187648	-3.43256	0.000597913	0.0276363
EuglossaDilemma_007222	356.051	-0.86019	0.250756	-3.43038	0.000602731	0.0276363
EuglossaDilemma_013247	2168.34	0.663571	0.193257	3.43362	0.000595586	0.0276363
EuglossaDilemma_014052	377.482	-0.510187	0.148711	-3.43072	0.000601985	0.0276363
EuglossaDilemma_010253	90.9124	0.904882	0.264142	3.42574	0.000613121	0.0279832
EuglossaDilemma_013063	292.631	0.770924	0.225484	3.41898	0.000628566	0.0285565
EuglossaDilemma_000107	19.2513	-2.9293	0.858046	-3.41391	0.000640366	0.0285953
EuglossaDilemma_001558	1911.76	-0.465951	0.136404	-3.41596	0.000635579	0.0285953
EuglossaDilemma_003826	79.3446	1.19102	0.348899	3.41366	0.000640969	0.0285953
EuglossaDilemma_013736	15995	-0.414609	0.12136	-3.41634	0.000634686	0.0285953
EuglossaDilemma_000588	30319.9	-0.747429	0.219072	-3.41179	0.000645383	0.0286356
EuglossaDilemma_002219	2178.01	-0.660053	0.193594	-3.40947	0.000650902	0.0286356
EuglossaDilemma_007505	1031.44	-0.431261	0.126529	-3.40841	0.000653438	0.0286356
EuglossaDilemma_010264	515.389	1.40239	0.411412	3.40872	0.000652679	0.0286356
EuglossaDilemma_007314	1150.87	0.406525	0.119324	3.40689	0.000657084	0.0286686
EuglossaDilemma_003302	1131.67	0.465774	0.136953	3.40098	0.000671445	0.0290278
EuglossaDilemma_005807	739.146	0.994237	0.292309	3.40133	0.000670594	0.0290278
EuglossaDilemma_008499	96.3597	1.17478	0.345535	3.3999	0.000674112	0.0290278
EuglossaDilemma_012649	155.876	-0.548254	0.161453	-3.39574	0.000684421	0.0293442
EuglossaDilemma_001915	521.98	0.808762	0.238298	3.39391	0.000689026	0.0294143
EuglossaDilemma_013358	279.038	-1.55809	0.459576	-3.39028	0.000698219	0.0296788
EuglossaDilemma_017649	96.892	1.11411	0.328922	3.38717	0.000706187	0.0298892
EuglossaDilemma_005354	1235.32	-0.58604	0.173794	-3.37204	0.000746148	0.0313575
EuglossaDilemma_012328	267.875	1.05134	0.311817	3.37164	0.00074721	0.0313575
EuglossaDilemma_009089	3555.5	-0.69451	0.206284	-3.36677	0.000760529	0.0315281
EuglossaDilemma_012807	62.3584	-0.938011	0.278712	-3.36552	0.000764008	0.0315281
EuglossaDilemma_014359	62.3584	-0.938011	0.278712	-3.36552	0.000764008	0.0315281
EuglossaDilemma_015168	379.787	0.547586	0.16261	3.36749	0.000758557	0.0315281
EuglossaDilemma_006675	3174.39	-0.667101	0.198417	-3.36212	0.000773476	0.031655
EuglossaDilemma_007994	1054.09	-0.540093	0.160641	-3.36212	0.000773472	0.031655
EuglossaDilemma_003853	3972.27	-0.417028	0.124273	-3.35574	0.000791538	0.0322609
EuglossaDilemma_007898	7452.2	-0.825938	0.246557	-3.34989	0.000808448	0.032815
EuglossaDilemma_001044	496.981	-1.07477	0.321193	-3.34618	0.000819344	0.033076
EuglossaDilemma_012185	1633.81	1.87903	0.561861	3.3443	0.000824897	0.033076
EuglossaDilemma_014340	494.395	0.783632	0.234265	3.34506	0.000822633	0.033076
EuglossaDilemma_001298	355.251	-0.612269	0.183654	-3.33381	0.000856639	0.0342103
EuglossaDilemma_004577	116.848	0.8241	0.247396	3.3311	0.000865035	0.0344068
EuglossaDilemma_005032	1179.22	-0.494202	0.148643	-3.32475	0.000884971	0.0347807
EuglossaDilemma_011236	140.17	1.31137	0.394392	3.32505	0.000884024	0.0347807
EuglossaDilemma_012930	925.174	-0.542746	0.163148	-3.3267	0.000878802	0.0347807
EuglossaDilemma_003456	1741.59	-0.62045	0.186737	-3.32259	0.000891855	0.0349128
EuglossaDilemma_000434	409.656	-0.763038	0.229891	-3.31912	0.000903001	0.0350718
EuglossaDilemma_009191	1009.68	-0.394587	0.118846	-3.32016	0.000899663	0.0350718
EuglossaDilemma_003248	2507.02	-0.473582	0.142796	-3.31649	0.000911557	0.0352659
EuglossaDilemma_007273	702.278	-0.53501	0.16158	-3.31111	0.000929269	0.0358112
EuglossaDilemma_011296	514.022	0.89352	0.270273	3.30599	0.000946419	0.0363307
EuglossaDilemma_003936	1183.13	0.427883	0.129579	3.30211	0.000959608	0.0366948
EuglossaDilemma_015669	182.498	-1.00479	0.304734	-3.29728	0.000976278	0.0371887
EuglossaDilemma_015192	72.848	-1.00834	0.306049	-3.29471	0.000985217	0.0373854
EuglossaDilemma_013476	191.994	0.756357	0.229974	3.28889	0.00100585	0.0380226
EuglossaDilemma_009193	1379.74	0.325645	0.0990592	3.28737	0.00101126	0.0380512
EuglossaDilemma_013373	1226.22	-0.483856	0.147224	-3.28653	0.00101429	0.0380512
EuglossaDilemma_017318	374.28	-0.696636	0.212182	-3.2832	0.00102635	0.0383584
EuglossaDilemma_008955	9822.62	-1.04171	0.317972	-3.27611	0.00105248	0.039187
EuglossaDilemma_015866	212.06	0.881522	0.269526	3.27064	0.00107305	0.0398034
EuglossaDilemma_006521	1385.44	-1.55927	0.47707	-3.26843	0.00108148	0.0399662
EuglossaDilemma_007869	3146.85	-0.870116	0.266578	-3.26403	0.00109841	0.0402915
EuglossaDilemma_014486	191.552	-0.693396	0.212381	-3.26486	0.00109517	0.0402915
EuglossaDilemma_009268	23.8109	1.81128	0.555295	3.26183	0.00110694	0.0403057
EuglossaDilemma_014501	366.736	0.652915	0.200148	3.26215	0.00110569	0.0403057
EuglossaDilemma_004911	91.5177	0.977314	0.299767	3.26024	0.00111318	0.0403843
EuglossaDilemma_013245	1954.15	0.849776	0.26079	3.25846	0.00112018	0.04049
EuglossaDilemma_011397	284.157	-0.994326	0.305289	-3.257	0.00112596	0.0405509
EuglossaDilemma_012506	1071.4	0.729853	0.22421	3.25522	0.00113306	0.0406589
EuglossaDilemma_003139	1272.29	-0.625212	0.192633	-3.24562	0.00117197	0.0419031
EuglossaDilemma_001143	6153.7	-0.526325	0.162438	-3.24016	0.00119462	0.0425595
EuglossaDilemma_006350	2866.46	-0.715553	0.221391	-3.23208	0.00122893	0.0434688
EuglossaDilemma_008307	100.908	0.942121	0.291467	3.23234	0.00122781	0.0434688
EuglossaDilemma_013602	1096.68	0.32077	0.0994665	3.22491	0.00126013	0.0444141
EuglossaDilemma_014240	474.088	0.65323	0.202674	3.22305	0.00126832	0.0445442
EuglossaDilemma_006674	807.273	0.459116	0.142535	3.22107	0.00127712	0.0446946
EuglossaDilemma_004239	79.8762	1.11181	0.345457	3.21836	0.00128924	0.0448023
EuglossaDilemma_012331	4211.91	-0.667088	0.207258	-3.21864	0.00128801	0.0448023
EuglossaDilemma_003209	26.8808	2.44969	0.761668	3.21622	0.00129893	0.044981
EuglossaDilemma_013359	381.083	1.155	0.359488	3.21291	0.001314	0.0453443
EuglossaDilemma_004064	748.848	-0.524035	0.163338	-3.20829	0.00133529	0.0459191
EuglossaDilemma_010616	1038.72	-0.529171	0.16503	-3.20652	0.00134349	0.0460414
EuglossaDilemma_013319	1293.6	0.4145	0.129377	3.20382	0.00135616	0.0463153
EuglossaDilemma_010107	555.944	-0.472766	0.14762	-3.20258	0.00136202	0.0463554
EuglossaDilemma_001348	215.959	-0.672629	0.210345	-3.19774	0.00138509	0.0468569
EuglossaDilemma_011644	1139.12	1.25329	0.391958	3.19751	0.00138621	0.0468569
EuglossaDilemma_014447	1159.93	-0.65966	0.206437	-3.19545	0.00139611	0.0470309
EuglossaDilemma_009828	389.948	-0.546187	0.170983	-3.19438	0.0014013	0.0470456
EuglossaDilemma_004823	1424.08	0.904999	0.283592	3.1912	0.00141682	0.0474061
EuglossaDilemma_008310	61.626	1.09526	0.343562	3.18796	0.0014328	0.0474935
EuglossaDilemma_010434	27690.9	-0.713258	0.223749	-3.18776	0.00143382	0.0474935
EuglossaDilemma_012833	59.8527	-1.8652	0.584821	-3.18936	0.0014259	0.0474935
EuglossaDilemma_017398	387.554	-0.724855	0.227663	-3.18389	0.0014531	0.0479716
EuglossaDilemma_005338	111.512	0.830973	0.261141	3.18208	0.00146221	0.0479757
EuglossaDilemma_010166	49.993	1.26782	0.398443	3.18194	0.00146291	0.0479757
EuglossaDilemma_004413	2295.69	-1.33891	0.421119	-3.1794	0.00147581	0.048088
EuglossaDilemma_007110	1877.02	-0.496888	0.156286	-3.17935	0.00147605	0.048088
EuglossaDilemma_010349	873.984	0.460432	0.145218	3.17063	0.0015211	0.0493933
EuglossaDilemma_000377	1238.99	1.29122	0.407821	3.16615	0.00154472	0.0496547
EuglossaDilemma_002335	6610.85	-1.23382	0.390373	-3.16062	0.00157434	0.0496547
EuglossaDilemma_003324	1030.59	-0.477416	0.150947	-3.16281	0.00156253	0.0496547
EuglossaDilemma_005304	2745.25	0.506728	0.159976	3.16753	0.00153741	0.0496547
EuglossaDilemma_006744	1028.63	0.510908	0.161449	3.16452	0.00155339	0.0496547
EuglossaDilemma_007508	4630.58	-0.292228	0.0923056	-3.16588	0.00154614	0.0496547
EuglossaDilemma_009167	47.7589	1.25366	0.39661	3.16095	0.00157256	0.0496547
EuglossaDilemma_009359	132.056	0.86856	0.274758	3.16118	0.00157129	0.0496547
EuglossaDilemma_010850	798.214	-0.882985	0.279452	-3.15971	0.00157928	0.0496547
EuglossaDilemma_012144	277.753	1.28644	0.406658	3.16344	0.00155917	0.0496547
EuglossaDilemma_005112	420.685	-0.388792	0.123214	-3.15543	0.00160264	0.0499855
EuglossaDilemma_006271	498.565	1.23552	0.391655	3.15461	0.00160712	0.0499855
EuglossaDilemma_009034	5614.07	-0.535104	0.169654	-3.15409	0.00160999	0.0499855
EuglossaDilemma_016917	362.604	0.468459	0.148424	3.15623	0.00159821	0.0499855

## Sheet: osol_osub
Gene_ID	baseMean	log2FoldChange	lfcSE	stat	pvalue	padj
EuglossaDilemma_008485	247.592	-3.05386	0.447725	-6.82084	9.05e-12	9.75e-08
EuglossaDilemma_000042	1130.76	-1.83615	0.292926	-6.26831	3.65e-10	1.97e-06
EuglossaDilemma_005280	1600.56	-1.8354	0.307276	-5.97314	2.33e-09	8.36e-06
EuglossaDilemma_009299	3713.87	-1.07133	0.182467	-5.87135	4.32e-09	1.16e-05
EuglossaDilemma_011275	336.856	-8.12326	1.43367	-5.66608	1.46e-08	3.15e-05
EuglossaDilemma_011419	3311.4	-1.17202	0.209569	-5.59251	2.24e-08	4.02e-05
EuglossaDilemma_001982	342.459	-0.86175	0.162239	-5.3116	1.09e-07	0.000146363
EuglossaDilemma_004268	1056.52	-5.1235	0.96153	-5.32848	9.9e-08	0.000146363
EuglossaDilemma_008482	273.571	-2.42638	0.466977	-5.19594	2.04e-07	0.000243854
EuglossaDilemma_005874	2447.85	-1.62267	0.313601	-5.17432	2.29e-07	0.000246469
EuglossaDilemma_002262	37.898	2.14141	0.423143	5.06072	4.18e-07	0.000338097
EuglossaDilemma_004823	1424.08	-1.35738	0.26785	-5.06768	4.03e-07	0.000338097
EuglossaDilemma_009508	2220.85	-1.69303	0.332298	-5.09491	3.49e-07	0.000338097
EuglossaDilemma_011420	539.471	-0.981294	0.194274	-5.05109	4.39e-07	0.000338097
EuglossaDilemma_007286	1863.71	-1.42818	0.28629	-4.98859	6.08e-07	0.000409595
EuglossaDilemma_008415	292.246	-0.668091	0.133666	-4.99822	5.79e-07	0.000409595
EuglossaDilemma_006728	2227.03	-1.02824	0.206681	-4.97504	6.52e-07	0.000413473
EuglossaDilemma_001415	634.177	-0.729968	0.1483	-4.92224	8.56e-07	0.000512164
EuglossaDilemma_008107	12250.4	-2.04349	0.417041	-4.89997	9.59e-07	0.000543574
EuglossaDilemma_008931	1456.03	-1.6729	0.343374	-4.87194	1.11e-06	0.000595354
EuglossaDilemma_013282	22.3662	4.10783	0.846351	4.85359	1.21e-06	0.000602366
EuglossaDilemma_017488	80.5108	-0.875376	0.180462	-4.85076	1.23e-06	0.000602366
EuglossaDilemma_006124	3101.91	-1.76465	0.366168	-4.81924	1.44e-06	0.000621085
EuglossaDilemma_011568	248.226	2.41139	0.499015	4.83231	1.35e-06	0.000621085
EuglossaDilemma_013399	761.094	-1.23291	0.255642	-4.82281	1.42e-06	0.000621085
EuglossaDilemma_000838	415.691	0.767139	0.161909	4.73809	2.16e-06	0.000860986
EuglossaDilemma_003195	4945.7	-4.60243	0.969953	-4.74501	2.09e-06	0.000860986
EuglossaDilemma_006358	177.784	-1.37563	0.290896	-4.72893	2.26e-06	0.000868568
EuglossaDilemma_002037	7611.3	-1.71511	0.363435	-4.71917	2.37e-06	0.000879886
EuglossaDilemma_002592	1049.58	-5.79351	1.24459	-4.65496	3.24e-06	0.00116384
EuglossaDilemma_003607	455.335	-1.86411	0.401893	-4.63832	3.51e-06	0.00122088
EuglossaDilemma_004703	769.084	-1.53954	0.333796	-4.61222	3.98e-06	0.00130087
EuglossaDilemma_005302	1341.93	-0.763371	0.165511	-4.61221	3.98e-06	0.00130087
EuglossaDilemma_010945	644.642	-1.63507	0.358308	-4.5633	5.04e-06	0.00156643
EuglossaDilemma_013055	1343.1	-0.925224	0.20285	-4.56112	5.09e-06	0.00156643
EuglossaDilemma_002591	264.662	-5.94417	1.31137	-4.53281	5.82e-06	0.00159621
EuglossaDilemma_005016	237.667	-1.22107	0.269544	-4.53014	5.89e-06	0.00159621
EuglossaDilemma_006961	1336.16	-0.546439	0.120204	-4.54592	5.47e-06	0.00159621
EuglossaDilemma_016721	1000.23	-0.544797	0.12029	-4.52903	5.93e-06	0.00159621
EuglossaDilemma_016725	296.646	-1.57295	0.346217	-4.54324	5.54e-06	0.00159621
EuglossaDilemma_001564	426.088	-0.788221	0.174931	-4.5059	6.61e-06	0.00173448
EuglossaDilemma_002954	660.446	-1.36349	0.30322	-4.49669	6.9e-06	0.00173448
EuglossaDilemma_017203	1082.5	-1.46692	0.326266	-4.49608	6.92e-06	0.00173448
EuglossaDilemma_014658	1164.23	0.597666	0.133314	4.48315	7.35e-06	0.00180108
EuglossaDilemma_003925	786.896	-0.967579	0.216362	-4.47204	7.75e-06	0.00185513
EuglossaDilemma_012925	2396.39	-0.576444	0.130207	-4.42713	9.55e-06	0.00218929
EuglossaDilemma_013409	116.344	1.30234	0.294003	4.42969	9.44e-06	0.00218929
EuglossaDilemma_013358	279.038	-1.91047	0.432267	-4.41966	9.89e-06	0.00221911
EuglossaDilemma_002590	224.295	-5.89224	1.33831	-4.40273	1.07e-05	0.00232686
EuglossaDilemma_004409	105.428	-1.24314	0.283094	-4.39125	1.13e-05	0.00232686
EuglossaDilemma_006666	344.572	-1.09531	0.249323	-4.39314	1.12e-05	0.00232686
EuglossaDilemma_010707	371.952	-1.69073	0.384672	-4.39526	1.11e-05	0.00232686
EuglossaDilemma_017199	28.8044	7.16277	1.63239	4.38789	1.14e-05	0.00232686
EuglossaDilemma_010537	3220.28	-1.19037	0.271864	-4.37854	1.19e-05	0.00238406
EuglossaDilemma_014064	769.558	-1.26722	0.291078	-4.35353	1.34e-05	0.00262448
EuglossaDilemma_003532	847.225	-0.621229	0.142929	-4.34642	1.38e-05	0.00266255
EuglossaDilemma_008017	2996.77	-3.47821	0.802123	-4.33626	1.45e-05	0.00273961
EuglossaDilemma_014240	474.088	-0.829185	0.19157	-4.32838	1.5e-05	0.00279059
EuglossaDilemma_002146	14387	-6.28235	1.45454	-4.31913	1.57e-05	0.00286074
EuglossaDilemma_003346	96.0392	-1.29016	0.299204	-4.31198	1.62e-05	0.0029056
EuglossaDilemma_006930	1662.72	-0.57876	0.134348	-4.30791	1.65e-05	0.00291111
EuglossaDilemma_015186	3960.07	-0.910562	0.21188	-4.29754	1.73e-05	0.00300139
EuglossaDilemma_010118	356.963	-1.11586	0.260092	-4.29026	1.78e-05	0.00305235
EuglossaDilemma_012479	870.313	-0.925492	0.216227	-4.28018	1.87e-05	0.00314402
EuglossaDilemma_017005	83.1578	-1.15928	0.271317	-4.2728	1.93e-05	0.0031999
EuglossaDilemma_004761	703.376	-1.14116	0.267342	-4.26854	1.97e-05	0.00321219
EuglossaDilemma_000362	732.342	-1.35886	0.318989	-4.25991	2.05e-05	0.00328897
EuglossaDilemma_001309	2032.2	-1.19584	0.281718	-4.24482	2.19e-05	0.00346657
EuglossaDilemma_004757	1133.59	-0.89186	0.210795	-4.23094	2.33e-05	0.00353178
EuglossaDilemma_009638	511.458	-0.72627	0.17157	-4.23307	2.31e-05	0.00353178
EuglossaDilemma_013430	1876.5	-0.661164	0.156128	-4.23475	2.29e-05	0.00353178
EuglossaDilemma_003293	455.049	-0.668704	0.158897	-4.2084	2.57e-05	0.00372446
EuglossaDilemma_003489	24177.4	-0.986071	0.234411	-4.2066	2.59e-05	0.00372446
EuglossaDilemma_003796	1662.32	-0.953088	0.226567	-4.20665	2.59e-05	0.00372446
EuglossaDilemma_003924	239.46	-1.37929	0.327704	-4.20895	2.57e-05	0.00372446
EuglossaDilemma_010214	83.5801	0.896342	0.213236	4.20352	2.63e-05	0.00372587
EuglossaDilemma_009923	466.206	-0.98373	0.234236	-4.19975	2.67e-05	0.00373925
EuglossaDilemma_006532	1938.22	-1.11247	0.265825	-4.18498	2.85e-05	0.00384398
EuglossaDilemma_009217	2043.09	-1.25249	0.299023	-4.1886	2.81e-05	0.00384398
EuglossaDilemma_013023	1593.71	-1.25857	0.300842	-4.18348	2.87e-05	0.00384398
EuglossaDilemma_014666	587.364	-1.14307	0.273331	-4.18199	2.89e-05	0.00384398
EuglossaDilemma_009436	466.431	-1.23419	0.296723	-4.1594	3.19e-05	0.0041424
EuglossaDilemma_017601	1410.83	-0.635052	0.15265	-4.16018	3.18e-05	0.0041424
EuglossaDilemma_009176	1321.32	-1.36039	0.327284	-4.15661	3.23e-05	0.00414337
EuglossaDilemma_000280	721.136	-0.588981	0.141838	-4.15249	3.29e-05	0.00416896
EuglossaDilemma_008339	707.51	-1.30086	0.313529	-4.14907	3.34e-05	0.00417395
EuglossaDilemma_015912	345.57	-1.0877	0.262293	-4.14689	3.37e-05	0.00417395
EuglossaDilemma_000405	218.601	-0.772455	0.186581	-4.14004	3.47e-05	0.0042192
EuglossaDilemma_005152	11998.4	-1.20075	0.290232	-4.1372	3.52e-05	0.0042192
EuglossaDilemma_005661	1177.06	0.757518	0.183236	4.13411	3.56e-05	0.0042192
EuglossaDilemma_006606	240.195	-1.74118	0.420994	-4.13588	3.54e-05	0.0042192
EuglossaDilemma_002070	707.127	-1.08427	0.263395	-4.1165	3.85e-05	0.00449448
EuglossaDilemma_008117	1075.44	-1.71154	0.415972	-4.11456	3.88e-05	0.00449448
EuglossaDilemma_010084	890.18	-0.990684	0.241208	-4.10719	4.01e-05	0.00459091
EuglossaDilemma_008536	899.354	-1.1518	0.281225	-4.09564	4.21e-05	0.00477501
EuglossaDilemma_005495	2059.86	-1.26105	0.309252	-4.07773	4.55e-05	0.00510428
EuglossaDilemma_007380	1141.36	-0.965366	0.237119	-4.07123	4.68e-05	0.00519483
EuglossaDilemma_010787	838.078	0.828098	0.20388	4.06169	4.87e-05	0.00535669
EuglossaDilemma_013571	243.954	-0.84261	0.207626	-4.05831	4.94e-05	0.00537988
EuglossaDilemma_005230	427.599	-1.36145	0.33569	-4.05569	5e-05	0.00538616
EuglossaDilemma_002235	298.988	-0.921466	0.227553	-4.04946	5.13e-05	0.00545334
EuglossaDilemma_010427	180.889	0.964731	0.238314	4.04815	5.16e-05	0.00545334
EuglossaDilemma_013482	445.963	-0.794482	0.196761	-4.03779	5.4e-05	0.00564442
EuglossaDilemma_012095	366.18	-0.855626	0.212306	-4.03016	5.57e-05	0.00572929
EuglossaDilemma_013558	328.114	-0.64686	0.16052	-4.02977	5.58e-05	0.00572929
EuglossaDilemma_002818	435.193	-1.51689	0.377023	-4.02333	5.74e-05	0.00583279
EuglossaDilemma_012133	281.969	1.25022	0.31119	4.01756	5.88e-05	0.00592162
EuglossaDilemma_010678	9106.26	-6.99765	1.74709	-4.00532	6.19e-05	0.00617899
EuglossaDilemma_003866	59.0245	1.57452	0.39508	3.98533	6.74e-05	0.00660077
EuglossaDilemma_008116	976.662	-0.497559	0.124791	-3.98713	6.69e-05	0.00660077
EuglossaDilemma_012289	33.3704	1.57745	0.396124	3.98221	6.83e-05	0.00662771
EuglossaDilemma_014587	336.342	-0.874427	0.219712	-3.97988	6.89e-05	0.00663326
EuglossaDilemma_003996	897.797	-0.632847	0.159196	-3.97527	7.03e-05	0.00670341
EuglossaDilemma_011267	93.0594	1.16631	0.293621	3.97218	7.12e-05	0.00673138
EuglossaDilemma_014413	539.619	-1.09664	0.276686	-3.96348	7.39e-05	0.00692081
EuglossaDilemma_003463	67.1591	1.71116	0.432735	3.9543	7.68e-05	0.00699644
EuglossaDilemma_005192	1891.55	-0.747638	0.188898	-3.9579	7.56e-05	0.00699644
EuglossaDilemma_010679	4087.24	-6.95659	1.75824	-3.95656	7.6e-05	0.00699644
EuglossaDilemma_012822	508.729	-0.573714	0.145144	-3.95272	7.73e-05	0.00699644
EuglossaDilemma_007984	1955.14	-0.539026	0.136742	-3.94191	8.08e-05	0.00725828
EuglossaDilemma_000686	5658.37	-0.844107	0.214511	-3.93503	8.32e-05	0.00734688
EuglossaDilemma_013118	170.555	-1.12132	0.284954	-3.93509	8.32e-05	0.00734688
EuglossaDilemma_013707	341.755	-0.507572	0.129332	-3.92457	8.69e-05	0.00761121
EuglossaDilemma_004020	778.389	-1.19597	0.304957	-3.92177	8.79e-05	0.00763809
EuglossaDilemma_002521	599.943	-0.91972	0.234971	-3.91418	9.07e-05	0.00769621
EuglossaDilemma_002788	1298.92	-0.825435	0.210764	-3.91639	8.99e-05	0.00769621
EuglossaDilemma_010176	377.315	-0.560321	0.143082	-3.91607	9e-05	0.00769621
EuglossaDilemma_011411	3415.83	0.985571	0.252063	3.91002	9.23e-05	0.00776881
EuglossaDilemma_008481	456.222	-1.5248	0.390501	-3.90473	9.43e-05	0.00787922
EuglossaDilemma_007588	692.768	-0.719452	0.184359	-3.90246	9.52e-05	0.00789223
EuglossaDilemma_003413	548.169	0.792756	0.204167	3.88288	0.000103226	0.0080019
EuglossaDilemma_004333	1336.86	-0.640666	0.16465	-3.89108	9.98e-05	0.0080019
EuglossaDilemma_008248	893.983	0.751287	0.193063	3.8914	9.97e-05	0.0080019
EuglossaDilemma_009575	964.058	-0.529625	0.13622	-3.88801	0.00010107	0.0080019
EuglossaDilemma_011913	656.295	-1.13624	0.29193	-3.89218	9.93e-05	0.0080019
EuglossaDilemma_011935	2151.87	-0.951501	0.244338	-3.8942	9.85e-05	0.0080019
EuglossaDilemma_012324	1839.97	-0.775851	0.199765	-3.88383	0.000102826	0.0080019
EuglossaDilemma_013474	867.525	-0.82499	0.212368	-3.88472	0.000102446	0.0080019
EuglossaDilemma_014588	382.711	-0.970904	0.24965	-3.88906	0.000100633	0.0080019
EuglossaDilemma_010604	1856.18	-0.556539	0.143648	-3.87431	0.000106927	0.00822953
EuglossaDilemma_009707	738.126	-0.971635	0.250919	-3.87231	0.000107809	0.00823857
EuglossaDilemma_011366	1061.26	-0.559391	0.144548	-3.86995	0.000108859	0.00826026
EuglossaDilemma_012383	825.048	-5.11278	1.32327	-3.86375	0.000111659	0.00841347
EuglossaDilemma_000693	118.185	-2.75116	0.712596	-3.86076	0.000113033	0.00845785
EuglossaDilemma_004395	570.932	-0.733877	0.190355	-3.85532	0.00011558	0.00858882
EuglossaDilemma_015849	83.3664	1.16907	0.303762	3.84862	0.000118786	0.00876657
EuglossaDilemma_003460	3141.56	1.07051	0.278903	3.8383	0.00012389	0.00895913
EuglossaDilemma_006842	300.861	-0.774217	0.201699	-3.83848	0.000123799	0.00895913
EuglossaDilemma_011132	189.854	-0.621707	0.161935	-3.83924	0.000123418	0.00895913
EuglossaDilemma_001653	186.255	1.29133	0.336801	3.8341	0.000126022	0.00899265
EuglossaDilemma_012282	22259.7	-2.12209	0.553298	-3.83535	0.000125386	0.00899265
EuglossaDilemma_013664	642.974	-0.629424	0.164253	-3.83203	0.000127088	0.00900904
EuglossaDilemma_006161	942.516	-0.662108	0.172928	-3.82881	0.000128766	0.0090683
EuglossaDilemma_009161	522.398	-1.00588	0.263031	-3.82419	0.0001312	0.00917976
EuglossaDilemma_009583	1269.88	-0.630291	0.165044	-3.81893	0.000134032	0.00925767
EuglossaDilemma_010273	761.162	0.4387	0.114863	3.81933	0.000133816	0.00925767
EuglossaDilemma_000684	289.061	-0.922703	0.241882	-3.81469	0.000136355	0.0093581
EuglossaDilemma_014303	15913.4	-1.97077	0.516997	-3.81196	0.000137868	0.00940209
EuglossaDilemma_007424	2280.6	-0.428222	0.112542	-3.80499	0.000141808	0.00960995
EuglossaDilemma_010766	628.523	-0.983749	0.258761	-3.80177	0.000143666	0.00967502
EuglossaDilemma_011651	30.9027	-1.43317	0.378246	-3.78899	0.000151258	0.010123
EuglossaDilemma_003710	40.8155	5.84409	1.54335	3.78662	0.000152712	0.0101572
EuglossaDilemma_009257	448.283	-0.688075	0.181806	-3.78467	0.000153915	0.0101744
EuglossaDilemma_004780	4159.66	-0.956972	0.252967	-3.78298	0.000154959	0.010181
EuglossaDilemma_004870	2903.78	1.09135	0.288992	3.77641	0.000159108	0.0103902
EuglossaDilemma_011130	1472.3	-0.634364	0.168532	-3.76406	0.000167173	0.0108512
EuglossaDilemma_001850	10.7457	2.36007	0.627599	3.76047	0.000169592	0.0109422
EuglossaDilemma_010024	1223.53	-0.500495	0.133208	-3.75724	0.000171796	0.0110185
EuglossaDilemma_000377	1238.99	1.44107	0.384358	3.74929	0.000177335	0.0112576
EuglossaDilemma_016927	30.0437	-1.58771	0.423514	-3.7489	0.000177615	0.0112576
EuglossaDilemma_004341	1756.2	-0.34539	0.0921994	-3.74612	0.000179593	0.0113165
EuglossaDilemma_004550	1087.49	-1.0747	0.287143	-3.74272	0.000182037	0.0114038
EuglossaDilemma_003514	3511.14	1.08293	0.289632	3.73898	0.000184768	0.011508
EuglossaDilemma_001913	847.752	-0.561773	0.150588	-3.73054	0.000191072	0.0118322
EuglossaDilemma_002646	1495.37	-0.77339	0.208036	-3.71758	0.00020114	0.0123141
EuglossaDilemma_006502	50.557	0.973103	0.261696	3.71845	0.000200446	0.0123141
EuglossaDilemma_008653	65.0057	-1.30264	0.350686	-3.71455	0.000203563	0.0123921
EuglossaDilemma_001518	11602	-0.95268	0.257007	-3.70683	0.000209869	0.0125949
EuglossaDilemma_008571	1395.36	-0.55628	0.150118	-3.70561	0.00021088	0.0125949
EuglossaDilemma_010908	12.8031	-4.83429	1.30367	-3.70822	0.00020872	0.0125949
EuglossaDilemma_013316	569.751	-0.750568	0.202594	-3.70478	0.00021157	0.0125949
EuglossaDilemma_007834	260.225	1.46181	0.395077	3.70007	0.00021554	0.0127607
EuglossaDilemma_009067	173.341	-1.91842	0.51896	-3.69667	0.000218449	0.012812
EuglossaDilemma_011312	459.234	-0.592048	0.160174	-3.69628	0.000218785	0.012812
EuglossaDilemma_002953	399.011	-0.744343	0.201942	-3.68593	0.00022787	0.0132005
EuglossaDilemma_010578	1136.27	-0.483497	0.131164	-3.6862	0.000227631	0.0132005
EuglossaDilemma_011216	395.936	-0.503528	0.13682	-3.68021	0.000233038	0.0134277
EuglossaDilemma_008649	2162.81	0.640529	0.174188	3.67723	0.000235785	0.0135137
EuglossaDilemma_005457	270.052	-1.21099	0.329481	-3.67544	0.000237437	0.0135364
EuglossaDilemma_002069	156.312	0.562556	0.15312	3.67396	0.00023882	0.0135436
EuglossaDilemma_007870	682.685	0.771749	0.210207	3.67138	0.000241248	0.0136097
EuglossaDilemma_005376	76.8303	1.06371	0.290125	3.6664	0.000245991	0.013805
EuglossaDilemma_000176	3893.81	-0.634889	0.173256	-3.66445	0.00024787	0.0138384
EuglossaDilemma_010626	445.339	0.478793	0.130871	3.65852	0.000253677	0.0140895
EuglossaDilemma_005120	244.253	-1.00555	0.275002	-3.65653	0.000255655	0.0141266
EuglossaDilemma_008499	96.3597	-1.21998	0.3342	-3.65046	0.000261772	0.0143908
EuglossaDilemma_002426	2678.38	0.894823	0.245538	3.64433	0.000268086	0.0144631
EuglossaDilemma_003256	611.077	-1.01123	0.277606	-3.64269	0.000269799	0.0144631
EuglossaDilemma_005043	990.341	-0.53482	0.146796	-3.64328	0.00026919	0.0144631
EuglossaDilemma_006078	994.083	-0.790987	0.217065	-3.64402	0.000268416	0.0144631
EuglossaDilemma_013828	433.803	-3.42059	0.938379	-3.64522	0.000267165	0.0144631
EuglossaDilemma_012211	884.398	1.31813	0.362255	3.63867	0.000274045	0.014618
EuglossaDilemma_003225	1217.74	-0.520582	0.14313	-3.63712	0.000275705	0.0146341
EuglossaDilemma_010135	1727.04	-0.432167	0.118914	-3.63429	0.000278749	0.0146359
EuglossaDilemma_010506	597.364	-0.826939	0.227599	-3.63332	0.000279799	0.0146359
EuglossaDilemma_010612	203.23	-1.14583	0.315368	-3.63331	0.000279814	0.0146359
EuglossaDilemma_000162	453.216	-0.621153	0.171172	-3.62884	0.000284702	0.0148197
EuglossaDilemma_011418	674.598	-0.606214	0.167368	-3.62204	0.00029229	0.0151415
EuglossaDilemma_001236	154.697	-0.812826	0.224518	-3.62032	0.000294237	0.0151694
EuglossaDilemma_009578	380.607	-0.900124	0.24901	-3.61481	0.000300568	0.015422
EuglossaDilemma_005531	943.168	-0.729898	0.202276	-3.60842	0.00030807	0.0154393
EuglossaDilemma_009193	1379.74	-0.338594	0.0937994	-3.60977	0.000306471	0.0154393
EuglossaDilemma_014187	913.223	-0.763091	0.211258	-3.61212	0.000303704	0.0154393
EuglossaDilemma_014232	1109.19	-1.13576	0.31465	-3.6096	0.000306669	0.0154393
EuglossaDilemma_015821	66.1425	-7.66584	2.12397	-3.6092	0.000307138	0.0154393
EuglossaDilemma_012903	559.962	1.12688	0.312763	3.60297	0.000314596	0.0156934
EuglossaDilemma_011160	729.888	-0.782978	0.217571	-3.59872	0.000319788	0.0158789
EuglossaDilemma_013562	520.492	0.750348	0.208671	3.59584	0.000323345	0.0159819
EuglossaDilemma_009312	1668.46	-0.378084	0.105237	-3.59269	0.000327276	0.0160714
EuglossaDilemma_010572	1258.03	-0.426658	0.11878	-3.59201	0.000328139	0.0160714
EuglossaDilemma_010085	339.717	-0.790355	0.220211	-3.58908	0.000331841	0.0161791
EuglossaDilemma_009170	472.379	-0.716353	0.20002	-3.5814	0.000341758	0.0164536
EuglossaDilemma_009548	652.553	-0.609485	0.170169	-3.58164	0.00034145	0.0164536
EuglossaDilemma_017154	154.021	-1.19884	0.334761	-3.58118	0.000342052	0.0164536
EuglossaDilemma_005408	1403.85	-0.487717	0.136372	-3.57638	0.000348387	0.0166521
EuglossaDilemma_010349	873.984	-0.490867	0.137278	-3.57572	0.000349269	0.0166521
EuglossaDilemma_006251	2491.7	1.23454	0.345492	3.57327	0.000352544	0.0167342
EuglossaDilemma_005662	444.536	0.835893	0.234307	3.56751	0.000360394	0.0169386
EuglossaDilemma_008484	936.103	-1.45339	0.407556	-3.56612	0.000362306	0.0169386
EuglossaDilemma_009162	406.197	-0.949901	0.266332	-3.56661	0.000361634	0.0169386
EuglossaDilemma_013902	957.921	0.922637	0.258767	3.56552	0.000363139	0.0169386
EuglossaDilemma_016681	267.985	0.649709	0.1823	3.56395	0.000365312	0.0169665
EuglossaDilemma_000641	988.015	-1.03309	0.290219	-3.55968	0.000371309	0.0170977
EuglossaDilemma_015240	1486.66	-0.983641	0.276294	-3.56013	0.000370676	0.0170977
EuglossaDilemma_002907	442.585	-0.713991	0.200658	-3.55825	0.000373333	0.0171177
EuglossaDilemma_009342	160.168	-0.988798	0.278131	-3.55515	0.000377764	0.0171747
EuglossaDilemma_011605	38.4633	-1.61138	0.453183	-3.5557	0.000376973	0.0171747
EuglossaDilemma_011589	3236.37	1.20452	0.339661	3.54624	0.000390775	0.0176916
EuglossaDilemma_000226	67.6202	2.43928	0.6887	3.54187	0.000397306	0.0178374
EuglossaDilemma_003689	537.452	-1.16121	0.327829	-3.54212	0.000396925	0.0178374
EuglossaDilemma_006897	44.2243	-1.42294	0.402244	-3.5375	0.000403927	0.0180008
EuglossaDilemma_014419	428.928	-0.860047	0.243139	-3.53727	0.000404288	0.0180008
EuglossaDilemma_004219	1011.22	-0.483483	0.136906	-3.53149	0.000413224	0.0182479
EuglossaDilemma_006756	2056.38	-0.714487	0.202271	-3.53233	0.000411913	0.0182479
EuglossaDilemma_014501	366.736	-0.665613	0.188905	-3.52353	0.000425834	0.018728
EuglossaDilemma_004255	673.656	-0.393461	0.111848	-3.51782	0.000435103	0.0190579
EuglossaDilemma_005930	2046.43	-0.952479	0.270855	-3.51656	0.000437175	0.0190711
EuglossaDilemma_009264	653.276	-0.738348	0.210326	-3.5105	0.000447272	0.0192766
EuglossaDilemma_010425	159.591	-1.42716	0.406663	-3.50945	0.000449042	0.0192766
EuglossaDilemma_014328	7898.92	-1.44899	0.412641	-3.51151	0.000445574	0.0192766
EuglossaDilemma_015332	618.947	0.702109	0.199941	3.51158	0.000445449	0.0192766
EuglossaDilemma_004789	1948.1	1.0904	0.311173	3.50416	0.000458046	0.0195851
EuglossaDilemma_009612	413.325	-0.534757	0.152854	-3.49847	0.000467927	0.0199285
EuglossaDilemma_006586	666.385	-0.531263	0.152114	-3.49253	0.000478464	0.020297
EuglossaDilemma_003858	111.721	-1.53256	0.439268	-3.48891	0.000485003	0.0202989
EuglossaDilemma_005663	2656.79	0.82795	0.237489	3.48627	0.000489811	0.0202989
EuglossaDilemma_008731	376.229	1.8282	0.524301	3.48693	0.000488607	0.0202989
EuglossaDilemma_010015	716.511	-0.578079	0.165739	-3.4879	0.000486833	0.0202989
EuglossaDilemma_010531	95.8854	-0.962652	0.275788	-3.49055	0.000482021	0.0202989
EuglossaDilemma_013796	1297.77	-0.511308	0.146585	-3.48812	0.000486428	0.0202989
EuglossaDilemma_004123	952.996	-1.18179	0.339165	-3.48441	0.000493217	0.0203617
EuglossaDilemma_001879	411.225	-0.414919	0.119152	-3.48228	0.000497163	0.020367
EuglossaDilemma_002669	34.2678	-0.944935	0.271478	-3.4807	0.000500102	0.020367
EuglossaDilemma_005273	1234.55	-0.500368	0.14368	-3.48252	0.000496715	0.020367
EuglossaDilemma_006946	228.761	-1.02772	0.295298	-3.48027	0.000500905	0.020367
EuglossaDilemma_014544	20575.9	0.695453	0.200125	3.47509	0.000510678	0.0206863
EuglossaDilemma_003731	743.51	-0.778653	0.224156	-3.47371	0.000513319	0.0207154
EuglossaDilemma_004379	292.298	1.55398	0.447653	3.47139	0.000517779	0.0208174
EuglossaDilemma_013827	25.3516	-3.44231	0.992551	-3.46815	0.000524059	0.0209916
EuglossaDilemma_013331	40.0265	-1.65657	0.478215	-3.46406	0.000532086	0.0212342
EuglossaDilemma_007439	149.783	-0.73517	0.212417	-3.46098	0.000538212	0.0213994
EuglossaDilemma_003259	1847.6	-1.11026	0.321212	-3.45647	0.000547303	0.0216808
EuglossaDilemma_003788	20377	0.490612	0.142002	3.45496	0.000550377	0.0217228
EuglossaDilemma_004216	15.9143	5.99734	1.737	3.4527	0.000555009	0.0218256
EuglossaDilemma_001082	1660.49	-0.581272	0.168497	-3.44975	0.000561108	0.0219853
EuglossaDilemma_002893	640.443	-0.621609	0.180317	-3.44732	0.000566181	0.0220238
EuglossaDilemma_003461	2819.92	0.941405	0.273064	3.44756	0.000565677	0.0220238
EuglossaDilemma_017319	142.743	0.831172	0.241201	3.44597	0.000569008	0.0220542
EuglossaDilemma_014042	169.461	1.50452	0.436943	3.44328	0.000574701	0.022195
EuglossaDilemma_000129	283.843	0.5828	0.16961	3.43612	0.000590101	0.0223763
EuglossaDilemma_002960	246.172	-0.946306	0.275416	-3.43591	0.000590557	0.0223763
EuglossaDilemma_003188	937.158	-0.603814	0.175767	-3.43532	0.000591857	0.0223763
EuglossaDilemma_004248	633.377	0.710357	0.206646	3.43756	0.000586974	0.0223763
EuglossaDilemma_006337	898.759	-1.03433	0.301031	-3.43598	0.000590422	0.0223763
EuglossaDilemma_009964	99.9503	0.8966	0.260787	3.43806	0.000585906	0.0223763
EuglossaDilemma_015309	365.218	-1.17424	0.341908	-3.43437	0.000593932	0.0223763
EuglossaDilemma_004331	7383.43	0.832004	0.243028	3.42349	0.000618214	0.0230493
EuglossaDilemma_009498	425.191	-0.788854	0.230384	-3.42408	0.000616879	0.0230493
EuglossaDilemma_017091	180.724	-0.647537	0.189132	-3.42373	0.000617683	0.0230493
EuglossaDilemma_010964	341.687	-1.53795	0.449926	-3.41823	0.000630309	0.0234192
EuglossaDilemma_004321	269.552	-0.676468	0.19804	-3.41581	0.000635932	0.023547
EuglossaDilemma_002678	53.0395	-0.875211	0.256327	-3.41443	0.000639162	0.0235855
EuglossaDilemma_002414	14738	-0.822793	0.241189	-3.4114	0.000646305	0.0236066
EuglossaDilemma_005377	99.3455	1.08681	0.318469	3.41262	0.000643415	0.0236066
EuglossaDilemma_013445	264.323	0.872139	0.255616	3.41191	0.000645087	0.0236066
EuglossaDilemma_011153	84.6327	-1.18088	0.346282	-3.41018	0.000649194	0.023632
EuglossaDilemma_007215	978.982	-0.868712	0.255064	-3.40585	0.00065958	0.0237692
EuglossaDilemma_010105	20.4739	2.53885	0.745056	3.40759	0.000655392	0.0237692
EuglossaDilemma_012168	115.462	0.930614	0.273236	3.4059	0.000659455	0.0237692
EuglossaDilemma_010413	511.152	-0.854336	0.251054	-3.403	0.000666505	0.0239386
EuglossaDilemma_003220	489.86	-0.712132	0.209959	-3.39176	0.000694442	0.0248027
EuglossaDilemma_015585	822.981	-1.15701	0.341151	-3.39148	0.000695167	0.0248027
EuglossaDilemma_006735	2314.56	-0.63573	0.187523	-3.39014	0.000698573	0.024842
EuglossaDilemma_001795	258.87	-0.643873	0.19049	-3.38009	0.000724622	0.0251181
EuglossaDilemma_004408	341.677	-0.953671	0.282089	-3.38075	0.000722886	0.0251181
EuglossaDilemma_004839	1165.11	-1.00187	0.295935	-3.38543	0.000710679	0.0251181
EuglossaDilemma_009289	2268.45	0.807275	0.238533	3.38433	0.000713534	0.0251181
EuglossaDilemma_010168	930.937	-0.664724	0.196582	-3.38142	0.000721135	0.0251181
EuglossaDilemma_010451	2031.78	0.630029	0.186444	3.37918	0.000727035	0.0251181
EuglossaDilemma_011487	235.075	-1.12778	0.333374	-3.38291	0.000717219	0.0251181
EuglossaDilemma_011615	480.786	-0.734836	0.217467	-3.37907	0.000727317	0.0251181
EuglossaDilemma_015095	404.182	-0.98107	0.289942	-3.38367	0.000715237	0.0251181
EuglossaDilemma_004017	2315.9	-0.418916	0.12401	-3.37808	0.000729931	0.0251278
EuglossaDilemma_002358	33.9601	1.23543	0.365859	3.37681	0.000733328	0.0251644
EuglossaDilemma_006559	2029.74	1.18036	0.34967	3.37565	0.000736412	0.02519
EuglossaDilemma_000073	1532.3	-0.382018	0.113212	-3.37436	0.000739886	0.0252287
EuglossaDilemma_015235	7618.95	-2.93139	0.869677	-3.37067	0.000749869	0.0254885
EuglossaDilemma_013171	1389.18	-0.499664	0.148343	-3.3683	0.00075634	0.0256276
EuglossaDilemma_012212	2825.23	1.31338	0.39039	3.36427	0.000767456	0.0258845
EuglossaDilemma_017503	120.568	-0.990805	0.294548	-3.36382	0.000768728	0.0258845
EuglossaDilemma_011047	8.71547	4.50166	1.34017	3.35901	0.000782228	0.026257
EuglossaDilemma_011485	570.664	-0.930395	0.277159	-3.3569	0.00078822	0.026376
EuglossaDilemma_000053	1023.52	-0.679931	0.202721	-3.35403	0.000796451	0.0264685
EuglossaDilemma_002002	244.153	0.798222	0.238057	3.35307	0.000799213	0.0264685
EuglossaDilemma_002309	166.905	-1.23931	0.369596	-3.35315	0.000798987	0.0264685
EuglossaDilemma_005155	1371.9	-0.547908	0.163432	-3.35251	0.000800812	0.0264685
EuglossaDilemma_010740	1022.46	-0.774041	0.231023	-3.35049	0.000806693	0.0265814
EuglossaDilemma_002166	6813.12	-0.622368	0.186008	-3.34592	0.000820091	0.0269405
EuglossaDilemma_014215	233.071	-0.917385	0.274445	-3.34269	0.000829719	0.0271739
EuglossaDilemma_000130	1091.38	0.427882	0.128335	3.3341	0.000855754	0.0275108
EuglossaDilemma_001961	2112.8	-0.746724	0.223931	-3.33462	0.000854161	0.0275108
EuglossaDilemma_002487	603.732	-0.747158	0.224571	-3.32705	0.000877713	0.0275108
EuglossaDilemma_002707	459.097	-0.574881	0.172656	-3.32963	0.000869617	0.0275108
EuglossaDilemma_004277	8970.89	0.774318	0.23274	3.32696	0.000877977	0.0275108
EuglossaDilemma_004431	761.923	-0.62678	0.187879	-3.33608	0.000849693	0.0275108
EuglossaDilemma_006536	411.85	-0.652444	0.195706	-3.33381	0.000856666	0.0275108
EuglossaDilemma_007555	460.587	-1.01757	0.305593	-3.32983	0.000869001	0.0275108
EuglossaDilemma_008648	838.755	-0.605857	0.181961	-3.3296	0.000869711	0.0275108
EuglossaDilemma_012025	289.528	1.60882	0.482672	3.33314	0.000858707	0.0275108
EuglossaDilemma_012034	451.287	-0.884022	0.264822	-3.33818	0.000843299	0.0275108
EuglossaDilemma_012506	1071.4	-0.704362	0.21172	-3.32686	0.000878303	0.0275108
EuglossaDilemma_012665	969.986	0.455248	0.136666	3.33111	0.000865011	0.0275108
EuglossaDilemma_012969	593.281	-0.677761	0.203673	-3.32768	0.000875714	0.0275108
EuglossaDilemma_017205	8970.89	0.774318	0.23274	3.32696	0.000877977	0.0275108
EuglossaDilemma_008793	690.285	-0.644314	0.19381	-3.32446	0.000885908	0.0276686
EuglossaDilemma_012766	493.894	-0.619846	0.186532	-3.323	0.000890555	0.0277333
EuglossaDilemma_011687	850.429	-0.403768	0.121541	-3.32209	0.000893466	0.0277438
EuglossaDilemma_010234	792.728	-0.792621	0.239191	-3.31375	0.000920523	0.0285018
EuglossaDilemma_006503	169.548	0.768804	0.232369	3.30854	0.000937827	0.0288717
EuglossaDilemma_007253	1123.98	-0.586632	0.177277	-3.30912	0.000935887	0.0288717
EuglossaDilemma_012492	1487.91	1.12604	0.340431	3.30768	0.00094071	0.0288779
EuglossaDilemma_001423	10187.8	0.599982	0.181661	3.30276	0.000957385	0.0293063
EuglossaDilemma_002016	367.413	-0.752213	0.228294	-3.29494	0.000984442	0.0300492
EuglossaDilemma_001218	1930.8	-0.462368	0.140723	-3.28566	0.00101745	0.0308817
EuglossaDilemma_006100	142.122	1.62558	0.494665	3.28622	0.00101542	0.0308817
EuglossaDilemma_003495	609.497	0.888832	0.271111	3.27848	0.00104368	0.0315003
EuglossaDilemma_011412	1310.95	-0.857648	0.261564	-3.27892	0.00104203	0.0315003
EuglossaDilemma_000151	848.295	0.499593	0.152584	3.27422	0.00105954	0.0318898
EuglossaDilemma_003526	208.401	0.761948	0.232831	3.27254	0.00106586	0.0319905
EuglossaDilemma_006659	373.595	-0.669374	0.204895	-3.26691	0.00108729	0.0324326
EuglossaDilemma_009057	1817.05	-0.823019	0.251917	-3.26703	0.00108682	0.0324326
EuglossaDilemma_009096	1013.63	0.819141	0.250845	3.26552	0.00109262	0.0324326
EuglossaDilemma_009668	635.404	-0.47945	0.146813	-3.26572	0.00109187	0.0324326
EuglossaDilemma_010923	2317.84	1.05231	0.322381	3.26417	0.00109786	0.0324983
EuglossaDilemma_009007	1169.34	-1.03536	0.317567	-3.26031	0.00111292	0.0327015
EuglossaDilemma_009345	298.673	-1.2064	0.370128	-3.25942	0.00111641	0.0327015
EuglossaDilemma_012024	340.008	1.38222	0.423868	3.26097	0.00111031	0.0327015
EuglossaDilemma_014460	800.59	-1.14152	0.350235	-3.2593	0.00111686	0.0327015
EuglossaDilemma_008590	633.765	-0.842747	0.258851	-3.25573	0.00113102	0.0328484
EuglossaDilemma_011166	469.217	1.20393	0.369651	3.25694	0.0011262	0.0328484
EuglossaDilemma_013443	24.4237	-5.63022	1.72893	-3.25647	0.00112805	0.0328484
EuglossaDilemma_006582	6455.53	0.603768	0.185499	3.25484	0.00113458	0.0328631
EuglossaDilemma_008493	8300.71	0.64263	0.197563	3.25278	0.00114281	0.0330129
EuglossaDilemma_006121	971.246	-1.12168	0.345899	-3.24281	0.00118356	0.0340985
EuglossaDilemma_008849	641.763	-0.64487	0.198923	-3.24181	0.00118772	0.0341272
EuglossaDilemma_000121	1047.66	-0.611407	0.188828	-3.2379	0.00120411	0.0345062
EuglossaDilemma_007682	863.893	-0.672157	0.207827	-3.23421	0.00121979	0.0348626
EuglossaDilemma_008479	729.919	-1.1934	0.369088	-3.23337	0.0012234	0.0348735
EuglossaDilemma_007851	1708.41	0.646413	0.200068	3.23096	0.00123373	0.0350751
EuglossaDilemma_006794	299.039	0.795009	0.246133	3.22999	0.00123793	0.0351018
EuglossaDilemma_008018	301.765	1.24463	0.385429	3.22922	0.0012413	0.0351049
EuglossaDilemma_001261	1023.75	-0.592321	0.183612	-3.22594	0.00125562	0.0354169
EuglossaDilemma_002833	1783.75	0.683864	0.212332	3.22073	0.00127867	0.0358792
EuglossaDilemma_013436	1521.19	0.721697	0.224052	3.22112	0.00127692	0.0358792
EuglossaDilemma_001840	168.166	-0.606584	0.188496	-3.21803	0.00129074	0.0360304
EuglossaDilemma_017124	168.166	-0.606584	0.188496	-3.21803	0.00129074	0.0360304
EuglossaDilemma_006273	2024.71	-0.414774	0.129004	-3.2152	0.00130352	0.0362932
EuglossaDilemma_002568	869.828	-0.53477	0.166409	-3.21358	0.00131089	0.0364042
EuglossaDilemma_004328	2217.88	0.510972	0.159106	3.21153	0.00132032	0.036494
EuglossaDilemma_009509	504.976	0.648782	0.202025	3.2114	0.0013209	0.036494
EuglossaDilemma_002314	332.243	-0.660917	0.206173	-3.20564	0.00134763	0.0370654
EuglossaDilemma_003141	282.965	-0.583843	0.182188	-3.20462	0.00135239	0.0370654
EuglossaDilemma_004758	165.165	-0.862295	0.269131	-3.204	0.00135534	0.0370654
EuglossaDilemma_009206	614.782	-0.553857	0.172844	-3.20438	0.00135356	0.0370654
EuglossaDilemma_003926	1714.1	-0.544692	0.170128	-3.20165	0.00136641	0.0372737
EuglossaDilemma_000222	8.2097	6.41872	2.00622	3.19941	0.0013771	0.0374478
EuglossaDilemma_004410	49.003	-1.07587	0.336329	-3.19885	0.00137975	0.0374478
EuglossaDilemma_004443	347.75	-0.677906	0.212204	-3.1946	0.00140025	0.0379087
EuglossaDilemma_001797	117.621	-0.719217	0.22522	-3.19339	0.00140613	0.0379725
EuglossaDilemma_004453	4155.98	1.03955	0.325683	3.1919	0.00141339	0.0380733
EuglossaDilemma_000091	5010.48	0.789522	0.247462	3.19048	0.00142039	0.0381663
EuglossaDilemma_000720	1842.8	0.606555	0.190281	3.18768	0.0014342	0.0382184
EuglossaDilemma_003023	1235.81	0.436178	0.136865	3.18693	0.00143794	0.0382184
EuglossaDilemma_003025	592.663	-0.654292	0.205332	-3.1865	0.00144006	0.0382184
EuglossaDilemma_008058	2495.64	-1.10471	0.346671	-3.18664	0.00143936	0.0382184
EuglossaDilemma_013773	207.55	-2.18227	0.684611	-3.1876	0.00143457	0.0382184
EuglossaDilemma_010269	3450.34	-0.358194	0.112456	-3.18518	0.00144664	0.0382988
EuglossaDilemma_001581	2073.18	-0.497994	0.156484	-3.18239	0.00146067	0.0384221
EuglossaDilemma_011171	1329.21	-0.415147	0.130462	-3.18212	0.001462	0.0384221
EuglossaDilemma_013090	2045.35	-0.7554	0.23734	-3.18278	0.00145867	0.0384221
EuglossaDilemma_012982	1146.16	-0.539239	0.169499	-3.18137	0.00146579	0.0384279
EuglossaDilemma_009357	620.655	-0.945385	0.297365	-3.17921	0.00147677	0.0386219
EuglossaDilemma_015054	13.0847	1.75347	0.552304	3.17483	0.00149925	0.0391149
EuglossaDilemma_010374	95.3326	-0.869493	0.27434	-3.1694	0.00152755	0.0397568
EuglossaDilemma_009201	25.4478	1.01591	0.320736	3.16745	0.00153785	0.0399284
EuglossaDilemma_010422	2409.19	0.470444	0.148774	3.16214	0.00156613	0.0404797
EuglossaDilemma_015652	223.489	0.863141	0.272968	3.16206	0.00156659	0.0404797
EuglossaDilemma_003454	97.5399	0.927192	0.293555	3.1585	0.00158583	0.0406133
EuglossaDilemma_007663	2430.69	-0.44943	0.142253	-3.15938	0.00158104	0.0406133
EuglossaDilemma_009950	504.654	0.707004	0.223828	3.15869	0.00158482	0.0406133
EuglossaDilemma_011384	756.619	-0.645168	0.204276	-3.15831	0.00158684	0.0406133
EuglossaDilemma_008579	831.204	-0.521972	0.16534	-3.15696	0.00159423	0.0407057
EuglossaDilemma_004609	983.154	-1.03192	0.327046	-3.15528	0.00160342	0.0408436
EuglossaDilemma_006168	347.236	-0.763128	0.24194	-3.1542	0.0016094	0.0408992
EuglossaDilemma_015760	15.0302	-1.79622	0.570734	-3.14721	0.00164836	0.0417907
EuglossaDilemma_016972	41.0374	-1.58775	0.504956	-3.14433	0.00166465	0.0421048
EuglossaDilemma_008497	605.425	-0.638814	0.203235	-3.14323	0.00167093	0.0421647
EuglossaDilemma_001416	1117.46	-0.78188	0.249069	-3.13922	0.00169401	0.0423909
EuglossaDilemma_002170	707.675	-0.416053	0.132548	-3.13889	0.0016959	0.0423909
EuglossaDilemma_002412	2068.91	-0.312391	0.0994582	-3.14092	0.00168415	0.0423909
EuglossaDilemma_006977	580.806	-0.776922	0.247417	-3.14013	0.00168871	0.0423909
EuglossaDilemma_014162	840.681	-0.672457	0.214277	-3.13826	0.00169957	0.0423909
EuglossaDilemma_009355	2724.78	-0.620266	0.197761	-3.13644	0.00171014	0.042556
EuglossaDilemma_001206	505.184	-0.771802	0.246235	-3.13442	0.00172197	0.0426533
EuglossaDilemma_005321	2630.32	-0.470011	0.149947	-3.13452	0.00172134	0.0426533
EuglossaDilemma_008299	22903.2	0.928472	0.296735	3.12896	0.00175425	0.0432798
EuglossaDilemma_010102	518.356	-0.877531	0.28047	-3.12879	0.00175529	0.0432798
EuglossaDilemma_001425	374.604	0.552599	0.176807	3.12544	0.00177536	0.0434763
EuglossaDilemma_011185	902.063	0.470239	0.150447	3.12562	0.00177428	0.0434763
EuglossaDilemma_016913	1433.74	-3.1942	1.02174	-3.12623	0.00177065	0.0434763
EuglossaDilemma_009402	500.828	1.38321	0.442696	3.1245	0.00178105	0.0435167
EuglossaDilemma_010192	782.108	0.704238	0.225468	3.12345	0.00178747	0.0435745
EuglossaDilemma_014562	1548.26	-0.678961	0.217513	-3.12148	0.00179947	0.0437681
EuglossaDilemma_014614	99.0652	-0.985053	0.315971	-3.11754	0.00182366	0.0442567
EuglossaDilemma_013179	103.8	-0.804121	0.258008	-3.11665	0.00182917	0.0442905
EuglossaDilemma_010891	637.414	0.37383	0.120034	3.11437	0.00184341	0.0445352
EuglossaDilemma_000157	185.164	1.08212	0.347577	3.11332	0.00184998	0.0445941
EuglossaDilemma_001651	2587.77	0.913506	0.293715	3.11018	0.00186973	0.044739
EuglossaDilemma_004158	1301.83	-0.674266	0.217007	-3.10712	0.00188921	0.044739
EuglossaDilemma_007565	4208.36	0.455369	0.146514	3.10801	0.00188351	0.044739
EuglossaDilemma_008983	63.3459	-1.62319	0.5224	-3.10717	0.00188888	0.044739
EuglossaDilemma_009060	514.97	-0.728413	0.234265	-3.10936	0.00187495	0.044739
EuglossaDilemma_009497	306.118	-0.582699	0.187478	-3.10809	0.00188298	0.044739
EuglossaDilemma_012914	520.013	-0.518751	0.166884	-3.10845	0.00188068	0.044739
EuglossaDilemma_013980	1416.32	-0.602271	0.193646	-3.11017	0.0018698	0.044739
EuglossaDilemma_005714	1288.6	-0.563917	0.181571	-3.10576	0.00189792	0.0447921
EuglossaDilemma_007062	74.3774	1.0074	0.324462	3.10482	0.00190392	0.0447921
EuglossaDilemma_012325	27.1591	-1.10705	0.356509	-3.10525	0.00190117	0.0447921
EuglossaDilemma_002168	799.643	-0.603897	0.194695	-3.10175	0.00192377	0.0450933
EuglossaDilemma_008961	804.148	-0.689486	0.222304	-3.10155	0.00192509	0.0450933
EuglossaDilemma_007750	1169.01	0.745365	0.240388	3.10068	0.00193078	0.0451284
EuglossaDilemma_004180	3649.24	-0.339131	0.109402	-3.09986	0.00193615	0.0451559
EuglossaDilemma_009567	667.726	-0.691905	0.223307	-3.09845	0.00194538	0.045273
EuglossaDilemma_013037	23.2187	1.43254	0.462618	3.0966	0.00195756	0.0454583
EuglossaDilemma_001458	1141.63	0.839971	0.271523	3.09355	0.00197778	0.045758
EuglossaDilemma_011009	564.947	1.09185	0.352963	3.09337	0.00197895	0.045758
EuglossaDilemma_015128	734.48	-0.864211	0.279443	-3.09262	0.00198399	0.0457762
EuglossaDilemma_002513	939.433	0.46274	0.149685	3.09142	0.00199204	0.0458637
EuglossaDilemma_004963	473.207	-0.517487	0.167507	-3.08934	0.002006	0.0459276
EuglossaDilemma_010303	389.705	0.512475	0.165873	3.08956	0.00200452	0.0459276
EuglossaDilemma_015434	1369.71	0.625403	0.202455	3.08911	0.0020076	0.0459276
EuglossaDilemma_012606	295.426	0.639371	0.207086	3.08746	0.00201872	0.046084
EuglossaDilemma_013481	342.951	-0.713569	0.231231	-3.08596	0.00202896	0.0462199
EuglossaDilemma_001065	8179.63	0.967006	0.313579	3.08377	0.00204398	0.0463829
EuglossaDilemma_004683	1046.43	0.678323	0.219973	3.08366	0.00204472	0.0463829
EuglossaDilemma_002171	859.43	-0.832054	0.269911	-3.08269	0.00205136	0.0464357
EuglossaDilemma_010827	114.88	2.54015	0.824185	3.08202	0.00205604	0.0464442
EuglossaDilemma_006434	1300.25	-0.422799	0.137245	-3.08062	0.00206572	0.0465652
EuglossaDilemma_014282	1165.47	-0.480429	0.155996	-3.07976	0.00207171	0.0466026
EuglossaDilemma_004948	791.147	-0.718316	0.23343	-3.07723	0.00208937	0.0469019
EuglossaDilemma_002106	104.88	-0.998015	0.324525	-3.07531	0.00210287	0.047107
EuglossaDilemma_005412	151.605	1.02192	0.332671	3.07188	0.00212718	0.0475526
EuglossaDilemma_000182	5042.08	1.13604	0.370107	3.06948	0.00214429	0.04756
EuglossaDilemma_010305	114.652	-0.801468	0.261055	-3.07011	0.0021398	0.04756
EuglossaDilemma_013897	3786.46	-0.436024	0.141993	-3.07075	0.00213524	0.04756
EuglossaDilemma_016729	5938.93	0.411881	0.134191	3.06936	0.00214517	0.04756
EuglossaDilemma_008140	40.8307	1.10621	0.360891	3.06522	0.00217509	0.0481244
EuglossaDilemma_009428	1487.65	0.323092	0.105446	3.06406	0.00218353	0.0482121
EuglossaDilemma_012486	399.511	1.0664	0.348506	3.05993	0.00221392	0.0487832
EuglossaDilemma_004143	390.182	-0.56287	0.184026	-3.05865	0.00222339	0.0487924
EuglossaDilemma_011727	1091.52	-2.2576	0.737962	-3.05924	0.00221901	0.0487924
EuglossaDilemma_013706	256.299	-1.04668	0.34231	-3.05769	0.00223049	0.0488487
EuglossaDilemma_007995	489.735	-0.974815	0.318882	-3.05698	0.00223582	0.048866
EuglossaDilemma_011440	3957.12	-0.42115	0.137814	-3.05593	0.00224364	0.0489376
EuglossaDilemma_001262	1128.6	-0.461333	0.151035	-3.05449	0.00225447	0.0490746
EuglossaDilemma_001344	159.56	0.998726	0.327599	3.04862	0.00229896	0.0497902
EuglossaDilemma_003623	439.077	1.06518	0.349589	3.04694	0.00231181	0.0497902
EuglossaDilemma_004396	75.8865	0.994374	0.326247	3.04792	0.00230432	0.0497902
EuglossaDilemma_007460	3322.4	-0.427504	0.140309	-3.04687	0.00231234	0.0497902
EuglossaDilemma_011313	306.718	-0.885614	0.290697	-3.04652	0.00231507	0.0497902
EuglossaDilemma_013247	2168.34	-0.55581	0.182263	-3.0495	0.00229225	0.0497902
EuglossaDilemma_012806	3183.5	-0.752164	0.247004	-3.04515	0.00232566	0.0499184

## Sheet: odom_osub
Gene_ID	baseMean	log2FoldChange	lfcSE	stat	pvalue	padj
EuglossaDilemma_000114	14.1459	-5.56605	1.18441	-4.69943	2.60882e-06	0.00227676
EuglossaDilemma_000304	3961.27	-0.9594	0.234085	-4.09852	4.15808e-05	0.0175184
EuglossaDilemma_000588	30319.9	-0.735012	0.197756	-3.71676	0.000201793	0.0483433
EuglossaDilemma_000871	1986.05	-1.25189	0.30748	-4.07144	4.67231e-05	0.0190288
EuglossaDilemma_001044	496.981	-1.59651	0.291184	-5.48283	4.18581e-08	0.000127856
EuglossaDilemma_001929	23649.1	-0.747923	0.199493	-3.74912	0.000177459	0.0451707
EuglossaDilemma_001948	17220.5	-0.979446	0.229411	-4.26939	1.96005e-05	0.00957914
EuglossaDilemma_002148	20.2887	1.77438	0.475847	3.72888	0.000192335	0.046999
EuglossaDilemma_002335	6610.85	-1.53177	0.352549	-4.34483	1.39382e-05	0.00740424
EuglossaDilemma_003308	109.641	-1.07055	0.286896	-3.73149	0.000190354	0.046999
EuglossaDilemma_004123	952.996	-1.47343	0.324769	-4.53686	5.70966e-06	0.00387559
EuglossaDilemma_004386	2259.22	-0.604917	0.153859	-3.93162	8.43743e-05	0.0277585
EuglossaDilemma_005221	1.93435e+06	-1.14187	0.227793	-5.01277	5.3653e-07	0.000936476
EuglossaDilemma_005456	349.572	-1.05904	0.285928	-3.70388	0.000212329	0.0498891
EuglossaDilemma_006103	757.73	-1.93684	0.40491	-4.78339	1.7236e-06	0.00179874
EuglossaDilemma_006589	162.083	-1.45243	0.373549	-3.8882	0.000100991	0.0308477
EuglossaDilemma_006712	497.864	-0.823915	0.196301	-4.19719	2.70244e-05	0.0126994
EuglossaDilemma_007518	169.811	-1.90248	0.414953	-4.5848	4.54411e-06	0.00346999
EuglossaDilemma_007609	3033.91	-0.573157	0.147742	-3.87943	0.000104701	0.0312009
EuglossaDilemma_007712	3004.61	-0.572863	0.146144	-3.91985	8.86055e-05	0.0277585
EuglossaDilemma_008017	2996.77	-3.49423	0.767854	-4.55064	5.34829e-06	0.00384385
EuglossaDilemma_008107	12250.4	-1.96372	0.399271	-4.91826	8.73159e-07	0.00118536
EuglossaDilemma_008727	1130.46	-2.22744	0.371633	-5.99364	2.05194e-09	1.25353e-05
EuglossaDilemma_008728	643.761	-1.37014	0.363364	-3.77071	0.000162781	0.0429353
EuglossaDilemma_008770	2.8549	4.44522	1.15367	3.85311	0.000116625	0.0323846
EuglossaDilemma_008775	5.06267	17.7186	3.76566	4.70531	2.53486e-06	0.00227676
EuglossaDilemma_009046	1527.98	-0.910176	0.204638	-4.44774	8.67782e-06	0.00552878
EuglossaDilemma_009106	852.934	-1.30255	0.336896	-3.86633	0.000110483	0.0316164
EuglossaDilemma_009288	3682.47	-1.09648	0.204563	-5.3601	8.31759e-08	0.000203249
EuglossaDilemma_009816	2770.59	0.398796	0.101608	3.92486	8.67808e-05	0.0277585
EuglossaDilemma_009927	1404.1	-0.954976	0.215147	-4.4387	9.05023e-06	0.00552878
EuglossaDilemma_010076	29283.4	-0.799197	0.186376	-4.2881	1.80211e-05	0.00917422
EuglossaDilemma_010402	71167.5	-2.74038	0.677323	-4.0459	5.21232e-05	0.0194688
EuglossaDilemma_011157	3309.68	-0.565527	0.141656	-3.99226	6.54471e-05	0.0231052
EuglossaDilemma_011593	897.526	-2.03787	0.3189	-6.3903	1.65563e-10	2.02284e-06
EuglossaDilemma_011929	1951.74	-5.28939	1.10693	-4.77843	1.76665e-06	0.00179874
EuglossaDilemma_011931	14935.9	-5.01698	0.865979	-5.79343	6.89643e-09	2.80868e-05
EuglossaDilemma_012282	22259.7	-2.69664	0.529759	-5.09031	3.57476e-07	0.000727941
EuglossaDilemma_012461	287.155	-1.14394	0.277205	-4.1267	3.68009e-05	0.0160583
EuglossaDilemma_012599	2538.37	-0.741935	0.170389	-4.35435	1.33464e-05	0.00740424
EuglossaDilemma_013358	279.038	-1.66973	0.412754	-4.04535	5.22456e-05	0.0194688
EuglossaDilemma_013681	28536.1	-1.12851	0.282863	-3.98959	6.61876e-05	0.0231052
EuglossaDilemma_014303	15913.4	-2.27315	0.49499	-4.59231	4.38366e-06	0.00346999
EuglossaDilemma_014892	47907.2	-1.05754	0.275521	-3.83832	0.000123878	0.0336343
EuglossaDilemma_015235	7618.95	-4.01404	0.832801	-4.81993	1.43608e-06	0.0017546
EuglossaDilemma_015309	365.218	-1.26426	0.327138	-3.8646	0.000111271	0.0316164
EuglossaDilemma_015416	6645.93	-0.854913	0.20633	-4.14342	3.42164e-05	0.0154836
EuglossaDilemma_015821	66.1425	-8.28099	2.04781	-4.04383	5.25839e-05	0.0194688
EuglossaDilemma_016405	3.3777	19.2712	4.88123	3.94803	7.8798e-05	0.0267432
EuglossaDilemma_016850	268.004	-1.37403	0.364746	-3.76709	0.000165163	0.0429353
EuglossaDilemma_017199	28.8044	6.92282	1.58473	4.36845	1.2513e-05	0.0072802
EuglossaDilemma_017262	43.6124	-20.3753	4.0878	-4.98443	6.21452e-07	0.000949112
