# Supplementary material for: Transcriptomic Signatures of Ageing Vary in Solitary and Social Forms of an Orchid Bee
Source: Genome Biol Evol. 2021 Apr 29;13(6):evab075. doi: 10.1093/gbe/evab075 (PMC8214409; doi:10.1093/gbe/evab075)
Supplement: evab075_Supplementary_Data [file evab075_supplementary_data.zip › S14_File_WGCNA_top_genes_age_and_social_status.xlsx]

## Sheet: Tab summary
File S14. WGCNA results
"Hub genes", i.e. genes with intramodular connectivity (kWithin) > 0.75
Each tab shows the hub genes from all modules significantly correlated with:
tab name	description
age	age (3 modules)
solitary	solitary phenotype (1 module)
dominant	dominant phenotype (2 modules)
(no modules were correlated with the trait "subordinate")
Tabs list the output from WGCNA:
kWithin	intramodular connectivity, i.e. connectivity of the gene to other genes within the same module
kTotal	total connectivity, i.e. connectivity of the gene to all other genes in the whole network

## Sheet: age
module_colour	geneID	kWithin	kTotal
black	EuglossaDilemma_010170	1	152.407
black	EuglossaDilemma_002286	0.959443	126.91
black	EuglossaDilemma_000644	0.930114	121.063
black	EuglossaDilemma_014066	0.925689	167.897
black	EuglossaDilemma_016700	0.925689	167.897
black	EuglossaDilemma_012644	0.925016	106.469
black	EuglossaDilemma_003910	0.922206	106.127
black	EuglossaDilemma_003026	0.896804	132.197
black	EuglossaDilemma_000367	0.890084	160.541
black	EuglossaDilemma_013682	0.885492	129.741
black	EuglossaDilemma_003830	0.881813	117.337
black	EuglossaDilemma_014491	0.870189	95.5816
black	EuglossaDilemma_011982	0.867904	123.641
black	EuglossaDilemma_001245	0.867063	111.634
black	EuglossaDilemma_014051	0.865482	97.8034
black	EuglossaDilemma_006471	0.834434	159.516
black	EuglossaDilemma_004060	0.82613	94.6227
black	EuglossaDilemma_017286	0.824372	140.115
black	EuglossaDilemma_008213	0.822641	94.946
black	EuglossaDilemma_006639	0.807281	111.97
black	EuglossaDilemma_002062	0.797	139.369
black	EuglossaDilemma_014006	0.795543	141.43
black	EuglossaDilemma_007673	0.791434	193.273
black	EuglossaDilemma_013675	0.7895	129.452
black	EuglossaDilemma_009572	0.782766	167.743
black	EuglossaDilemma_008642	0.780104	144.71
black	EuglossaDilemma_006689	0.775595	110.684
black	EuglossaDilemma_015137	0.773561	86.9013
black	EuglossaDilemma_006351	0.770813	82.094
black	EuglossaDilemma_000554	0.763077	149.653
black	EuglossaDilemma_010530	0.754699	122.989
black	EuglossaDilemma_011721	0.751288	189.655
magenta	EuglossaDilemma_006333	1	220.686
magenta	EuglossaDilemma_014889	0.998815	214.622
magenta	EuglossaDilemma_011818	0.989085	220.768
magenta	EuglossaDilemma_003421	0.980292	217.001
magenta	EuglossaDilemma_004026	0.965929	207.551
magenta	EuglossaDilemma_000179	0.960163	229.817
magenta	EuglossaDilemma_007490	0.958904	213.633
magenta	EuglossaDilemma_001720	0.953679	205.536
magenta	EuglossaDilemma_012042	0.940608	203.63
magenta	EuglossaDilemma_009466	0.937669	197.418
magenta	EuglossaDilemma_003287	0.934193	212.711
magenta	EuglossaDilemma_005686	0.931389	199.736
magenta	EuglossaDilemma_006697	0.924763	188.865
magenta	EuglossaDilemma_006768	0.914454	195.271
magenta	EuglossaDilemma_014539	0.910825	209.857
magenta	EuglossaDilemma_010567	0.901393	185.77
magenta	EuglossaDilemma_001351	0.89804	198.384
magenta	EuglossaDilemma_015453	0.893338	196.953
magenta	EuglossaDilemma_012021	0.889294	197.425
magenta	EuglossaDilemma_013678	0.886054	195.248
magenta	EuglossaDilemma_004366	0.883587	192.847
magenta	EuglossaDilemma_011669	0.879817	195.498
magenta	EuglossaDilemma_003318	0.879161	182.223
magenta	EuglossaDilemma_001835	0.878456	198.994
magenta	EuglossaDilemma_009044	0.87657	181.407
magenta	EuglossaDilemma_012646	0.87168	196.166
magenta	EuglossaDilemma_005119	0.868003	186.824
magenta	EuglossaDilemma_013807	0.860532	191.061
magenta	EuglossaDilemma_012035	0.859479	206.349
magenta	EuglossaDilemma_010468	0.839767	182.329
magenta	EuglossaDilemma_002616	0.837811	179.938
magenta	EuglossaDilemma_007251	0.837669	199.083
magenta	EuglossaDilemma_011332	0.83532	174.849
magenta	EuglossaDilemma_016705	0.828808	185.319
magenta	EuglossaDilemma_015089	0.828612	198.151
magenta	EuglossaDilemma_009655	0.823923	189.68
magenta	EuglossaDilemma_000018	0.818946	176.571
magenta	EuglossaDilemma_009899	0.817732	173.032
magenta	EuglossaDilemma_006973	0.815212	170.637
magenta	EuglossaDilemma_016258	0.813175	188.451
magenta	EuglossaDilemma_005758	0.811673	185.747
magenta	EuglossaDilemma_007517	0.81113	174.859
magenta	EuglossaDilemma_006230	0.810753	174.657
magenta	EuglossaDilemma_014186	0.803015	178.946
magenta	EuglossaDilemma_007760	0.801872	174.747
magenta	EuglossaDilemma_011365	0.799374	221.021
magenta	EuglossaDilemma_007662	0.798582	163.893
magenta	EuglossaDilemma_001692	0.796367	189.692
magenta	EuglossaDilemma_009705	0.794874	176.529
magenta	EuglossaDilemma_007996	0.793554	201.763
magenta	EuglossaDilemma_010126	0.792711	174.681
magenta	EuglossaDilemma_015004	0.790485	185.075
magenta	EuglossaDilemma_010068	0.788594	166.361
magenta	EuglossaDilemma_014517	0.783337	172.994
magenta	EuglossaDilemma_012447	0.780916	169.468
magenta	EuglossaDilemma_003742	0.779155	173.571
magenta	EuglossaDilemma_014161	0.77578	178.43
magenta	EuglossaDilemma_009141	0.775403	175.453
magenta	EuglossaDilemma_003092	0.775164	181.632
magenta	EuglossaDilemma_009186	0.769107	156.408
magenta	EuglossaDilemma_003374	0.767863	167.039
magenta	EuglossaDilemma_007769	0.762373	171.45
magenta	EuglossaDilemma_014585	0.76116	168.173
magenta	EuglossaDilemma_001721	0.758215	162.849
magenta	EuglossaDilemma_009433	0.755146	162.758
magenta	EuglossaDilemma_014675	0.754417	177.32
magenta	EuglossaDilemma_008277	0.754273	176.017
magenta	EuglossaDilemma_009896	0.751494	161.047
red	EuglossaDilemma_000301	1	140.463
red	EuglossaDilemma_014254	0.971744	162.904
red	EuglossaDilemma_001954	0.945921	149.534
red	EuglossaDilemma_006832	0.943004	125.489
red	EuglossaDilemma_011857	0.920392	141.779
red	EuglossaDilemma_000869	0.907033	133.487
red	EuglossaDilemma_013405	0.866966	130.652
red	EuglossaDilemma_010870	0.856025	116.933
red	EuglossaDilemma_012500	0.855694	119.126
red	EuglossaDilemma_008379	0.849414	140.539
red	EuglossaDilemma_007149	0.843543	128.189
red	EuglossaDilemma_001128	0.843194	119.559
red	EuglossaDilemma_013735	0.836626	136.047
red	EuglossaDilemma_009134	0.824035	125.478
red	EuglossaDilemma_011306	0.82347	142.909
red	EuglossaDilemma_001714	0.817018	127.951
red	EuglossaDilemma_012702	0.808858	125.892
red	EuglossaDilemma_005253	0.802698	118.149
red	EuglossaDilemma_002043	0.800599	107.33
red	EuglossaDilemma_004956	0.799442	105.008
red	EuglossaDilemma_003353	0.799031	112.458
red	EuglossaDilemma_010597	0.795681	117.461
red	EuglossaDilemma_005501	0.792499	150.145
red	EuglossaDilemma_000434	0.790955	141.78
red	EuglossaDilemma_007087	0.789898	129.403
red	EuglossaDilemma_005208	0.781522	131.192
red	EuglossaDilemma_010496	0.78109	127.121
red	EuglossaDilemma_007587	0.779968	116.402
red	EuglossaDilemma_005267	0.775113	108.476
red	EuglossaDilemma_010565	0.774205	121.225
red	EuglossaDilemma_015167	0.759276	117.595
red	EuglossaDilemma_001253	0.757365	100.519
red	EuglossaDilemma_010643	0.754935	122.21
red	EuglossaDilemma_012304	0.753553	113.007
red	EuglossaDilemma_013108	0.750387	112.366
red	EuglossaDilemma_013107	0.750134	104.569

## Sheet: solitary
module_colours	geneID	kWithin	kTotal
blue	EuglossaDilemma_003731	1	289.416
blue	EuglossaDilemma_015240	0.990973	289.123
blue	EuglossaDilemma_006728	0.983311	283.902
blue	EuglossaDilemma_006532	0.970651	285.054
blue	EuglossaDilemma_011913	0.963171	278.817
blue	EuglossaDilemma_014232	0.958362	278.015
blue	EuglossaDilemma_009508	0.951828	274.953
blue	EuglossaDilemma_000362	0.945762	276.92
blue	EuglossaDilemma_009217	0.93316	277.794
blue	EuglossaDilemma_007286	0.932651	269.713
blue	EuglossaDilemma_014666	0.929611	269.005
blue	EuglossaDilemma_002521	0.927831	273.561
blue	EuglossaDilemma_002070	0.92681	275.983
blue	EuglossaDilemma_007380	0.92294	269.73
blue	EuglossaDilemma_002954	0.916483	264.861
blue	EuglossaDilemma_000641	0.91309	270.29
blue	EuglossaDilemma_003259	0.909441	268.887
blue	EuglossaDilemma_013023	0.90808	265.857
blue	EuglossaDilemma_009923	0.907982	262.743
blue	EuglossaDilemma_014187	0.902179	262.498
blue	EuglossaDilemma_011130	0.900925	261.535
blue	EuglossaDilemma_002788	0.8906	258.591
blue	EuglossaDilemma_004020	0.889704	257.767
blue	EuglossaDilemma_004550	0.888816	257.121
blue	EuglossaDilemma_001261	0.886076	256.634
blue	EuglossaDilemma_017203	0.88375	255.766
blue	EuglossaDilemma_010945	0.882381	257.641
blue	EuglossaDilemma_000053	0.877621	255.096
blue	EuglossaDilemma_009257	0.875209	252.702
blue	EuglossaDilemma_011160	0.868377	258.871
blue	EuglossaDilemma_004761	0.866873	262.986
blue	EuglossaDilemma_012806	0.865954	257.736
blue	EuglossaDilemma_005495	0.865311	254.794
blue	EuglossaDilemma_004780	0.864823	253.904
blue	EuglossaDilemma_005874	0.855392	248.761
blue	EuglossaDilemma_008931	0.851408	249.318
blue	EuglossaDilemma_005302	0.851286	246.212
blue	EuglossaDilemma_000586	0.84248	252.385
blue	EuglossaDilemma_002414	0.840432	244.744
blue	EuglossaDilemma_012479	0.834657	241.469
blue	EuglossaDilemma_013430	0.833064	242.646
blue	EuglossaDilemma_008510	0.832349	242.297
blue	EuglossaDilemma_007460	0.828012	239.737
blue	EuglossaDilemma_010740	0.825236	253.427
blue	EuglossaDilemma_013399	0.824834	252.896
blue	EuglossaDilemma_010084	0.824292	251.258
blue	EuglossaDilemma_000176	0.82374	243.369
blue	EuglossaDilemma_010118	0.821937	238.957
blue	EuglossaDilemma_011412	0.819979	268.701
blue	EuglossaDilemma_006977	0.81753	251.279
blue	EuglossaDilemma_009357	0.817104	239.35
blue	EuglossaDilemma_014162	0.815854	237.189
blue	EuglossaDilemma_002646	0.809806	239.727
blue	EuglossaDilemma_003489	0.808573	246.418
blue	EuglossaDilemma_003256	0.804201	232.764
blue	EuglossaDilemma_007883	0.803758	235.215
blue	EuglossaDilemma_015912	0.802259	233.136
blue	EuglossaDilemma_006735	0.798529	233.77
blue	EuglossaDilemma_012506	0.798138	232.926
blue	EuglossaDilemma_013055	0.797961	230.925
blue	EuglossaDilemma_003188	0.797924	231.235
blue	EuglossaDilemma_013796	0.795178	230.866
blue	EuglossaDilemma_004823	0.794211	230.331
blue	EuglossaDilemma_011090	0.787151	231.034
blue	EuglossaDilemma_001093	0.78358	242.943
blue	EuglossaDilemma_009264	0.782058	233.805
blue	EuglossaDilemma_004703	0.78094	230.314
blue	EuglossaDilemma_009161	0.762435	221.798
blue	EuglossaDilemma_014779	0.761553	226.231
blue	EuglossaDilemma_004609	0.755365	235.383

## Sheet: dominant
module_colour	geneID	kWithin	kTotal
red	EuglossaDilemma_000301	1	140.463
red	EuglossaDilemma_014254	0.971744	162.904
red	EuglossaDilemma_001954	0.945921	149.534
red	EuglossaDilemma_006832	0.943004	125.489
red	EuglossaDilemma_011857	0.920392	141.779
red	EuglossaDilemma_000869	0.907033	133.487
red	EuglossaDilemma_013405	0.866966	130.652
red	EuglossaDilemma_010870	0.856025	116.933
red	EuglossaDilemma_012500	0.855694	119.126
red	EuglossaDilemma_008379	0.849414	140.539
red	EuglossaDilemma_007149	0.843543	128.189
red	EuglossaDilemma_001128	0.843194	119.559
red	EuglossaDilemma_013735	0.836626	136.047
red	EuglossaDilemma_009134	0.824035	125.478
red	EuglossaDilemma_011306	0.82347	142.909
red	EuglossaDilemma_001714	0.817018	127.951
red	EuglossaDilemma_012702	0.808858	125.892
red	EuglossaDilemma_005253	0.802698	118.149
red	EuglossaDilemma_002043	0.800599	107.33
red	EuglossaDilemma_004956	0.799442	105.008
red	EuglossaDilemma_003353	0.799031	112.458
red	EuglossaDilemma_010597	0.795681	117.461
red	EuglossaDilemma_005501	0.792499	150.145
red	EuglossaDilemma_000434	0.790955	141.78
red	EuglossaDilemma_007087	0.789898	129.403
red	EuglossaDilemma_005208	0.781522	131.192
red	EuglossaDilemma_010496	0.78109	127.121
red	EuglossaDilemma_007587	0.779968	116.402
red	EuglossaDilemma_005267	0.775113	108.476
red	EuglossaDilemma_010565	0.774205	121.225
red	EuglossaDilemma_015167	0.759276	117.595
red	EuglossaDilemma_001253	0.757365	100.519
red	EuglossaDilemma_010643	0.754935	122.21
red	EuglossaDilemma_012304	0.753553	113.007
red	EuglossaDilemma_013108	0.750387	112.366
red	EuglossaDilemma_013107	0.750134	104.569
blue	EuglossaDilemma_003731	1	289.416
blue	EuglossaDilemma_015240	0.990973	289.123
blue	EuglossaDilemma_006728	0.983311	283.902
blue	EuglossaDilemma_006532	0.970651	285.054
blue	EuglossaDilemma_011913	0.963171	278.817
blue	EuglossaDilemma_014232	0.958362	278.015
blue	EuglossaDilemma_009508	0.951828	274.953
blue	EuglossaDilemma_000362	0.945762	276.92
blue	EuglossaDilemma_009217	0.93316	277.794
blue	EuglossaDilemma_007286	0.932651	269.713
blue	EuglossaDilemma_014666	0.929611	269.005
blue	EuglossaDilemma_002521	0.927831	273.561
blue	EuglossaDilemma_002070	0.92681	275.983
blue	EuglossaDilemma_007380	0.92294	269.73
blue	EuglossaDilemma_002954	0.916483	264.861
blue	EuglossaDilemma_000641	0.91309	270.29
blue	EuglossaDilemma_003259	0.909441	268.887
blue	EuglossaDilemma_013023	0.90808	265.857
blue	EuglossaDilemma_009923	0.907982	262.743
blue	EuglossaDilemma_014187	0.902179	262.498
blue	EuglossaDilemma_011130	0.900925	261.535
blue	EuglossaDilemma_002788	0.8906	258.591
blue	EuglossaDilemma_004020	0.889704	257.767
blue	EuglossaDilemma_004550	0.888816	257.121
blue	EuglossaDilemma_001261	0.886076	256.634
blue	EuglossaDilemma_017203	0.88375	255.766
blue	EuglossaDilemma_010945	0.882381	257.641
blue	EuglossaDilemma_000053	0.877621	255.096
blue	EuglossaDilemma_009257	0.875209	252.702
blue	EuglossaDilemma_011160	0.868377	258.871
blue	EuglossaDilemma_004761	0.866873	262.986
blue	EuglossaDilemma_012806	0.865954	257.736
blue	EuglossaDilemma_005495	0.865311	254.794
blue	EuglossaDilemma_004780	0.864823	253.904
blue	EuglossaDilemma_005874	0.855392	248.761
blue	EuglossaDilemma_008931	0.851408	249.318
blue	EuglossaDilemma_005302	0.851286	246.212
blue	EuglossaDilemma_000586	0.84248	252.385
blue	EuglossaDilemma_002414	0.840432	244.744
blue	EuglossaDilemma_012479	0.834657	241.469
blue	EuglossaDilemma_013430	0.833064	242.646
blue	EuglossaDilemma_008510	0.832349	242.297
blue	EuglossaDilemma_007460	0.828012	239.737
blue	EuglossaDilemma_010740	0.825236	253.427
blue	EuglossaDilemma_013399	0.824834	252.896
blue	EuglossaDilemma_010084	0.824292	251.258
blue	EuglossaDilemma_000176	0.82374	243.369
blue	EuglossaDilemma_010118	0.821937	238.957
blue	EuglossaDilemma_011412	0.819979	268.701
blue	EuglossaDilemma_006977	0.81753	251.279
blue	EuglossaDilemma_009357	0.817104	239.35
blue	EuglossaDilemma_014162	0.815854	237.189
blue	EuglossaDilemma_002646	0.809806	239.727
blue	EuglossaDilemma_003489	0.808573	246.418
blue	EuglossaDilemma_003256	0.804201	232.764
blue	EuglossaDilemma_007883	0.803758	235.215
blue	EuglossaDilemma_015912	0.802259	233.136
blue	EuglossaDilemma_006735	0.798529	233.77
blue	EuglossaDilemma_012506	0.798138	232.926
blue	EuglossaDilemma_013055	0.797961	230.925
blue	EuglossaDilemma_003188	0.797924	231.235
blue	EuglossaDilemma_013796	0.795178	230.866
blue	EuglossaDilemma_004823	0.794211	230.331
blue	EuglossaDilemma_011090	0.787151	231.034
blue	EuglossaDilemma_001093	0.78358	242.943
blue	EuglossaDilemma_009264	0.782058	233.805
blue	EuglossaDilemma_004703	0.78094	230.314
blue	EuglossaDilemma_009161	0.762435	221.798
blue	EuglossaDilemma_014779	0.761553	226.231
blue	EuglossaDilemma_004609	0.755365	235.383
